# Supplementary material for: Cryptic sulfur cycling in the deep biosphere of ferruginous Lake Towuti, Indonesia
Source: Front Microbiol. 2025 Dec 11;16:1725877. doi: 10.3389/fmicb.2025.1725877 (PMC12740246; doi:10.3389/fmicb.2025.1725877)
Supplement: Supplementary file 2 [file Table_1.XLSX]

## Sheet: ASVs 16S rRNA
ASV	1 cmblf	19 cmblf	52 cmblf	136 cmblf	245 cmblf	555 cmblf	866 cmblf	950 cmblf	1450 cmblf	Kingdom	Phylum	Class	Order	Family	Genus
ASV_3347	0	0	0	0	0	44	0	0	0	Archaea	Aenigmarchaeota	Aenigmarchaeia	Aenigmarchaeales
ASV_4531	0	0	2	0	0	22	0	0	0	Archaea	Aenigmarchaeota	Aenigmarchaeia	Aenigmarchaeales
ASV_7574	0	0	0	0	0	2	0	0	0	Archaea	Aenigmarchaeota	Aenigmarchaeia	Aenigmarchaeales
ASV_4532	0	0	0	0	0	0	0	0	37	Archaea	Aenigmarchaeota	Aenigmarchaeia	Aenigmarchaeales
ASV_5613	0	0	23	0	0	0	0	0	0	Archaea	Aenigmarchaeota
ASV_1091	0	18	3	0	0	0	0	0	0	Archaea	Aenigmarchaeota
ASV_4782	13	0	0	0	0	0	0	0	0	Archaea	Aenigmarchaeota	Aenigmarchaeia	Aenigmarchaeales
ASV_1022	4	7	0	0	0	0	0	0	0	Archaea	Aenigmarchaeota
ASV_3887	11	0	0	0	0	0	0	0	0	Archaea	Aenigmarchaeota	Aenigmarchaeia	Aenigmarchaeales
ASV_4900	11	0	0	0	0	0	0	0	0	Archaea	Aenigmarchaeota	Aenigmarchaeia	Aenigmarchaeales
ASV_866	3	5	0	0	0	0	0	0	0	Archaea	Aenigmarchaeota	Aenigmarchaeia	Aenigmarchaeales
ASV_4523	0	4	3	0	0	0	0	0	0	Archaea	Aenigmarchaeota	Aenigmarchaeia	Aenigmarchaeales
ASV_5096	7	0	0	0	0	0	0	0	0	Archaea	Aenigmarchaeota	Aenigmarchaeia	Aenigmarchaeales
ASV_5672	7	0	0	0	0	0	0	0	0	Archaea	Aenigmarchaeota	Aenigmarchaeia	Aenigmarchaeales
ASV_7516	7	0	0	0	0	0	0	0	0	Archaea	Aenigmarchaeota	Aenigmarchaeia	Aenigmarchaeales
ASV_2793	6	0	0	0	0	0	0	0	0	Archaea	Aenigmarchaeota	Aenigmarchaeia	Aenigmarchaeales
ASV_2965	6	0	0	0	0	0	0	0	0	Archaea	Aenigmarchaeota	Aenigmarchaeia	Aenigmarchaeales
ASV_4022	0	6	0	0	0	0	0	0	0	Archaea	Aenigmarchaeota	Aenigmarchaeia	Aenigmarchaeales
ASV_8539	6	0	0	0	0	0	0	0	0	Archaea	Aenigmarchaeota	Aenigmarchaeia	Aenigmarchaeales	Aenigmarchaeales_fa	Candidatus_Aenigmarchaeum
ASV_1866	0	5	0	0	0	0	0	0	0	Archaea	Aenigmarchaeota	Aenigmarchaeia	Aenigmarchaeales
ASV_3716	5	0	0	0	0	0	0	0	0	Archaea	Aenigmarchaeota	Aenigmarchaeia	Aenigmarchaeales
ASV_5608	3	2	0	0	0	0	0	0	0	Archaea	Aenigmarchaeota	Aenigmarchaeia	Aenigmarchaeales
ASV_8540	5	0	0	0	0	0	0	0	0	Archaea	Aenigmarchaeota	Aenigmarchaeia	Aenigmarchaeales	Aenigmarchaeales_fa	Candidatus_Aenigmarchaeum
ASV_2109	4	0	0	0	0	0	0	0	0	Archaea	Aenigmarchaeota	Aenigmarchaeia	Aenigmarchaeales
ASV_2293	4	0	0	0	0	0	0	0	0	Archaea	Aenigmarchaeota	Aenigmarchaeia	Aenigmarchaeales
ASV_3749	4	0	0	0	0	0	0	0	0	Archaea	Aenigmarchaeota	Aenigmarchaeia	Aenigmarchaeales
ASV_4036	0	4	0	0	0	0	0	0	0	Archaea	Aenigmarchaeota	Aenigmarchaeia	Aenigmarchaeales
ASV_4809	0	4	0	0	0	0	0	0	0	Archaea	Aenigmarchaeota	Aenigmarchaeia	Aenigmarchaeales
ASV_5323	4	0	0	0	0	0	0	0	0	Archaea	Aenigmarchaeota	Aenigmarchaeia	Aenigmarchaeales
ASV_6137	4	0	0	0	0	0	0	0	0	Archaea	Aenigmarchaeota	Aenigmarchaeia	Aenigmarchaeales
ASV_6565	4	0	0	0	0	0	0	0	0	Archaea	Aenigmarchaeota	Aenigmarchaeia	Aenigmarchaeales
ASV_7358	4	0	0	0	0	0	0	0	0	Archaea	Aenigmarchaeota	Aenigmarchaeia	Aenigmarchaeales
ASV_1567	0	3	0	0	0	0	0	0	0	Archaea	Aenigmarchaeota
ASV_1779	3	0	0	0	0	0	0	0	0	Archaea	Aenigmarchaeota	Aenigmarchaeia	Aenigmarchaeales
ASV_2591	0	3	0	0	0	0	0	0	0	Archaea	Aenigmarchaeota	Aenigmarchaeia	Aenigmarchaeales
ASV_2662	3	0	0	0	0	0	0	0	0	Archaea	Aenigmarchaeota	Aenigmarchaeia	Aenigmarchaeales
ASV_2881	3	0	0	0	0	0	0	0	0	Archaea	Aenigmarchaeota	Aenigmarchaeia	Aenigmarchaeales
ASV_3809	3	0	0	0	0	0	0	0	0	Archaea	Aenigmarchaeota	Aenigmarchaeia	Aenigmarchaeales
ASV_4739	3	0	0	0	0	0	0	0	0	Archaea	Aenigmarchaeota	Aenigmarchaeia	Aenigmarchaeales
ASV_5795	0	3	0	0	0	0	0	0	0	Archaea	Aenigmarchaeota	Aenigmarchaeia	Aenigmarchaeales
ASV_5950	3	0	0	0	0	0	0	0	0	Archaea	Aenigmarchaeota	Aenigmarchaeia	Aenigmarchaeales
ASV_6073	0	3	0	0	0	0	0	0	0	Archaea	Aenigmarchaeota	Aenigmarchaeia	Aenigmarchaeales
ASV_8064	0	3	0	0	0	0	0	0	0	Archaea	Aenigmarchaeota
ASV_3386	2	0	0	0	0	0	0	0	0	Archaea	Aenigmarchaeota	Aenigmarchaeia	Aenigmarchaeales
ASV_1342	0	2	0	0	0	0	0	0	0	Archaea	Aenigmarchaeota	Aenigmarchaeia	Aenigmarchaeales
ASV_2295	2	0	0	0	0	0	0	0	0	Archaea	Aenigmarchaeota	Aenigmarchaeia	Aenigmarchaeales
ASV_2394	2	0	0	0	0	0	0	0	0	Archaea	Aenigmarchaeota	Aenigmarchaeia	Aenigmarchaeales
ASV_3110	2	0	0	0	0	0	0	0	0	Archaea	Aenigmarchaeota	Aenigmarchaeia	Aenigmarchaeales
ASV_3112	2	0	0	0	0	0	0	0	0	Archaea	Aenigmarchaeota	Aenigmarchaeia	Aenigmarchaeales
ASV_3254	0	2	0	0	0	0	0	0	0	Archaea	Aenigmarchaeota	Aenigmarchaeia	Aenigmarchaeales
ASV_4293	0	0	2	0	0	0	0	0	0	Archaea	Aenigmarchaeota	Aenigmarchaeia	Aenigmarchaeales
ASV_4295	0	2	0	0	0	0	0	0	0	Archaea	Aenigmarchaeota	Aenigmarchaeia	Aenigmarchaeales
ASV_4337	0	2	0	0	0	0	0	0	0	Archaea	Aenigmarchaeota	Aenigmarchaeia	Aenigmarchaeales
ASV_4458	2	0	0	0	0	0	0	0	0	Archaea	Aenigmarchaeota	Aenigmarchaeia	Aenigmarchaeales
ASV_4522	0	2	0	0	0	0	0	0	0	Archaea	Aenigmarchaeota	Aenigmarchaeia	Aenigmarchaeales
ASV_4924	0	2	0	0	0	0	0	0	0	Archaea	Aenigmarchaeota	Aenigmarchaeia	Aenigmarchaeales
ASV_5283	0	2	0	0	0	0	0	0	0	Archaea	Aenigmarchaeota	Aenigmarchaeia	Aenigmarchaeales
ASV_5691	2	0	0	0	0	0	0	0	0	Archaea	Aenigmarchaeota	Aenigmarchaeia	Aenigmarchaeales
ASV_5692	2	0	0	0	0	0	0	0	0	Archaea	Aenigmarchaeota	Aenigmarchaeia	Aenigmarchaeales
ASV_5769	2	0	0	0	0	0	0	0	0	Archaea	Aenigmarchaeota	Aenigmarchaeia	Aenigmarchaeales
ASV_6054	2	0	0	0	0	0	0	0	0	Archaea	Aenigmarchaeota	Aenigmarchaeia	Aenigmarchaeales
ASV_6170	0	2	0	0	0	0	0	0	0	Archaea	Aenigmarchaeota	Aenigmarchaeia	Aenigmarchaeales
ASV_6621	0	2	0	0	0	0	0	0	0	Archaea	Aenigmarchaeota	Aenigmarchaeia	Aenigmarchaeales
ASV_7224	2	0	0	0	0	0	0	0	0	Archaea	Aenigmarchaeota	Aenigmarchaeia	Aenigmarchaeales
ASV_7284	0	2	0	0	0	0	0	0	0	Archaea	Aenigmarchaeota	Aenigmarchaeia	Aenigmarchaeales
ASV_7365	2	0	0	0	0	0	0	0	0	Archaea	Aenigmarchaeota	Aenigmarchaeia	Aenigmarchaeales
ASV_8179	2	0	0	0	0	0	0	0	0	Archaea	Aenigmarchaeota	Aenigmarchaeia	Aenigmarchaeales	Aenigmarchaeales_fa	Candidatus_Aenigmarchaeum
ASV_8562	2	0	0	0	0	0	0	0	0	Archaea	Aenigmarchaeota	Aenigmarchaeia	Aenigmarchaeales
ASV_8734	2	0	0	0	0	0	0	0	0	Archaea	Aenigmarchaeota	Aenigmarchaeia	Aenigmarchaeales
ASV_8901	2	0	0	0	0	0	0	0	0	Archaea	Aenigmarchaeota	Aenigmarchaeia	Aenigmarchaeales
ASV_9063	2	0	0	0	0	0	0	0	0	Archaea	Aenigmarchaeota	Aenigmarchaeia	Aenigmarchaeales	Aenigmarchaeales_fa	Candidatus_Aenigmarchaeum
ASV_9220	2	0	0	0	0	0	0	0	0	Archaea	Aenigmarchaeota	Aenigmarchaeia	Aenigmarchaeales
ASV_1497	61	10	0	0	0	0	0	0	0	Archaea	Asgardarchaeota	Odinarchaeia
ASV_822	23	39	0	0	0	0	0	0	0	Archaea	Asgardarchaeota	Odinarchaeia
ASV_1337	6	33	0	0	0	0	0	0	0	Archaea	Asgardarchaeota	Odinarchaeia
ASV_3664	0	0	0	0	14	0	24	0	0	Archaea	Asgardarchaeota	Odinarchaeia
ASV_1120	0	28	0	0	0	0	0	0	0	Archaea	Asgardarchaeota	Odinarchaeia
ASV_2903	14	2	0	0	0	0	0	0	0	Archaea	Asgardarchaeota	Odinarchaeia
ASV_2417	4	4	2	0	0	0	0	0	0	Archaea	Asgardarchaeota	Odinarchaeia
ASV_3848	5	0	0	0	2	0	0	0	0	Archaea	Asgardarchaeota	Lokiarchaeia
ASV_5033	4	0	0	0	0	0	0	0	0	Archaea	Asgardarchaeota	Lokiarchaeia
ASV_7216	4	0	0	0	0	0	0	0	0	Archaea	Asgardarchaeota
ASV_7689	0	4	0	0	0	0	0	0	0	Archaea	Asgardarchaeota	Lokiarchaeia
ASV_8730	2	0	0	0	0	0	0	0	0	Archaea	Asgardarchaeota	Lokiarchaeia
ASV_76	5	13	18	251	263	635	181	53	2	Archaea	Crenarchaeota	Bathyarchaeia
ASV_44	0	0	0	2	17	574	26	0	194	Archaea	Crenarchaeota	Bathyarchaeia
ASV_238	0	0	0	0	0	389	0	0	0	Archaea	Crenarchaeota	Bathyarchaeia
ASV_143	0	4	0	6	25	350	18	7	115	Archaea	Crenarchaeota	Bathyarchaeia
ASV_405	0	0	0	0	0	297	0	0	0	Archaea	Crenarchaeota	Bathyarchaeia
ASV_317	0	0	0	0	25	273	161	15	0	Archaea	Crenarchaeota	Bathyarchaeia
ASV_384	0	0	0	0	103	235	0	6	0	Archaea	Crenarchaeota	Bathyarchaeia
ASV_983	0	0	0	0	13	222	0	2	7	Archaea	Crenarchaeota	Bathyarchaeia
ASV_967	0	0	0	0	0	203	8	0	0	Archaea	Crenarchaeota	Bathyarchaeia
ASV_116	0	0	4	0	1185	166	2	404	26	Archaea	Crenarchaeota	Bathyarchaeia
ASV_1555	0	0	0	0	0	151	0	0	0	Archaea	Crenarchaeota	Bathyarchaeia
ASV_1213	0	0	0	0	47	143	0	0	0	Archaea	Crenarchaeota	Bathyarchaeia
ASV_182	0	0	0	0	2	137	0	0	478	Archaea	Crenarchaeota	Bathyarchaeia
ASV_187	104	84	21	7	7	137	3	3	0	Archaea	Crenarchaeota	Bathyarchaeia
ASV_186	0	23	3	0	63	137	14	9	0	Archaea	Crenarchaeota	Bathyarchaeia
ASV_300	0	5	0	2	134	122	765	8	59	Archaea	Crenarchaeota	Bathyarchaeia
ASV_164	0	91	40	119	268	122	397	32	0	Archaea	Crenarchaeota	Bathyarchaeia
ASV_42	195	237	4	156	265	120	189	95	608	Archaea	Crenarchaeota	Bathyarchaeia
ASV_867	0	0	0	0	8	115	2	0	0	Archaea	Crenarchaeota	Bathyarchaeia
ASV_358	2	16	11	29	71	107	4	0	0	Archaea	Crenarchaeota	Bathyarchaeia
ASV_728	0	0	0	0	0	107	0	0	0	Archaea	Crenarchaeota	Bathyarchaeia
ASV_674	0	0	3	0	50	106	48	59	0	Archaea	Crenarchaeota	Bathyarchaeia
ASV_190	80	33	4	65	156	90	27	21	24	Archaea	Crenarchaeota
ASV_3183	0	0	0	0	0	80	0	0	0	Archaea	Crenarchaeota	Nitrososphaeria	SCGC_AB-179-E04
ASV_1637	0	0	0	0	0	73	0	0	0	Archaea	Crenarchaeota	Nitrososphaeria	SCGC_AB-179-E04
ASV_456	0	0	0	0	4	69	0	6	0	Archaea	Crenarchaeota	Bathyarchaeia
ASV_359	11	32	15	46	122	67	112	8	7	Archaea	Crenarchaeota	Bathyarchaeia
ASV_1495	0	0	0	0	6	65	0	0	0	Archaea	Crenarchaeota	Bathyarchaeia
ASV_1186	0	0	0	2	3	64	0	0	0	Archaea	Crenarchaeota	Nitrososphaeria	SCGC_AB-179-E04
ASV_111	14	74	28	176	99	60	51	53	2	Archaea	Crenarchaeota	Bathyarchaeia
ASV_2697	8	0	0	2	0	60	0	0	0	Archaea	Crenarchaeota	Bathyarchaeia
ASV_3407	0	0	0	0	0	54	0	0	0	Archaea	Crenarchaeota	Bathyarchaeia
ASV_836	0	0	0	0	27	53	48	23	0	Archaea	Crenarchaeota	Bathyarchaeia
ASV_536	0	0	0	0	0	51	0	0	119	Archaea	Crenarchaeota	Bathyarchaeia
ASV_1374	0	0	0	0	0	51	0	0	0	Archaea	Crenarchaeota	Bathyarchaeia
ASV_598	2	58	12	12	11	50	84	5	0	Archaea	Crenarchaeota	Bathyarchaeia
ASV_1190	0	12	3	0	9	49	14	0	0	Archaea	Crenarchaeota	Bathyarchaeia
ASV_1029	0	7	3	8	13	47	58	12	0	Archaea	Crenarchaeota	Nitrososphaeria	SCGC_AB-179-E04
ASV_284	0	17	10	10	5	47	18	0	0	Archaea	Crenarchaeota	Bathyarchaeia
ASV_977	3	26	0	13	9	46	21	0	0	Archaea	Crenarchaeota	Bathyarchaeia
ASV_863	8	30	2	5	0	46	8	2	0	Archaea	Crenarchaeota	Bathyarchaeia
ASV_120	0	0	0	0	137	44	21	35	0	Archaea	Crenarchaeota	Bathyarchaeia
ASV_799	0	32	0	25	2	44	3	0	0	Archaea	Crenarchaeota	Bathyarchaeia
ASV_619	0	0	0	0	11	44	0	7	0	Archaea	Crenarchaeota	Bathyarchaeia
ASV_2190	0	0	0	0	4	42	0	2	0	Archaea	Crenarchaeota	Bathyarchaeia
ASV_99	0	5	2	13	77	40	61	36	151	Archaea	Crenarchaeota	Bathyarchaeia
ASV_5084	0	0	0	0	0	38	0	0	0	Archaea	Crenarchaeota	Bathyarchaeia
ASV_2380	0	0	0	0	2	35	2	0	14	Archaea	Crenarchaeota	Bathyarchaeia
ASV_126	10	361	5	47	84	34	208	8	0	Archaea	Crenarchaeota	Bathyarchaeia
ASV_801	2	0	11	3	25	34	162	16	0	Archaea	Crenarchaeota	Bathyarchaeia
ASV_1291	0	0	0	0	0	33	0	0	0	Archaea	Crenarchaeota	Bathyarchaeia
ASV_912	0	12	6	15	82	32	0	8	0	Archaea	Crenarchaeota	Bathyarchaeia
ASV_1525	0	0	2	2	45	31	22	19	30	Archaea	Crenarchaeota
ASV_1171	0	15	0	9	2	31	53	0	9	Archaea	Crenarchaeota	Bathyarchaeia
ASV_677	0	8	3	4	22	30	41	4	0	Archaea	Crenarchaeota	Bathyarchaeia
ASV_543	3	0	0	0	4	29	20	5	270	Archaea	Crenarchaeota	Bathyarchaeia
ASV_296	11	60	17	26	28	29	49	11	0	Archaea	Crenarchaeota	Bathyarchaeia
ASV_353	0	0	0	0	28	29	54	26	0	Archaea	Crenarchaeota	Bathyarchaeia
ASV_680	2	0	0	0	0	25	0	0	258	Archaea	Crenarchaeota	Bathyarchaeia
ASV_3879	0	0	0	0	0	25	0	0	0	Archaea	Crenarchaeota	Bathyarchaeia
ASV_4207	0	0	0	0	0	25	0	0	0	Archaea	Crenarchaeota	Bathyarchaeia
ASV_36	0	8	15	74	265	23	1992	209	251	Archaea	Crenarchaeota	Bathyarchaeia
ASV_338	5	165	26	25	2	22	12	0	0	Archaea	Crenarchaeota	Bathyarchaeia
ASV_1574	0	0	0	0	2	22	13	4	0	Archaea	Crenarchaeota	Bathyarchaeia
ASV_330	0	0	0	5	41	21	83	58	16	Archaea	Crenarchaeota	Bathyarchaeia
ASV_2313	0	0	0	2	0	21	0	2	0	Archaea	Crenarchaeota	Bathyarchaeia
ASV_2338	0	0	2	2	34	20	2	6	0	Archaea	Crenarchaeota	Bathyarchaeia
ASV_2187	0	2	2	7	7	20	8	2	0	Archaea	Crenarchaeota	Bathyarchaeia
ASV_1396	0	0	0	0	0	20	0	0	0	Archaea	Crenarchaeota	Bathyarchaeia
ASV_758	0	0	0	0	0	19	169	9	0	Archaea	Crenarchaeota	Bathyarchaeia
ASV_1657	0	0	2	3	6	19	19	4	0	Archaea	Crenarchaeota	Bathyarchaeia
ASV_3579	0	0	0	0	2	19	0	4	0	Archaea	Crenarchaeota	Bathyarchaeia
ASV_328	27	89	8	7	0	18	13	2	0	Archaea	Crenarchaeota	Bathyarchaeia
ASV_1648	0	4	3	6	14	18	9	4	0	Archaea	Crenarchaeota	Bathyarchaeia
ASV_2819	0	0	0	2	6	18	0	0	0	Archaea	Crenarchaeota	Bathyarchaeia
ASV_2305	0	0	0	0	0	18	0	0	0	Archaea	Crenarchaeota	Bathyarchaeia
ASV_2262	0	0	0	0	0	17	2	3	0	Archaea	Crenarchaeota	Bathyarchaeia
ASV_4542	0	0	0	0	2	17	0	0	0	Archaea	Crenarchaeota	Bathyarchaeia
ASV_922	0	6	15	5	7	16	19	0	0	Archaea	Crenarchaeota	Bathyarchaeia
ASV_1522	0	0	0	0	8	16	33	6	0	Archaea	Crenarchaeota	Bathyarchaeia
ASV_121	0	34	5	3	192	15	458	115	48	Archaea	Crenarchaeota	Bathyarchaeia
ASV_526	10	83	0	19	20	14	71	0	0	Archaea	Crenarchaeota	Bathyarchaeia
ASV_479	0	42	8	33	42	14	54	8	0	Archaea	Crenarchaeota	Bathyarchaeia
ASV_1215	2	0	0	26	44	14	12	6	0	Archaea	Crenarchaeota	Bathyarchaeia
ASV_1576	0	6	0	10	3	14	4	3	0	Archaea	Crenarchaeota	Bathyarchaeia
ASV_1501	0	11	0	2	0	14	0	0	0	Archaea	Crenarchaeota	Bathyarchaeia
ASV_5008	0	0	0	0	0	14	0	5	0	Archaea	Crenarchaeota	Bathyarchaeia
ASV_560	2	60	4	26	43	13	52	2	0	Archaea	Crenarchaeota	Bathyarchaeia
ASV_592	0	12	20	0	33	13	0	0	0	Archaea	Crenarchaeota	Bathyarchaeia
ASV_2240	2	3	0	11	22	13	4	2	0	Archaea	Crenarchaeota	Bathyarchaeia
ASV_165	82	194	4	21	46	12	192	11	0	Archaea	Crenarchaeota	Bathyarchaeia
ASV_1105	0	0	2	3	16	12	14	18	6	Archaea	Crenarchaeota	Bathyarchaeia
ASV_1117	0	0	0	3	22	11	0	8	91	Archaea	Crenarchaeota	Bathyarchaeia
ASV_855	0	0	0	8	3	11	2	7	41	Archaea	Crenarchaeota	Bathyarchaeia
ASV_1237	0	0	0	0	5	11	20	6	0	Archaea	Crenarchaeota	Nitrososphaeria	SCGC_AB-179-E04
ASV_3431	0	0	0	6	3	11	15	4	0	Archaea	Crenarchaeota	Bathyarchaeia
ASV_1431	0	0	0	2	14	11	0	9	0	Archaea	Crenarchaeota	Bathyarchaeia
ASV_1892	0	2	0	3	7	10	0	0	0	Archaea	Crenarchaeota	Bathyarchaeia
ASV_5452	5	0	0	0	2	10	0	2	0	Archaea	Crenarchaeota	Bathyarchaeia
ASV_1759	0	0	0	0	7	10	0	0	0	Archaea	Crenarchaeota	Bathyarchaeia
ASV_516	10	16	3	25	32	9	117	14	0	Archaea	Crenarchaeota	Bathyarchaeia
ASV_661	0	0	0	0	0	9	46	17	0	Archaea	Crenarchaeota	Bathyarchaeia
ASV_2056	0	0	0	4	28	9	7	3	0	Archaea	Crenarchaeota	Bathyarchaeia
ASV_4076	0	0	0	0	11	9	0	0	0	Archaea	Crenarchaeota	Bathyarchaeia
ASV_4078	0	0	0	0	0	9	0	0	0	Archaea	Crenarchaeota	Bathyarchaeia
ASV_4501	0	0	0	0	0	9	0	0	0	Archaea	Crenarchaeota	Bathyarchaeia
ASV_505	0	41	14	20	25	8	27	7	0	Archaea	Crenarchaeota	Bathyarchaeia
ASV_2114	0	12	2	4	26	8	6	2	2	Archaea	Crenarchaeota	Bathyarchaeia
ASV_3432	0	14	0	0	0	8	0	0	0	Archaea	Crenarchaeota	Bathyarchaeia
ASV_2261	0	0	0	0	3	8	0	0	0	Archaea	Crenarchaeota	Bathyarchaeia
ASV_119	0	50	33	68	70	7	98	5	482	Archaea	Crenarchaeota	Bathyarchaeia
ASV_362	87	57	6	3	56	7	0	0	2	Archaea	Crenarchaeota	Bathyarchaeia
ASV_273	0	25	16	23	26	7	12	9	5	Archaea	Crenarchaeota	Bathyarchaeia
ASV_952	0	9	7	13	15	7	12	2	0	Archaea	Crenarchaeota	Bathyarchaeia
ASV_2021	5	4	0	6	23	7	0	0	0	Archaea	Crenarchaeota	Bathyarchaeia
ASV_803	0	0	0	0	6	7	0	9	0	Archaea	Crenarchaeota	Bathyarchaeia
ASV_5957	2	0	0	0	4	7	0	0	0	Archaea	Crenarchaeota	Bathyarchaeia
ASV_2025	0	2	0	0	0	7	0	0	0	Archaea	Crenarchaeota	Bathyarchaeia
ASV_3794	0	0	0	0	0	7	0	0	0	Archaea	Crenarchaeota	Bathyarchaeia
ASV_6731	0	0	0	0	0	7	0	0	0	Archaea	Crenarchaeota	Bathyarchaeia
ASV_8319	0	0	0	0	0	7	0	0	0	Archaea	Crenarchaeota	Bathyarchaeia
ASV_529	5	23	19	20	15	6	42	10	0	Archaea	Crenarchaeota	Bathyarchaeia
ASV_393	0	2	0	12	4	6	110	4	0	Archaea	Crenarchaeota	Bathyarchaeia
ASV_688	5	32	10	22	12	6	7	2	0	Archaea	Crenarchaeota	Bathyarchaeia
ASV_1053	2	4	9	0	20	6	0	0	0	Archaea	Crenarchaeota	Bathyarchaeia
ASV_2068	0	3	0	0	3	6	11	3	0	Archaea	Crenarchaeota	Bathyarchaeia
ASV_1624	0	0	0	0	2	6	6	6	0	Archaea	Crenarchaeota	Bathyarchaeia
ASV_4072	0	0	0	0	7	6	2	0	0	Archaea	Crenarchaeota	Bathyarchaeia
ASV_4226	0	6	0	0	0	6	0	0	0	Archaea	Crenarchaeota	Bathyarchaeia
ASV_766	0	6	2	4	59	5	52	2	0	Archaea	Crenarchaeota	Bathyarchaeia
ASV_2896	0	0	0	0	0	5	0	0	62	Archaea	Crenarchaeota	Bathyarchaeia
ASV_2891	0	0	0	0	7	5	34	8	0	Archaea	Crenarchaeota	Bathyarchaeia
ASV_2704	0	2	0	5	7	5	12	9	0	Archaea	Crenarchaeota	Bathyarchaeia
ASV_2143	0	3	2	7	0	5	0	4	0	Archaea	Crenarchaeota	Bathyarchaeia
ASV_5645	0	0	0	0	3	5	0	4	0	Archaea	Crenarchaeota	Bathyarchaeia
ASV_3026	0	0	0	6	0	5	0	0	0	Archaea	Crenarchaeota	Bathyarchaeia
ASV_3821	0	0	0	0	4	5	0	0	0	Archaea	Crenarchaeota	Bathyarchaeia
ASV_6273	0	0	0	0	2	5	2	0	0	Archaea	Crenarchaeota	Bathyarchaeia
ASV_534	0	0	0	0	0	5	0	0	0	Archaea	Crenarchaeota	Bathyarchaeia
ASV_5833	0	0	0	0	0	5	0	0	0	Archaea	Crenarchaeota	Bathyarchaeia
ASV_9025	0	0	0	0	0	5	0	0	0	Archaea	Crenarchaeota	Bathyarchaeia
ASV_199	8	140	20	94	28	4	244	14	0	Archaea	Crenarchaeota	Bathyarchaeia
ASV_541	0	3	0	9	31	4	92	6	0	Archaea	Crenarchaeota	Bathyarchaeia
ASV_730	3	29	2	14	24	4	28	4	0	Archaea	Crenarchaeota	Bathyarchaeia
ASV_1207	9	17	3	0	3	4	64	6	0	Archaea	Crenarchaeota	Bathyarchaeia
ASV_1914	0	2	0	7	75	4	2	12	0	Archaea	Crenarchaeota	Bathyarchaeia
ASV_581	9	12	5	8	7	4	31	4	0	Archaea	Crenarchaeota	Bathyarchaeia
ASV_1233	2	4	6	0	0	4	0	0	50	Archaea	Crenarchaeota	Bathyarchaeia
ASV_367	0	0	0	0	43	4	6	3	0	Archaea	Crenarchaeota	Bathyarchaeia
ASV_1924	0	0	2	2	35	4	0	2	0	Archaea	Crenarchaeota	Bathyarchaeia
ASV_1339	20	6	0	0	0	4	15	0	0	Archaea	Crenarchaeota	Bathyarchaeia
ASV_4070	0	3	5	0	0	4	25	0	0	Archaea	Crenarchaeota	Bathyarchaeia
ASV_2286	0	0	2	5	9	4	2	6	0	Archaea	Crenarchaeota	Bathyarchaeia
ASV_4075	0	0	0	2	0	4	19	0	0	Archaea	Crenarchaeota	Bathyarchaeia
ASV_1685	0	8	2	3	2	4	0	4	0	Archaea	Crenarchaeota	Bathyarchaeia
ASV_4852	0	0	0	2	9	4	5	3	0	Archaea	Crenarchaeota	Bathyarchaeia
ASV_854	0	0	0	0	0	4	0	0	0	Archaea	Crenarchaeota	Bathyarchaeia
ASV_93	2	0	2	52	63	3	1058	116	0	Archaea	Crenarchaeota	Bathyarchaeia
ASV_213	10	211	4	33	15	3	12	3	0	Archaea	Crenarchaeota	Bathyarchaeia
ASV_1153	0	5	0	9	4	3	137	4	3	Archaea	Crenarchaeota	Bathyarchaeia
ASV_1963	0	0	0	7	108	3	9	9	0	Archaea	Crenarchaeota	Bathyarchaeia
ASV_1025	0	8	0	19	0	3	93	10	0	Archaea	Crenarchaeota	Bathyarchaeia
ASV_809	9	12	4	18	28	3	19	8	0	Archaea	Crenarchaeota	Bathyarchaeia
ASV_2724	0	0	0	0	38	3	2	13	0	Archaea	Crenarchaeota	Bathyarchaeia
ASV_1466	0	18	0	5	2	3	15	2	0	Archaea	Crenarchaeota	Bathyarchaeia
ASV_3224	0	9	2	11	14	3	0	0	0	Archaea	Crenarchaeota	Nitrososphaeria	SCGC_AB-179-E04
ASV_2071	12	10	2	5	0	3	0	3	0	Archaea	Crenarchaeota	Bathyarchaeia
ASV_4765	0	0	0	0	12	3	13	0	0	Archaea	Crenarchaeota	Bathyarchaeia
ASV_1250	0	0	0	2	7	3	4	8	0	Archaea	Crenarchaeota	Bathyarchaeia
ASV_522	0	0	0	0	16	3	2	3	0	Archaea	Crenarchaeota	Bathyarchaeia
ASV_5005	0	0	0	0	9	3	3	0	0	Archaea	Crenarchaeota	Bathyarchaeia
ASV_6191	0	0	0	0	0	3	7	3	0	Archaea	Crenarchaeota	Nitrososphaeria	SCGC_AB-179-E04
ASV_2407	0	0	0	0	6	3	0	0	0	Archaea	Crenarchaeota	Bathyarchaeia
ASV_6093	0	6	0	0	0	3	0	0	0	Archaea	Crenarchaeota	Bathyarchaeia
ASV_6436	0	0	0	0	3	3	0	2	0	Archaea	Crenarchaeota	Bathyarchaeia
ASV_3221	0	0	0	0	0	3	3	0	0	Archaea	Crenarchaeota	Bathyarchaeia
ASV_5292	0	0	0	0	3	3	0	0	0	Archaea	Crenarchaeota	Bathyarchaeia
ASV_3599	2	0	0	0	0	3	0	0	0	Archaea	Crenarchaeota	Bathyarchaeia
ASV_2981	0	0	0	0	0	3	0	0	0	Archaea	Crenarchaeota	Bathyarchaeia
ASV_6003	0	0	0	0	0	3	0	0	0	Archaea	Crenarchaeota	Bathyarchaeia
ASV_6278	0	0	0	0	0	3	0	0	0	Archaea	Crenarchaeota	Bathyarchaeia
ASV_7640	0	0	0	0	0	3	0	0	0	Archaea	Crenarchaeota	Bathyarchaeia
ASV_390	0	22	23	17	15	2	210	22	10	Archaea	Crenarchaeota	Bathyarchaeia
ASV_580	0	56	0	39	64	2	73	4	62	Archaea	Crenarchaeota	Bathyarchaeia
ASV_518	0	42	17	28	28	2	59	21	0	Archaea	Crenarchaeota	Bathyarchaeia
ASV_911	4	2	2	8	156	2	18	4	0	Archaea	Crenarchaeota	Bathyarchaeia
ASV_337	7	90	16	19	13	2	35	3	0	Archaea	Crenarchaeota	Bathyarchaeia
ASV_396	0	0	3	0	126	2	0	14	0	Archaea	Crenarchaeota	Bathyarchaeia
ASV_2359	0	0	0	14	66	2	4	5	0	Archaea	Crenarchaeota	Bathyarchaeia
ASV_1114	0	28	7	22	2	2	13	4	8	Archaea	Crenarchaeota	Bathyarchaeia
ASV_1553	0	0	0	0	63	2	12	6	0	Archaea	Crenarchaeota	Bathyarchaeia
ASV_1116	2	25	8	2	19	2	13	6	0	Archaea	Crenarchaeota	Bathyarchaeia
ASV_1302	0	34	0	9	15	2	15	0	0	Archaea	Crenarchaeota	Bathyarchaeia
ASV_1740	0	3	0	12	0	2	45	0	0	Archaea	Crenarchaeota	Bathyarchaeia
ASV_2053	0	0	0	13	29	2	0	3	0	Archaea	Crenarchaeota	Bathyarchaeia
ASV_4722	0	0	0	0	42	2	0	0	0	Archaea	Crenarchaeota	Bathyarchaeia
ASV_968	0	3	0	0	2	2	28	8	0	Archaea	Crenarchaeota	Bathyarchaeia
ASV_2852	0	7	2	9	6	2	15	0	0	Archaea	Crenarchaeota	Bathyarchaeia
ASV_955	16	10	0	2	6	2	0	2	0	Archaea	Crenarchaeota	Bathyarchaeia
ASV_903	4	9	2	8	4	2	8	0	0	Archaea	Crenarchaeota	Bathyarchaeia
ASV_850	16	10	0	6	0	2	0	0	0	Archaea	Crenarchaeota	Bathyarchaeia
ASV_3289	0	3	0	6	3	2	20	0	0	Archaea	Crenarchaeota	Bathyarchaeia
ASV_2101	0	0	0	12	14	2	4	0	0	Archaea	Crenarchaeota	Bathyarchaeia
ASV_1561	0	0	0	7	14	2	5	2	0	Archaea	Crenarchaeota	Bathyarchaeia
ASV_3314	0	0	7	4	8	2	6	0	0	Archaea	Crenarchaeota	Bathyarchaeia
ASV_4204	0	0	0	3	12	2	8	0	0	Archaea	Crenarchaeota	Bathyarchaeia
ASV_2086	0	0	0	0	18	2	0	2	0	Archaea	Crenarchaeota	Bathyarchaeia
ASV_4154	0	0	0	0	6	2	11	0	0	Archaea	Crenarchaeota	Bathyarchaeia
ASV_4514	0	0	0	0	5	2	11	0	0	Archaea	Crenarchaeota	Bathyarchaeia
ASV_3449	0	0	0	2	9	2	0	2	0	Archaea	Crenarchaeota	Bathyarchaeia
ASV_3336	7	0	0	0	5	2	0	0	0	Archaea	Crenarchaeota	Bathyarchaeia
ASV_1767	0	3	2	0	3	2	0	0	0	Archaea	Crenarchaeota	Bathyarchaeia
ASV_5064	0	0	0	0	0	2	6	0	0	Archaea	Crenarchaeota	Nitrososphaeria	Marine_Benthic_Group_A
ASV_3316	0	0	0	2	2	2	0	0	0	Archaea	Crenarchaeota	Bathyarchaeia
ASV_4712	0	0	0	0	4	2	0	0	0	Archaea	Crenarchaeota	Bathyarchaeia
ASV_2593	0	0	0	0	3	2	0	0	0	Archaea	Crenarchaeota	Bathyarchaeia
ASV_3071	0	0	0	0	2	2	0	0	0	Archaea	Crenarchaeota	Bathyarchaeia
ASV_7577	0	0	0	0	2	2	0	0	0	Archaea	Crenarchaeota	Bathyarchaeia
ASV_2669	0	0	0	0	0	2	0	0	0	Archaea	Crenarchaeota	Bathyarchaeia
ASV_4489	0	0	0	0	0	2	0	0	0	Archaea	Crenarchaeota	Bathyarchaeia
ASV_6208	0	0	0	0	0	2	0	0	0	Archaea	Crenarchaeota	Bathyarchaeia
ASV_6380	0	0	0	0	0	2	0	0	0	Archaea	Crenarchaeota	Bathyarchaeia
ASV_6771	0	0	0	0	0	2	0	0	0	Archaea	Crenarchaeota	Bathyarchaeia
ASV_18	0	2	8	13	18	0	1308	560	7990	Archaea	Crenarchaeota	Bathyarchaeia
ASV_27	0	0	37	51	634	0	1638	200	6493	Archaea	Crenarchaeota	Bathyarchaeia
ASV_24	2	35	176	298	1540	0	763	462	3828	Archaea	Crenarchaeota	Bathyarchaeia
ASV_17	0	31	3	70	327	0	3008	198	29	Archaea	Crenarchaeota	Bathyarchaeia
ASV_22	0	0	3	7	827	0	1170	565	0	Archaea	Crenarchaeota	Bathyarchaeia
ASV_107	0	42	15	100	290	0	1622	126	0	Archaea	Crenarchaeota	Bathyarchaeia
ASV_77	0	0	0	14	25	0	716	145	959	Archaea	Crenarchaeota	Bathyarchaeia
ASV_214	0	0	5	5	6	0	170	23	1460	Archaea	Crenarchaeota	Bathyarchaeia
ASV_200	0	0	7	2	918	0	435	47	0	Archaea	Crenarchaeota	Bathyarchaeia
ASV_215	0	0	0	0	603	0	0	55	688	Archaea	Crenarchaeota	Bathyarchaeia
ASV_176	0	40	16	55	443	0	615	113	0	Archaea	Crenarchaeota	Bathyarchaeia
ASV_25	0	0	0	0	386	0	118	59	664	Archaea	Crenarchaeota	Bathyarchaeia
ASV_114	0	0	4	8	863	0	210	118	0	Archaea	Crenarchaeota	Bathyarchaeia
ASV_136	0	78	16	17	133	0	800	86	0	Archaea	Crenarchaeota	Bathyarchaeia
ASV_264	0	0	0	1042	0	0	0	41	0	Archaea	Crenarchaeota	Bathyarchaeia
ASV_100	7	361	45	106	141	0	308	56	0	Archaea	Crenarchaeota	Bathyarchaeia
ASV_129	0	8	0	13	71	0	685	144	51	Archaea	Crenarchaeota	Bathyarchaeia
ASV_95	2	59	32	81	145	0	401	244	0	Archaea	Crenarchaeota	Bathyarchaeia
ASV_98	0	96	44	68	351	0	283	97	4	Archaea	Crenarchaeota	Bathyarchaeia
ASV_364	0	0	0	9	115	0	0	63	754	Archaea	Crenarchaeota	Bathyarchaeia
ASV_90	0	5	65	107	436	0	80	218	0	Archaea	Crenarchaeota	Bathyarchaeia
ASV_311	0	0	5	0	804	0	56	3	0	Archaea	Crenarchaeota	Bathyarchaeia
ASV_130	0	42	64	20	328	0	41	33	329	Archaea	Crenarchaeota	Bathyarchaeia
ASV_85	15	268	47	89	188	0	63	131	23	Archaea	Crenarchaeota	Bathyarchaeia
ASV_177	0	8	2	8	66	0	584	103	0	Archaea	Crenarchaeota	Bathyarchaeia
ASV_96	15	349	18	70	55	0	252	11	0	Archaea	Crenarchaeota	Bathyarchaeia
ASV_23	0	0	0	0	360	0	296	82	0	Archaea	Crenarchaeota	Bathyarchaeia
ASV_438	0	0	0	0	0	0	0	0	731	Archaea	Crenarchaeota	Bathyarchaeia
ASV_150	0	0	0	7	94	0	436	47	137	Archaea	Crenarchaeota	Bathyarchaeia
ASV_68	20	260	42	254	53	0	32	22	0	Archaea	Crenarchaeota	Bathyarchaeia
ASV_82	0	0	0	17	8	0	0	0	646	Archaea	Crenarchaeota	Bathyarchaeia
ASV_314	0	0	0	0	493	0	41	107	0	Archaea	Crenarchaeota	Bathyarchaeia
ASV_160	0	113	11	114	239	0	135	19	0	Archaea	Crenarchaeota	Bathyarchaeia
ASV_357	0	0	6	3	18	0	96	11	495	Archaea	Crenarchaeota	Bathyarchaeia
ASV_117	12	398	20	42	19	0	125	0	0	Archaea	Crenarchaeota	Bathyarchaeia
ASV_221	0	110	9	72	158	0	208	53	0	Archaea	Crenarchaeota	Bathyarchaeia
ASV_128	10	222	4	20	57	0	293	4	0	Archaea	Crenarchaeota	Bathyarchaeia
ASV_323	0	44	29	3	205	0	280	33	0	Archaea	Crenarchaeota	Bathyarchaeia
ASV_279	0	36	2	18	234	0	245	54	0	Archaea	Crenarchaeota	Bathyarchaeia
ASV_278	0	0	3	27	114	0	379	64	0	Archaea	Crenarchaeota	Bathyarchaeia
ASV_26	0	3	0	0	270	0	252	51	0	Archaea	Crenarchaeota	Bathyarchaeia
ASV_361	0	0	0	12	486	0	0	70	0	Archaea	Crenarchaeota	Bathyarchaeia
ASV_298	0	128	4	75	60	0	271	18	0	Archaea	Crenarchaeota	Bathyarchaeia
ASV_562	0	0	0	0	529	0	0	7	0	Archaea	Crenarchaeota	Bathyarchaeia
ASV_586	0	0	0	53	89	0	344	18	0	Archaea	Crenarchaeota	Nitrososphaeria	SCGC_AB-179-E04
ASV_269	0	30	0	53	56	0	82	18	251	Archaea	Crenarchaeota	Bathyarchaeia
ASV_418	0	0	2	3	22	0	419	29	0	Archaea	Crenarchaeota	Bathyarchaeia
ASV_385	0	51	18	18	260	0	78	43	0	Archaea	Crenarchaeota	Bathyarchaeia
ASV_523	0	0	0	0	464	0	0	0	0	Archaea	Crenarchaeota	Bathyarchaeia
ASV_259	0	2	0	5	122	0	93	138	102	Archaea	Crenarchaeota	Bathyarchaeia
ASV_692	0	0	0	0	68	0	367	24	0	Archaea	Crenarchaeota	Bathyarchaeia
ASV_240	6	78	19	28	215	0	57	35	0	Archaea	Crenarchaeota	Bathyarchaeia
ASV_104	0	5	0	17	25	0	179	31	179	Archaea	Crenarchaeota	Bathyarchaeia
ASV_544	0	6	10	10	5	0	363	30	0	Archaea	Crenarchaeota	Bathyarchaeia
ASV_324	0	5	10	6	96	0	298	9	0	Archaea	Crenarchaeota	Bathyarchaeia
ASV_166	0	5	0	4	65	0	281	67	0	Archaea	Crenarchaeota	Bathyarchaeia
ASV_585	0	6	0	8	12	0	202	41	148	Archaea	Crenarchaeota	Bathyarchaeia
ASV_224	68	25	0	77	162	0	79	5	0	Archaea	Crenarchaeota	Bathyarchaeia
ASV_596	0	0	0	0	158	0	2	5	219	Archaea	Crenarchaeota	Bathyarchaeia
ASV_426	0	0	2	28	254	0	0	97	0	Archaea	Crenarchaeota	Bathyarchaeia
ASV_220	5	154	35	26	64	0	73	17	0	Archaea	Crenarchaeota	Bathyarchaeia
ASV_588	0	0	0	0	69	0	243	42	0	Archaea	Crenarchaeota	Bathyarchaeia
ASV_719	0	5	6	27	88	0	210	6	0	Archaea	Crenarchaeota	Bathyarchaeia
ASV_348	12	57	19	23	129	0	96	6	0	Archaea	Crenarchaeota	Bathyarchaeia
ASV_547	0	4	24	4	109	0	16	14	164	Archaea	Crenarchaeota	Bathyarchaeia
ASV_494	0	11	0	27	198	0	81	10	0	Archaea	Crenarchaeota
ASV_132	10	80	14	111	78	0	29	4	0	Archaea	Crenarchaeota
ASV_432	2	19	12	19	121	0	122	23	0	Archaea	Crenarchaeota	Bathyarchaeia
ASV_409	0	3	0	2	16	0	85	211	0	Archaea	Crenarchaeota	Bathyarchaeia
ASV_675	0	0	2	12	272	0	15	9	0	Archaea	Crenarchaeota	Bathyarchaeia
ASV_1093	0	0	0	0	0	0	0	0	310	Archaea	Crenarchaeota	Bathyarchaeia
ASV_559	0	23	6	18	102	0	146	14	0	Archaea	Crenarchaeota	Bathyarchaeia
ASV_211	5	171	44	34	15	0	26	7	0	Archaea	Crenarchaeota	Bathyarchaeia
ASV_208	8	53	9	9	9	0	200	6	5	Archaea	Crenarchaeota	Bathyarchaeia
ASV_774	0	289	0	0	0	0	0	0	0	Archaea	Crenarchaeota	Bathyarchaeia
ASV_651	0	72	21	2	156	0	31	0	0	Archaea	Crenarchaeota	Bathyarchaeia
ASV_197	0	0	2	13	101	0	129	36	0	Archaea	Crenarchaeota	Nitrososphaeria	SCGC_AB-179-E04
ASV_795	0	0	5	0	244	0	11	21	0	Archaea	Crenarchaeota	Bathyarchaeia
ASV_424	2	62	30	159	22	0	0	4	0	Archaea	Crenarchaeota	Bathyarchaeia
ASV_446	0	0	3	0	261	0	0	15	0	Archaea	Crenarchaeota	Bathyarchaeia
ASV_366	8	37	10	30	100	0	85	6	0	Archaea	Crenarchaeota	Bathyarchaeia
ASV_427	0	0	0	7	157	0	32	80	0	Archaea	Crenarchaeota	Bathyarchaeia
ASV_421	0	0	0	0	132	0	0	140	0	Archaea	Crenarchaeota	Bathyarchaeia
ASV_355	2	32	7	29	22	0	156	17	4	Archaea	Crenarchaeota	Bathyarchaeia
ASV_283	4	38	0	28	129	0	48	16	0	Archaea	Crenarchaeota	Bathyarchaeia
ASV_204	0	0	0	0	10	0	0	2	249	Archaea	Crenarchaeota	Bathyarchaeia
ASV_229	0	50	16	29	140	0	17	4	0	Archaea	Crenarchaeota	Bathyarchaeia
ASV_252	41	156	12	17	8	0	20	0	0	Archaea	Crenarchaeota	Bathyarchaeia
ASV_304	0	122	6	14	32	0	67	11	0	Archaea	Crenarchaeota	Bathyarchaeia
ASV_713	0	122	3	7	0	0	107	2	0	Archaea	Crenarchaeota	Bathyarchaeia
ASV_223	120	48	5	0	28	0	20	15	0	Archaea	Crenarchaeota
ASV_225	73	159	3	0	0	0	0	0	0	Archaea	Crenarchaeota	Nitrososphaeria	SCGC_AB-179-E04
ASV_1181	0	2	0	24	35	0	167	6	0	Archaea	Crenarchaeota
ASV_638	0	9	0	17	122	0	61	25	0	Archaea	Crenarchaeota
ASV_387	5	115	11	17	11	0	66	5	0	Archaea	Crenarchaeota	Bathyarchaeia
ASV_1403	0	0	0	2	0	0	227	0	0	Archaea	Crenarchaeota	Bathyarchaeia
ASV_969	2	0	3	8	176	0	28	8	0	Archaea	Crenarchaeota	Bathyarchaeia
ASV_890	0	0	0	0	0	0	29	14	182	Archaea	Crenarchaeota	Bathyarchaeia
ASV_1450	0	0	0	0	0	0	0	0	221	Archaea	Crenarchaeota	Bathyarchaeia
ASV_292	0	0	2	0	21	0	11	18	162	Archaea	Crenarchaeota	Bathyarchaeia
ASV_1132	0	4	9	2	9	0	20	0	165	Archaea	Crenarchaeota	Bathyarchaeia
ASV_448	7	38	0	17	50	0	83	13	0	Archaea	Crenarchaeota	Bathyarchaeia
ASV_844	0	13	6	16	66	0	81	22	0	Archaea	Crenarchaeota	Bathyarchaeia
ASV_683	0	25	3	0	137	0	24	13	0	Archaea	Crenarchaeota	Bathyarchaeia
ASV_474	50	47	5	29	40	0	29	0	0	Archaea	Crenarchaeota	Nitrososphaeria
ASV_277	0	0	0	0	115	0	40	44	0	Archaea	Crenarchaeota	Bathyarchaeia
ASV_612	0	0	0	0	57	0	131	11	0	Archaea	Crenarchaeota	Bathyarchaeia
ASV_1073	0	0	0	0	0	0	45	4	148	Archaea	Crenarchaeota	Bathyarchaeia
ASV_326	0	0	2	0	0	0	28	166	0	Archaea	Crenarchaeota	Bathyarchaeia
ASV_436	0	26	0	12	10	0	13	0	134	Archaea	Crenarchaeota	Bathyarchaeia
ASV_508	0	0	0	0	3	0	20	13	159	Archaea	Crenarchaeota	Bathyarchaeia
ASV_491	0	44	11	16	50	0	68	5	0	Archaea	Crenarchaeota	Bathyarchaeia
ASV_363	12	89	13	15	38	0	26	0	0	Archaea	Crenarchaeota	Bathyarchaeia
ASV_792	0	11	5	6	45	0	123	3	0	Archaea	Crenarchaeota	Bathyarchaeia
ASV_1651	0	0	0	0	191	0	0	0	0	Archaea	Crenarchaeota	Bathyarchaeia
ASV_584	0	59	6	19	29	0	62	5	8	Archaea	Crenarchaeota	Bathyarchaeia
ASV_1058	0	0	2	0	45	0	130	9	0	Archaea	Crenarchaeota	Bathyarchaeia
ASV_1287	0	16	6	10	36	0	107	4	0	Archaea	Crenarchaeota	Bathyarchaeia
ASV_272	6	127	10	25	5	0	4	0	0	Archaea	Crenarchaeota	Bathyarchaeia
ASV_521	18	63	6	19	13	0	54	2	0	Archaea	Crenarchaeota	Bathyarchaeia
ASV_222	0	0	0	5	37	0	5	128	0	Archaea	Crenarchaeota	Bathyarchaeia
ASV_599	0	0	0	0	3	0	142	28	0	Archaea	Crenarchaeota	Bathyarchaeia
ASV_634	9	21	4	21	79	0	32	6	0	Archaea	Crenarchaeota	Bathyarchaeia
ASV_749	0	18	6	18	66	0	52	12	0	Archaea	Crenarchaeota	Bathyarchaeia
ASV_254	17	39	5	27	77	0	6	0	0	Archaea	Crenarchaeota	Bathyarchaeia
ASV_151	0	0	2	0	10	0	29	29	101	Archaea	Crenarchaeota	Bathyarchaeia
ASV_450	169	0	0	0	0	0	0	0	0	Archaea	Crenarchaeota	Bathyarchaeia
ASV_1026	0	2	0	3	141	0	16	6	0	Archaea	Crenarchaeota	Bathyarchaeia
ASV_828	0	0	0	0	19	0	116	32	0	Archaea	Crenarchaeota	Bathyarchaeia
ASV_412	3	82	0	6	10	0	63	2	0	Archaea	Crenarchaeota	Bathyarchaeia
ASV_1402	0	0	0	0	5	0	156	4	0	Archaea	Crenarchaeota	Bathyarchaeia
ASV_233	0	40	11	15	65	0	23	9	0	Archaea	Crenarchaeota	Bathyarchaeia
ASV_841	0	13	0	31	84	0	27	3	0	Archaea	Crenarchaeota
ASV_1509	0	0	0	3	65	0	71	19	0	Archaea	Crenarchaeota	Bathyarchaeia
ASV_255	0	2	0	9	101	0	5	40	0	Archaea	Crenarchaeota	Bathyarchaeia
ASV_258	27	56	24	13	18	0	13	0	0	Archaea	Crenarchaeota	Bathyarchaeia
ASV_434	0	0	3	6	25	0	102	12	0	Archaea	Crenarchaeota	Bathyarchaeia
ASV_60	0	0	0	0	6	0	4	137	0	Archaea	Crenarchaeota	Bathyarchaeia
ASV_1133	0	14	0	12	108	0	8	4	0	Archaea	Crenarchaeota
ASV_1228	0	0	0	3	142	0	0	0	0	Archaea	Crenarchaeota	Bathyarchaeia
ASV_1820	0	0	0	0	3	0	128	13	0	Archaea	Crenarchaeota	Nitrososphaeria	SCGC_AB-179-E04
ASV_878	0	35	10	32	36	0	24	6	0	Archaea	Crenarchaeota	Bathyarchaeia
ASV_1268	0	0	0	0	0	0	21	7	115	Archaea	Crenarchaeota	Bathyarchaeia
ASV_998	0	6	2	0	0	0	0	0	134	Archaea	Crenarchaeota	Bathyarchaeia
ASV_329	11	77	14	15	5	0	3	3	13	Archaea	Crenarchaeota	Bathyarchaeia
ASV_481	0	0	0	7	50	0	73	11	0	Archaea	Crenarchaeota	Bathyarchaeia
ASV_721	0	42	8	6	21	0	58	5	0	Archaea	Crenarchaeota	Bathyarchaeia
ASV_606	0	0	0	2	46	0	66	26	0	Archaea	Crenarchaeota	Bathyarchaeia
ASV_1321	0	0	0	0	5	0	100	35	0	Archaea	Crenarchaeota
ASV_660	0	39	6	20	9	0	40	3	22	Archaea	Crenarchaeota	Bathyarchaeia
ASV_716	0	29	0	22	41	0	31	12	0	Archaea	Crenarchaeota
ASV_1012	0	13	8	18	33	0	54	9	0	Archaea	Crenarchaeota	Bathyarchaeia
ASV_501	101	24	3	4	3	0	0	0	0	Archaea	Crenarchaeota	Bathyarchaeia
ASV_1338	0	4	0	2	32	0	21	4	70	Archaea	Crenarchaeota	Bathyarchaeia
ASV_879	6	5	5	20	54	0	6	6	28	Archaea	Crenarchaeota	Bathyarchaeia
ASV_1208	2	18	2	10	89	0	9	0	0	Archaea	Crenarchaeota	Bathyarchaeia
ASV_597	0	7	35	0	77	0	11	0	0	Archaea	Crenarchaeota	Bathyarchaeia
ASV_1085	0	22	18	25	30	0	27	7	0	Archaea	Crenarchaeota	Bathyarchaeia
ASV_2165	0	0	0	0	123	0	0	6	0	Archaea	Crenarchaeota	Bathyarchaeia
ASV_764	0	19	15	40	30	0	24	0	0	Archaea	Crenarchaeota	Bathyarchaeia
ASV_610	19	48	12	10	18	0	19	2	0	Archaea	Crenarchaeota	Bathyarchaeia
ASV_552	0	0	0	0	2	0	97	28	0	Archaea	Crenarchaeota	Bathyarchaeia
ASV_900	0	3	0	0	11	0	102	9	0	Archaea	Crenarchaeota	Bathyarchaeia
ASV_2344	0	0	0	0	0	0	0	0	124	Archaea	Crenarchaeota	Bathyarchaeia
ASV_373	3	72	14	12	9	0	5	6	0	Archaea	Crenarchaeota	Bathyarchaeia
ASV_790	0	0	0	3	2	0	85	5	26	Archaea	Crenarchaeota	Bathyarchaeia
ASV_892	57	64	0	0	0	0	0	0	0	Archaea	Crenarchaeota	Bathyarchaeia
ASV_470	2	61	0	13	6	0	18	20	0	Archaea	Crenarchaeota	Bathyarchaeia
ASV_1541	0	0	0	0	0	0	21	11	87	Archaea	Crenarchaeota	Bathyarchaeia
ASV_845	0	4	0	2	3	0	80	29	0	Archaea	Crenarchaeota	Bathyarchaeia
ASV_1709	0	0	0	0	0	0	106	12	0	Archaea	Crenarchaeota	Bathyarchaeia
ASV_1242	0	19	3	10	39	0	46	0	0	Archaea	Crenarchaeota	Bathyarchaeia
ASV_1448	0	0	0	0	19	0	79	19	0	Archaea	Crenarchaeota	Bathyarchaeia
ASV_744	2	7	0	24	59	0	18	6	0	Archaea	Crenarchaeota
ASV_2102	0	0	0	0	64	0	51	0	0	Archaea	Crenarchaeota	Nitrososphaeria	Caldiarchaeales	Geothermarchaeaceae
ASV_428	0	40	11	9	18	0	29	7	0	Archaea	Crenarchaeota	Bathyarchaeia
ASV_949	0	22	2	0	68	0	19	3	0	Archaea	Crenarchaeota	Bathyarchaeia
ASV_699	2	44	2	4	2	0	44	15	0	Archaea	Crenarchaeota	Bathyarchaeia
ASV_681	3	42	9	20	26	0	8	2	0	Archaea	Crenarchaeota	Bathyarchaeia
ASV_1354	0	5	0	7	69	0	9	20	0	Archaea	Crenarchaeota	Bathyarchaeia
ASV_325	0	0	0	2	20	0	0	88	0	Archaea	Crenarchaeota	Bathyarchaeia
ASV_2596	0	0	0	108	0	0	0	0	0	Archaea	Crenarchaeota	Bathyarchaeia
ASV_1469	0	0	0	0	0	0	15	7	86	Archaea	Crenarchaeota
ASV_112	0	3	0	10	41	0	44	6	0	Archaea	Crenarchaeota	Bathyarchaeia
ASV_2340	0	0	0	6	90	0	2	6	0	Archaea	Crenarchaeota	Bathyarchaeia
ASV_1007	0	7	4	12	37	0	36	7	0	Archaea	Crenarchaeota	Bathyarchaeia
ASV_943	96	7	0	0	0	0	0	0	0	Archaea	Crenarchaeota	Bathyarchaeia
ASV_1503	0	0	0	0	23	0	69	9	2	Archaea	Crenarchaeota	Bathyarchaeia
ASV_593	10	22	5	0	21	0	43	0	0	Archaea	Crenarchaeota	Bathyarchaeia
ASV_695	21	71	0	0	0	0	9	0	0	Archaea	Crenarchaeota	Bathyarchaeia
ASV_1312	0	0	0	0	0	0	0	101	0	Archaea	Crenarchaeota	Bathyarchaeia
ASV_1821	0	0	0	0	2	0	24	2	72	Archaea	Crenarchaeota	Bathyarchaeia
ASV_835	0	28	11	3	9	0	46	2	0	Archaea	Crenarchaeota	Bathyarchaeia
ASV_1817	0	0	0	0	5	0	80	14	0	Archaea	Crenarchaeota	Bathyarchaeia
ASV_548	0	22	0	38	24	0	11	3	0	Archaea	Crenarchaeota	Bathyarchaeia
ASV_1000	0	0	0	8	56	0	23	10	0	Archaea	Crenarchaeota	Bathyarchaeia
ASV_1288	0	0	0	0	2	0	91	4	0	Archaea	Crenarchaeota	Bathyarchaeia
ASV_1601	0	24	6	3	62	0	0	0	0	Archaea	Crenarchaeota	Bathyarchaeia
ASV_1857	3	0	0	0	86	0	3	3	0	Archaea	Crenarchaeota	Bathyarchaeia
ASV_608	0	37	6	9	24	0	0	18	0	Archaea	Crenarchaeota	Bathyarchaeia
ASV_287	0	0	0	2	50	0	0	42	0	Archaea	Crenarchaeota	Bathyarchaeia
ASV_578	0	18	0	2	56	0	15	3	0	Archaea	Crenarchaeota	Bathyarchaeia
ASV_347	50	32	0	3	2	0	6	0	0	Archaea	Crenarchaeota	Bathyarchaeia
ASV_445	0	0	3	3	18	0	65	4	0	Archaea	Crenarchaeota	Bathyarchaeia
ASV_644	0	3	4	0	20	0	43	23	0	Archaea	Crenarchaeota	Bathyarchaeia
ASV_1695	0	20	2	48	17	0	5	0	0	Archaea	Crenarchaeota	Bathyarchaeia
ASV_997	0	23	5	8	39	0	17	0	0	Archaea	Crenarchaeota	Bathyarchaeia
ASV_788	2	9	2	7	72	0	0	0	0	Archaea	Crenarchaeota	Bathyarchaeia
ASV_527	0	48	7	7	29	0	0	0	0	Archaea	Crenarchaeota	Bathyarchaeia
ASV_568	4	78	3	0	4	0	2	0	0	Archaea	Crenarchaeota	Thermoprotei
ASV_834	0	0	0	0	0	0	60	31	0	Archaea	Crenarchaeota	Bathyarchaeia
ASV_579	0	0	0	8	25	0	18	33	5	Archaea	Crenarchaeota	Bathyarchaeia
ASV_404	40	19	0	2	5	0	20	3	0	Archaea	Crenarchaeota	Bathyarchaeia
ASV_645	0	0	0	0	0	0	0	0	89	Archaea	Crenarchaeota	Bathyarchaeia
ASV_1196	0	21	4	0	3	0	60	0	0	Archaea	Crenarchaeota	Bathyarchaeia
ASV_3073	0	0	0	0	0	0	0	0	88	Archaea	Crenarchaeota	Bathyarchaeia
ASV_1173	0	5	3	4	27	0	36	10	0	Archaea	Crenarchaeota	Bathyarchaeia
ASV_1036	2	0	2	2	4	0	56	19	0	Archaea	Crenarchaeota	Bathyarchaeia
ASV_447	81	2	0	0	0	0	0	0	2	Archaea	Crenarchaeota	Bathyarchaeia
ASV_2617	0	0	0	0	18	0	54	13	0	Archaea	Crenarchaeota	Bathyarchaeia
ASV_1045	0	5	2	12	22	0	27	16	0	Archaea	Crenarchaeota	Bathyarchaeia
ASV_603	12	49	2	10	5	0	6	0	0	Archaea	Crenarchaeota	Bathyarchaeia
ASV_539	0	0	0	2	21	0	51	10	0	Archaea	Crenarchaeota	Bathyarchaeia
ASV_193	0	0	0	0	6	0	31	47	0	Archaea	Crenarchaeota	Bathyarchaeia
ASV_1307	0	0	0	0	72	0	0	12	0	Archaea	Crenarchaeota	Bathyarchaeia
ASV_2042	0	0	0	0	0	0	67	17	0	Archaea	Crenarchaeota	Bathyarchaeia
ASV_711	0	7	0	28	12	0	21	15	0	Archaea	Crenarchaeota	Bathyarchaeia
ASV_815	0	0	0	0	45	0	21	17	0	Archaea	Crenarchaeota	Bathyarchaeia
ASV_946	0	0	0	0	21	0	47	0	14	Archaea	Crenarchaeota	Nitrososphaeria	SCGC_AB-179-E04
ASV_451	57	20	0	0	0	0	0	0	4	Archaea	Crenarchaeota	Bathyarchaeia
ASV_420	12	27	10	6	14	0	3	7	0	Archaea	Crenarchaeota	Bathyarchaeia
ASV_583	0	70	0	0	9	0	0	0	0	Archaea	Crenarchaeota	Bathyarchaeia
ASV_1566	0	0	0	0	79	0	0	0	0	Archaea	Crenarchaeota	Bathyarchaeia
ASV_2523	0	0	0	0	79	0	0	0	0	Archaea	Crenarchaeota	Bathyarchaeia
ASV_3232	0	0	0	0	79	0	0	0	0	Archaea	Crenarchaeota	Bathyarchaeia
ASV_1030	0	9	22	8	21	0	14	4	0	Archaea	Crenarchaeota	Bathyarchaeia
ASV_723	33	43	0	0	0	0	2	0	0	Archaea	Crenarchaeota	Bathyarchaeia
ASV_1225	0	0	0	0	3	0	0	75	0	Archaea	Crenarchaeota	Bathyarchaeia
ASV_1721	0	0	0	0	0	0	71	7	0	Archaea	Crenarchaeota	Bathyarchaeia
ASV_1468	0	13	3	3	44	0	5	9	0	Archaea	Crenarchaeota	Bathyarchaeia
ASV_2213	0	0	0	3	46	0	22	6	0	Archaea	Crenarchaeota	Bathyarchaeia
ASV_532	70	6	0	0	0	0	0	0	0	Archaea	Crenarchaeota	Bathyarchaeia
ASV_1198	0	0	0	0	36	0	40	0	0	Archaea	Crenarchaeota	Bathyarchaeia
ASV_1934	0	0	2	0	64	0	4	6	0	Archaea	Crenarchaeota	Bathyarchaeia
ASV_2361	0	0	0	0	6	0	46	24	0	Archaea	Crenarchaeota	Nitrososphaeria	SCGC_AB-179-E04
ASV_1953	0	0	0	0	0	0	0	74	0	Archaea	Crenarchaeota	Bathyarchaeia
ASV_3473	0	0	0	51	20	0	0	2	0	Archaea	Crenarchaeota	Bathyarchaeia
ASV_995	25	9	7	2	0	0	28	2	0	Archaea	Crenarchaeota	Bathyarchaeia
ASV_1143	0	7	0	0	12	0	50	4	0	Archaea	Crenarchaeota	Bathyarchaeia
ASV_1658	0	0	2	0	65	0	0	6	0	Archaea	Crenarchaeota	Bathyarchaeia
ASV_722	2	49	6	2	7	0	6	0	0	Archaea	Crenarchaeota	Bathyarchaeia
ASV_1756	0	10	0	0	35	0	27	0	0	Archaea	Crenarchaeota	Bathyarchaeia
ASV_2616	0	0	0	0	12	0	42	18	0	Archaea	Crenarchaeota	Bathyarchaeia
ASV_2730	8	0	0	0	47	0	0	17	0	Archaea	Crenarchaeota	Methanomethylicia	Methanomethyliales	Methanomethyliaceae	Candidatus_Methanomethylicus
ASV_462	10	58	2	0	0	0	0	0	0	Archaea	Crenarchaeota	Bathyarchaeia
ASV_636	0	0	0	0	9	0	35	26	0	Archaea	Crenarchaeota	Nitrososphaeria	SCGC_AB-179-E04
ASV_904	0	0	0	0	27	0	0	43	0	Archaea	Crenarchaeota	Bathyarchaeia
ASV_3612	0	0	0	0	0	0	0	0	70	Archaea	Crenarchaeota	Bathyarchaeia
ASV_1353	0	5	0	14	50	0	0	0	0	Archaea	Crenarchaeota	Bathyarchaeia
ASV_1311	0	3	0	9	16	0	23	18	0	Archaea	Crenarchaeota	Bathyarchaeia
ASV_1350	0	8	3	7	3	0	3	0	45	Archaea	Crenarchaeota	Bathyarchaeia
ASV_1846	0	0	0	0	4	0	51	14	0	Archaea	Crenarchaeota	Bathyarchaeia
ASV_1683	0	10	10	5	26	0	10	7	0	Archaea	Crenarchaeota	Bathyarchaeia
ASV_1844	0	25	8	5	24	0	0	6	0	Archaea	Crenarchaeota	Bathyarchaeia
ASV_1092	0	0	0	4	14	0	46	3	0	Archaea	Crenarchaeota	Bathyarchaeia
ASV_1446	0	0	2	0	65	0	0	0	0	Archaea	Crenarchaeota	Bathyarchaeia
ASV_1602	0	0	0	0	67	0	0	0	0	Archaea	Crenarchaeota	Bathyarchaeia
ASV_3263	0	0	0	0	3	0	0	3	61	Archaea	Crenarchaeota	Bathyarchaeia
ASV_2799	0	0	0	3	59	0	0	4	0	Archaea	Crenarchaeota	Bathyarchaeia
ASV_1960	0	0	0	0	0	0	63	3	0	Archaea	Crenarchaeota	Bathyarchaeia
ASV_2155	0	0	0	0	59	0	0	7	0	Archaea	Crenarchaeota	Bathyarchaeia
ASV_2717	0	0	0	0	55	0	9	2	0	Archaea	Crenarchaeota	Bathyarchaeia
ASV_1891	0	4	2	5	48	0	0	6	0	Archaea	Crenarchaeota	Bathyarchaeia
ASV_1405	0	10	0	0	53	0	0	2	0	Archaea	Crenarchaeota	Bathyarchaeia
ASV_1510	0	0	0	0	3	0	58	4	0	Archaea	Crenarchaeota	Bathyarchaeia
ASV_3610	0	0	0	0	63	0	0	2	0	Archaea	Crenarchaeota	Bathyarchaeia
ASV_2325	0	0	0	0	0	0	56	8	0	Archaea	Crenarchaeota	Thermoprotei
ASV_3259	0	0	0	9	47	0	0	7	0	Archaea	Crenarchaeota	Bathyarchaeia
ASV_1104	0	2	4	4	43	0	6	4	0	Archaea	Crenarchaeota	Bathyarchaeia
ASV_331	0	28	27	3	3	0	2	0	0	Archaea	Crenarchaeota	Bathyarchaeia
ASV_1259	0	3	0	2	4	0	48	6	0	Archaea	Crenarchaeota	Bathyarchaeia
ASV_2895	0	0	0	0	0	0	61	2	0	Archaea	Crenarchaeota	Bathyarchaeia
ASV_1453	0	25	6	30	0	0	0	0	0	Archaea	Crenarchaeota	Nitrososphaeria	SCGC_AB-179-E04
ASV_1609	0	0	0	5	23	0	30	3	0	Archaea	Crenarchaeota	Bathyarchaeia
ASV_1867	0	0	0	3	48	0	10	0	0	Archaea	Crenarchaeota	Bathyarchaeia
ASV_2801	0	0	0	3	2	0	52	4	0	Archaea	Crenarchaeota	Bathyarchaeia
ASV_153	0	0	0	0	54	0	0	7	0	Archaea	Crenarchaeota	Bathyarchaeia
ASV_1174	0	0	0	0	40	0	0	21	0	Archaea	Crenarchaeota	Bathyarchaeia
ASV_1345	0	21	0	39	0	0	0	0	0	Archaea	Crenarchaeota	Bathyarchaeia
ASV_531	0	23	0	8	23	0	2	4	0	Archaea	Crenarchaeota	Bathyarchaeia
ASV_134	0	0	0	0	60	0	0	0	0	Archaea	Crenarchaeota	Bathyarchaeia
ASV_3550	0	0	0	0	60	0	0	0	0	Archaea	Crenarchaeota	Bathyarchaeia
ASV_679	0	30	2	9	0	0	18	0	0	Archaea	Crenarchaeota	Bathyarchaeia
ASV_865	31	28	0	0	0	0	0	0	0	Archaea	Crenarchaeota	Bathyarchaeia
ASV_2189	0	3	8	0	17	0	31	0	0	Archaea	Crenarchaeota	Bathyarchaeia
ASV_2207	5	7	0	0	0	0	47	0	0	Archaea	Crenarchaeota	Bathyarchaeia
ASV_3231	0	0	0	0	0	0	0	2	57	Archaea	Crenarchaeota	Bathyarchaeia
ASV_1169	56	2	0	0	0	0	0	0	0	Archaea	Crenarchaeota	Bathyarchaeia
ASV_3873	0	0	0	0	0	0	0	0	58	Archaea	Crenarchaeota	Bathyarchaeia
ASV_856	0	6	0	9	0	0	33	9	0	Archaea	Crenarchaeota	Bathyarchaeia
ASV_144	0	12	5	4	28	0	6	2	0	Archaea	Crenarchaeota	Bathyarchaeia
ASV_2482	0	0	0	3	46	0	3	5	0	Archaea	Crenarchaeota	Bathyarchaeia
ASV_2205	57	0	0	0	0	0	0	0	0	Archaea	Crenarchaeota	Bathyarchaeia
ASV_2803	0	0	0	0	2	0	7	5	43	Archaea	Crenarchaeota	Bathyarchaeia
ASV_1958	0	12	4	27	3	0	10	0	0	Archaea	Crenarchaeota	Bathyarchaeia
ASV_4110	0	0	0	3	10	0	43	0	0	Archaea	Crenarchaeota	Nitrososphaeria	SCGC_AB-179-E04
ASV_589	47	9	0	0	0	0	0	0	0	Archaea	Crenarchaeota	Bathyarchaeia
ASV_769	0	0	0	0	6	0	31	19	0	Archaea	Crenarchaeota	Bathyarchaeia
ASV_1165	2	0	0	0	11	0	37	6	0	Archaea	Crenarchaeota	Bathyarchaeia
ASV_887	0	48	0	5	2	0	0	0	0	Archaea	Crenarchaeota	Bathyarchaeia
ASV_1197	0	14	12	2	0	0	27	0	0	Archaea	Crenarchaeota	Bathyarchaeia
ASV_1011	0	0	0	0	51	0	0	4	0	Archaea	Crenarchaeota	Bathyarchaeia
ASV_1299	0	0	0	0	0	0	40	6	9	Archaea	Crenarchaeota	Bathyarchaeia
ASV_1098	3	15	2	2	6	0	26	0	0	Archaea	Crenarchaeota	Bathyarchaeia
ASV_1189	0	43	0	2	3	0	6	0	0	Archaea	Crenarchaeota	Bathyarchaeia
ASV_958	0	0	8	0	43	0	0	3	0	Archaea	Crenarchaeota	Bathyarchaeia
ASV_1088	54	0	0	0	0	0	0	0	0	Archaea	Crenarchaeota	Bathyarchaeia
ASV_2464	0	0	0	0	0	0	49	5	0	Archaea	Crenarchaeota	Bathyarchaeia
ASV_1298	0	3	0	5	0	0	45	0	0	Archaea	Crenarchaeota	Bathyarchaeia
ASV_1046	0	0	0	2	4	0	47	0	0	Archaea	Crenarchaeota	Bathyarchaeia
ASV_833	51	0	0	0	0	0	0	0	2	Archaea	Crenarchaeota	Bathyarchaeia
ASV_2866	0	0	0	0	0	0	0	0	53	Archaea	Crenarchaeota	Bathyarchaeia
ASV_1248	0	20	0	12	8	0	10	2	0	Archaea	Crenarchaeota	Bathyarchaeia
ASV_1467	0	12	3	9	21	0	7	0	0	Archaea	Crenarchaeota	Nitrososphaeria	Caldiarchaeales	Terrestrial_Hot_Spring_Gp(THSCG)
ASV_2358	0	2	0	2	10	0	35	3	0	Archaea	Crenarchaeota	Bathyarchaeia
ASV_2569	0	11	0	9	9	0	17	5	0	Archaea	Crenarchaeota	Bathyarchaeia
ASV_1113	0	4	0	5	5	0	29	8	0	Archaea	Crenarchaeota	Bathyarchaeia
ASV_2033	0	0	0	4	45	0	2	0	0	Archaea	Crenarchaeota	Bathyarchaeia
ASV_1277	0	21	6	0	11	0	9	4	0	Archaea	Crenarchaeota	Bathyarchaeia
ASV_975	0	22	8	7	6	0	7	0	0	Archaea	Crenarchaeota	Bathyarchaeia
ASV_4208	0	0	0	3	3	0	44	0	0	Archaea	Crenarchaeota	Bathyarchaeia
ASV_1316	0	21	7	0	5	0	14	3	0	Archaea	Crenarchaeota	Bathyarchaeia
ASV_2645	0	0	0	0	7	0	24	19	0	Archaea	Crenarchaeota	Bathyarchaeia
ASV_1998	0	16	2	8	6	0	17	0	0	Archaea	Crenarchaeota	Nitrososphaeria	Group_1.1c
ASV_1613	0	10	0	2	7	0	25	5	0	Archaea	Crenarchaeota	Bathyarchaeia
ASV_47	0	0	0	0	17	0	12	18	2	Archaea	Crenarchaeota	Bathyarchaeia
ASV_2948	0	0	2	0	47	0	0	0	0	Archaea	Crenarchaeota	Bathyarchaeia
ASV_1590	0	0	3	16	15	0	11	3	0	Archaea	Crenarchaeota	Bathyarchaeia
ASV_1103	0	13	0	10	18	0	3	4	0	Archaea	Crenarchaeota	Bathyarchaeia
ASV_921	12	30	0	6	0	0	0	0	0	Archaea	Crenarchaeota	Bathyarchaeia
ASV_1442	4	23	5	3	8	0	5	0	0	Archaea	Crenarchaeota	Bathyarchaeia
ASV_1369	7	3	0	2	18	0	3	3	12	Archaea	Crenarchaeota	Bathyarchaeia
ASV_1796	0	42	6	0	0	0	0	0	0	Archaea	Crenarchaeota	Bathyarchaeia
ASV_341	0	0	0	0	31	0	0	17	0	Archaea	Crenarchaeota	Bathyarchaeia
ASV_1145	43	5	0	0	0	0	0	0	0	Archaea	Crenarchaeota	Bathyarchaeia
ASV_3000	0	11	0	16	7	0	13	0	0	Archaea	Crenarchaeota	Bathyarchaeia
ASV_934	0	4	11	6	9	0	11	6	0	Archaea	Crenarchaeota	Bathyarchaeia
ASV_1627	2	2	7	3	21	0	4	8	0	Archaea	Crenarchaeota	Bathyarchaeia
ASV_1977	0	10	3	2	22	0	10	0	0	Archaea	Crenarchaeota	Bathyarchaeia
ASV_189	0	0	0	0	7	0	36	4	0	Archaea	Crenarchaeota	Bathyarchaeia
ASV_271	0	0	0	0	0	0	0	47	0	Archaea	Crenarchaeota	Bathyarchaeia
ASV_1964	0	4	0	0	2	0	35	6	0	Archaea	Crenarchaeota	Bathyarchaeia
ASV_2835	0	0	0	0	0	0	43	4	0	Archaea	Crenarchaeota	Bathyarchaeia
ASV_4040	0	0	0	0	0	0	34	13	0	Archaea	Crenarchaeota	Bathyarchaeia
ASV_3072	0	0	4	35	0	0	0	7	0	Archaea	Crenarchaeota	Bathyarchaeia
ASV_1348	2	15	0	8	6	0	15	0	0	Archaea	Crenarchaeota	Bathyarchaeia
ASV_1581	0	0	0	2	38	0	0	6	0	Archaea	Crenarchaeota	Nitrososphaeria
ASV_918	0	0	0	0	23	0	2	17	4	Archaea	Crenarchaeota	Bathyarchaeia
ASV_1019	0	0	0	0	3	0	29	14	0	Archaea	Crenarchaeota	Bathyarchaeia
ASV_4539	0	0	0	0	0	0	46	0	0	Archaea	Crenarchaeota	Bathyarchaeia
ASV_2298	0	10	0	5	30	0	0	0	0	Archaea	Crenarchaeota	Bathyarchaeia
ASV_3724	0	0	0	5	11	0	25	4	0	Archaea	Crenarchaeota	Bathyarchaeia
ASV_782	20	19	0	0	6	0	0	0	0	Archaea	Crenarchaeota	Bathyarchaeia
ASV_622	28	8	4	0	0	0	5	0	0	Archaea	Crenarchaeota	Bathyarchaeia
ASV_1094	0	38	3	0	4	0	0	0	0	Archaea	Crenarchaeota	Bathyarchaeia
ASV_1444	5	0	0	0	15	0	14	11	0	Archaea	Crenarchaeota	Bathyarchaeia
ASV_1818	0	0	0	0	11	0	0	34	0	Archaea	Crenarchaeota	Bathyarchaeia
ASV_3258	0	0	4	0	41	0	0	0	0	Archaea	Crenarchaeota	Bathyarchaeia
ASV_3433	0	0	0	0	0	0	40	5	0	Archaea	Crenarchaeota	Bathyarchaeia
ASV_800	29	0	0	3	2	0	10	0	0	Archaea	Crenarchaeota	Bathyarchaeia
ASV_2066	0	7	4	3	2	0	26	2	0	Archaea	Crenarchaeota	Bathyarchaeia
ASV_3494	0	2	0	2	21	0	14	5	0	Archaea	Crenarchaeota	Bathyarchaeia
ASV_1377	44	0	0	0	0	0	0	0	0	Archaea	Crenarchaeota	Bathyarchaeia
ASV_4490	0	0	0	0	0	0	37	7	0	Archaea	Crenarchaeota	Bathyarchaeia
ASV_3868	0	0	0	8	31	0	0	4	0	Archaea	Crenarchaeota	Bathyarchaeia
ASV_1188	8	6	0	7	22	0	0	0	0	Archaea	Crenarchaeota	Bathyarchaeia
ASV_2671	0	0	0	3	13	0	27	0	0	Archaea	Crenarchaeota	Nitrososphaeria	SCGC_AB-179-E04
ASV_747	6	33	2	2	0	0	0	0	0	Archaea	Crenarchaeota	Bathyarchaeia
ASV_2898	0	0	0	2	41	0	0	0	0	Archaea	Crenarchaeota	Bathyarchaeia
ASV_81	0	0	3	0	36	0	0	4	0	Archaea	Crenarchaeota	Bathyarchaeia
ASV_1100	0	3	4	0	2	0	32	0	2	Archaea	Crenarchaeota	Bathyarchaeia
ASV_1285	43	0	0	0	0	0	0	0	0	Archaea	Crenarchaeota
ASV_1315	3	15	0	0	0	0	25	0	0	Archaea	Crenarchaeota	Bathyarchaeia
ASV_1328	0	0	40	0	3	0	0	0	0	Archaea	Crenarchaeota	Bathyarchaeia
ASV_1635	2	7	3	7	18	0	5	0	0	Archaea	Crenarchaeota	Bathyarchaeia
ASV_3172	0	0	0	3	29	0	10	0	0	Archaea	Crenarchaeota	Bathyarchaeia
ASV_2775	0	11	0	2	19	0	3	7	0	Archaea	Crenarchaeota	Bathyarchaeia
ASV_1605	42	0	0	0	0	0	0	0	0	Archaea	Crenarchaeota	Bathyarchaeia
ASV_2892	0	0	3	0	39	0	0	0	0	Archaea	Crenarchaeota	Bathyarchaeia
ASV_3003	0	0	0	0	7	0	0	35	0	Archaea	Crenarchaeota	Bathyarchaeia
ASV_3323	0	0	0	0	5	0	19	18	0	Archaea	Crenarchaeota	Bathyarchaeia
ASV_4247	0	0	0	4	37	0	0	0	0	Archaea	Crenarchaeota	Bathyarchaeia
ASV_3665	0	0	0	0	29	0	12	0	0	Archaea	Crenarchaeota	Bathyarchaeia
ASV_4709	0	0	0	0	0	0	37	4	0	Archaea	Crenarchaeota	Bathyarchaeia
ASV_2800	0	8	0	11	7	0	14	0	0	Archaea	Crenarchaeota	Bathyarchaeia
ASV_2054	0	31	0	5	4	0	0	0	0	Archaea	Crenarchaeota	Bathyarchaeia
ASV_530	0	8	0	4	4	0	0	10	14	Archaea	Crenarchaeota	Bathyarchaeia
ASV_3573	0	4	0	4	4	0	28	0	0	Archaea	Crenarchaeota	Bathyarchaeia
ASV_3118	0	12	0	3	6	0	19	0	0	Archaea	Crenarchaeota	Bathyarchaeia
ASV_3398	0	0	0	2	0	0	38	0	0	Archaea	Crenarchaeota	Bathyarchaeia
ASV_2457	0	0	0	0	2	0	30	8	0	Archaea	Crenarchaeota	Bathyarchaeia
ASV_889	10	4	2	16	2	0	5	0	0	Archaea	Crenarchaeota	Bathyarchaeia
ASV_697	0	9	0	6	12	0	5	7	0	Archaea	Crenarchaeota	Bathyarchaeia
ASV_2832	0	0	0	5	14	0	12	8	0	Archaea	Crenarchaeota	Bathyarchaeia
ASV_868	0	9	0	4	26	0	0	0	0	Archaea	Crenarchaeota	Nitrososphaeria	SCGC_AB-179-E04
ASV_3144	0	0	0	4	7	0	28	0	0	Archaea	Crenarchaeota	Bathyarchaeia
ASV_2113	0	9	4	3	14	0	6	3	0	Archaea	Crenarchaeota	Bathyarchaeia
ASV_519	0	0	0	0	34	0	0	5	0	Archaea	Crenarchaeota	Bathyarchaeia
ASV_2201	0	7	0	0	14	0	18	0	0	Archaea	Crenarchaeota	Bathyarchaeia
ASV_2225	4	7	0	0	11	0	17	0	0	Archaea	Crenarchaeota	Bathyarchaeia
ASV_2584	0	4	0	12	20	0	0	2	0	Archaea	Crenarchaeota
ASV_3578	0	0	3	7	19	0	9	0	0	Archaea	Crenarchaeota	Bathyarchaeia
ASV_1529	3	24	0	6	5	0	0	0	0	Archaea	Crenarchaeota	Bathyarchaeia
ASV_3464	0	3	2	6	4	0	17	6	0	Archaea	Crenarchaeota	Nitrososphaeria	SCGC_AB-179-E04
ASV_1125	0	20	2	5	0	0	11	0	0	Archaea	Crenarchaeota	Bathyarchaeia
ASV_2735	0	13	0	5	0	0	20	0	0	Archaea	Crenarchaeota	Bathyarchaeia
ASV_718	2	18	3	4	11	0	0	0	0	Archaea	Crenarchaeota	Bathyarchaeia
ASV_1730	5	9	4	2	8	0	10	0	0	Archaea	Crenarchaeota	Bathyarchaeia
ASV_732	0	12	5	0	17	0	0	0	4	Archaea	Crenarchaeota	Bathyarchaeia
ASV_2009	0	0	2	0	12	0	9	15	0	Archaea	Crenarchaeota	Bathyarchaeia
ASV_2802	0	4	3	15	12	0	3	0	0	Archaea	Crenarchaeota	Bathyarchaeia
ASV_851	0	24	2	11	0	0	0	0	0	Archaea	Crenarchaeota	Bathyarchaeia
ASV_2300	0	0	0	4	7	0	19	7	0	Archaea	Crenarchaeota	Bathyarchaeia
ASV_1224	0	11	13	2	11	0	0	0	0	Archaea	Crenarchaeota	Bathyarchaeia
ASV_1121	0	6	0	0	0	0	28	3	0	Archaea	Crenarchaeota	Bathyarchaeia
ASV_2055	0	22	2	0	6	0	7	0	0	Archaea	Crenarchaeota	Bathyarchaeia
ASV_2287	0	0	0	0	3	0	31	3	0	Archaea	Crenarchaeota	Bathyarchaeia
ASV_2362	0	0	0	0	0	0	16	5	16	Archaea	Crenarchaeota	Bathyarchaeia
ASV_2570	0	0	13	0	22	0	0	2	0	Archaea	Crenarchaeota	Bathyarchaeia
ASV_3222	0	0	0	0	3	0	5	29	0	Archaea	Crenarchaeota	Bathyarchaeia
ASV_4367	0	0	0	0	37	0	0	0	0	Archaea	Crenarchaeota	Bathyarchaeia
ASV_1021	0	0	0	0	32	0	0	4	0	Archaea	Crenarchaeota	Bathyarchaeia
ASV_929	0	0	0	0	0	0	31	5	0	Archaea	Crenarchaeota	Bathyarchaeia
ASV_1507	7	29	0	0	0	0	0	0	0	Archaea	Crenarchaeota	Bathyarchaeia
ASV_1634	26	0	0	0	2	0	8	0	0	Archaea	Crenarchaeota	Bathyarchaeia
ASV_2176	0	0	0	0	0	0	0	36	0	Archaea	Crenarchaeota	Bathyarchaeia
ASV_3661	0	0	0	0	7	0	26	3	0	Archaea	Crenarchaeota	Bathyarchaeia
ASV_4300	0	0	0	0	0	0	0	36	0	Archaea	Crenarchaeota
ASV_4434	0	0	0	0	36	0	0	0	0	Archaea	Crenarchaeota	Bathyarchaeia
ASV_1274	0	15	0	4	0	0	16	0	0	Archaea	Crenarchaeota	Bathyarchaeia
ASV_2041	0	0	0	4	25	0	0	6	0	Archaea	Crenarchaeota	Bathyarchaeia
ASV_2520	0	0	4	4	27	0	0	0	0	Archaea	Crenarchaeota	Bathyarchaeia
ASV_291	19	7	0	0	2	0	0	7	0	Archaea	Crenarchaeota	Bathyarchaeia
ASV_901	0	0	0	0	20	0	3	12	0	Archaea	Crenarchaeota	Nitrososphaeria	SCGC_AB-179-E04
ASV_1454	35	0	0	0	0	0	0	0	0	Archaea	Crenarchaeota	Bathyarchaeia
ASV_2541	0	5	0	0	13	0	6	2	9	Archaea	Crenarchaeota	Bathyarchaeia
ASV_2720	0	0	0	0	35	0	0	0	0	Archaea	Crenarchaeota	Bathyarchaeia
ASV_3203	0	0	0	0	28	0	7	0	0	Archaea	Crenarchaeota	Bathyarchaeia
ASV_3901	2	0	0	0	33	0	0	0	0	Archaea	Crenarchaeota	Bathyarchaeia
ASV_2188	0	10	0	11	8	0	3	2	0	Archaea	Crenarchaeota	Bathyarchaeia
ASV_1610	0	2	0	7	11	0	6	8	0	Archaea	Crenarchaeota	Bathyarchaeia
ASV_2431	0	3	0	4	11	0	16	0	0	Archaea	Crenarchaeota	Nitrososphaeria	SCGC_AB-179-E04
ASV_1502	0	9	0	3	6	0	12	4	0	Archaea	Crenarchaeota	Bathyarchaeia
ASV_1388	2	4	0	2	2	0	16	8	0	Archaea	Crenarchaeota	Bathyarchaeia
ASV_429	0	0	0	0	19	0	0	15	0	Archaea	Crenarchaeota	Bathyarchaeia
ASV_2687	0	34	0	0	0	0	0	0	0	Archaea	Crenarchaeota	Bathyarchaeia
ASV_2919	0	0	0	0	0	0	0	34	0	Archaea	Crenarchaeota	Bathyarchaeia
ASV_3063	5	0	2	0	0	0	27	0	0	Archaea	Crenarchaeota	Bathyarchaeia
ASV_5141	0	0	0	0	4	0	18	12	0	Archaea	Crenarchaeota
ASV_2554	0	12	4	8	7	0	2	0	0	Archaea	Crenarchaeota	Bathyarchaeia
ASV_1929	18	15	0	0	0	0	0	0	0	Archaea	Crenarchaeota	Bathyarchaeia
ASV_2475	4	25	2	0	2	0	0	0	0	Archaea	Crenarchaeota	Bathyarchaeia
ASV_1682	0	11	2	6	5	0	4	4	0	Archaea	Crenarchaeota	Bathyarchaeia
ASV_1717	17	0	2	5	8	0	0	0	0	Archaea	Crenarchaeota	Bathyarchaeia
ASV_3946	0	0	2	5	25	0	0	0	0	Archaea	Crenarchaeota	Bathyarchaeia
ASV_2628	0	15	2	4	3	0	8	0	0	Archaea	Crenarchaeota	Bathyarchaeia
ASV_1276	18	8	3	3	0	0	0	0	0	Archaea	Crenarchaeota	Bathyarchaeia
ASV_1702	0	7	0	3	9	0	11	2	0	Archaea	Crenarchaeota	Bathyarchaeia
ASV_2883	2	20	0	2	0	0	8	0	0	Archaea	Crenarchaeota	Bathyarchaeia
ASV_3116	0	0	0	2	0	0	30	0	0	Archaea	Crenarchaeota	Bathyarchaeia
ASV_1616	0	0	0	0	0	0	0	32	0	Archaea	Crenarchaeota	Bathyarchaeia
ASV_2243	0	8	7	0	10	0	7	0	0	Archaea	Crenarchaeota	Bathyarchaeia
ASV_2706	0	0	0	0	0	0	30	2	0	Archaea	Crenarchaeota	Bathyarchaeia
ASV_3788	0	0	0	0	17	0	12	3	0	Archaea	Crenarchaeota	Bathyarchaeia
ASV_5128	0	0	0	0	12	0	20	0	0	Archaea	Crenarchaeota
ASV_5508	0	0	0	0	32	0	0	0	0	Archaea	Crenarchaeota	Bathyarchaeia
ASV_3285	0	3	0	12	12	0	2	2	0	Archaea	Crenarchaeota	Bathyarchaeia
ASV_1656	0	6	7	5	5	0	6	2	0	Archaea	Crenarchaeota	Bathyarchaeia
ASV_2583	0	3	4	4	13	0	2	5	0	Archaea	Crenarchaeota	Bathyarchaeia
ASV_4582	0	0	0	3	8	0	18	2	0	Archaea	Crenarchaeota	Nitrososphaeria	SCGC_AB-179-E04
ASV_3635	0	9	0	2	2	0	18	0	0	Archaea	Crenarchaeota	Bathyarchaeia
ASV_485	0	0	0	0	2	0	24	5	0	Archaea	Crenarchaeota	Bathyarchaeia
ASV_1005	0	0	0	0	24	0	0	7	0	Archaea	Crenarchaeota	Bathyarchaeia
ASV_1220	28	3	0	0	0	0	0	0	0	Archaea	Crenarchaeota	Bathyarchaeia
ASV_1542	12	11	5	0	3	0	0	0	0	Archaea	Crenarchaeota	Bathyarchaeia
ASV_1554	0	0	0	0	12	0	11	8	0	Archaea	Crenarchaeota	Bathyarchaeia
ASV_2354	0	10	0	0	5	0	16	0	0	Archaea	Crenarchaeota	Bathyarchaeia
ASV_2565	31	0	0	0	0	0	0	0	0	Archaea	Crenarchaeota	Bathyarchaeia
ASV_2806	0	0	0	0	5	0	0	26	0	Archaea	Crenarchaeota	Bathyarchaeia
ASV_2944	0	3	0	0	4	0	24	0	0	Archaea	Crenarchaeota	Bathyarchaeia
ASV_3668	0	0	0	0	2	0	27	2	0	Archaea	Crenarchaeota	Bathyarchaeia
ASV_3787	0	0	0	0	23	0	2	6	0	Archaea	Crenarchaeota	Bathyarchaeia
ASV_4319	31	0	0	0	0	0	0	0	0	Archaea	Crenarchaeota	Nitrososphaeria	Nitrososphaerales	Nitrososphaeraceae	Candidatus_Nitrososphaera
ASV_5006	0	0	0	0	0	0	0	31	0	Archaea	Crenarchaeota	Bathyarchaeia
ASV_1140	0	18	0	3	4	0	0	5	0	Archaea	Crenarchaeota	Bathyarchaeia
ASV_2311	0	6	0	3	5	0	16	0	0	Archaea	Crenarchaeota	Bathyarchaeia
ASV_2756	0	8	0	2	0	0	20	0	0	Archaea	Crenarchaeota	Bathyarchaeia
ASV_987	3	24	3	0	0	0	0	0	0	Archaea	Crenarchaeota	Bathyarchaeia
ASV_1009	30	0	0	0	0	0	0	0	0	Archaea	Crenarchaeota	Bathyarchaeia
ASV_1263	0	27	3	0	0	0	0	0	0	Archaea	Crenarchaeota	Bathyarchaeia
ASV_1580	0	0	0	0	3	0	18	9	0	Archaea	Crenarchaeota	Bathyarchaeia
ASV_1710	0	0	0	0	0	0	27	3	0	Archaea	Crenarchaeota	Bathyarchaeia
ASV_1954	0	0	0	0	7	0	4	19	0	Archaea	Crenarchaeota	Bathyarchaeia
ASV_2432	0	11	0	0	6	0	13	0	0	Archaea	Crenarchaeota	Bathyarchaeia
ASV_2492	4	26	0	0	0	0	0	0	0	Archaea	Crenarchaeota	Bathyarchaeia
ASV_2643	3	27	0	0	0	0	0	0	0	Archaea	Crenarchaeota	Bathyarchaeia
ASV_2757	0	4	0	0	3	0	21	2	0	Archaea	Crenarchaeota	Bathyarchaeia
ASV_3064	0	6	6	9	0	0	8	0	0	Archaea	Crenarchaeota	Bathyarchaeia
ASV_1365	0	17	0	5	7	0	0	0	0	Archaea	Crenarchaeota	Bathyarchaeia
ASV_3149	0	0	0	5	6	0	18	0	0	Archaea	Crenarchaeota	Bathyarchaeia
ASV_2459	0	12	0	4	0	0	13	0	0	Archaea	Crenarchaeota	Nitrososphaeria	SCGC_AB-179-E04
ASV_2681	3	0	2	4	15	0	2	3	0	Archaea	Crenarchaeota	Bathyarchaeia
ASV_1700	14	10	3	2	0	0	0	0	0	Archaea	Crenarchaeota	Bathyarchaeia
ASV_1797	0	29	0	0	0	0	0	0	0	Archaea	Crenarchaeota	Bathyarchaeia
ASV_227	0	0	0	0	2	0	25	2	0	Archaea	Crenarchaeota	Bathyarchaeia
ASV_1303	14	6	9	0	0	0	0	0	0	Archaea	Crenarchaeota	Bathyarchaeia
ASV_1882	0	0	2	0	27	0	0	0	0	Archaea	Crenarchaeota	Bathyarchaeia
ASV_2182	21	5	0	0	0	0	3	0	0	Archaea	Crenarchaeota	Bathyarchaeia
ASV_3028	0	0	9	0	8	0	4	8	0	Archaea	Crenarchaeota	Bathyarchaeia
ASV_3526	6	23	0	0	0	0	0	0	0	Archaea	Crenarchaeota	Bathyarchaeia
ASV_4158	0	0	0	0	4	0	21	4	0	Archaea	Crenarchaeota	Bathyarchaeia
ASV_5062	0	0	0	0	2	0	24	3	0	Archaea	Crenarchaeota	Bathyarchaeia
ASV_3784	0	4	6	5	2	0	11	0	0	Archaea	Crenarchaeota	Bathyarchaeia
ASV_1119	2	13	3	4	6	0	0	0	0	Archaea	Crenarchaeota	Bathyarchaeia
ASV_1378	0	16	8	4	0	0	0	0	0	Archaea	Crenarchaeota	Bathyarchaeia
ASV_779	7	5	6	3	7	0	0	0	0	Archaea	Crenarchaeota	Bathyarchaeia
ASV_1782	0	0	0	3	0	0	0	25	0	Archaea	Crenarchaeota	Bathyarchaeia
ASV_2689	0	0	0	3	13	0	2	10	0	Archaea	Crenarchaeota	Bathyarchaeia
ASV_4021	0	4	0	3	4	0	13	4	0	Archaea	Crenarchaeota	Bathyarchaeia
ASV_2144	0	2	0	2	8	0	9	7	0	Archaea	Crenarchaeota	Bathyarchaeia
ASV_2399	0	3	5	2	13	0	3	2	0	Archaea	Crenarchaeota	Bathyarchaeia
ASV_471	0	0	0	0	15	0	0	13	0	Archaea	Crenarchaeota	Bathyarchaeia
ASV_686	4	22	2	0	0	0	0	0	0	Archaea	Crenarchaeota	Bathyarchaeia
ASV_725	0	0	0	0	3	0	18	7	0	Archaea	Crenarchaeota	Bathyarchaeia
ASV_1357	18	10	0	0	0	0	0	0	0	Archaea	Crenarchaeota	Bathyarchaeia
ASV_1974	13	15	0	0	0	0	0	0	0	Archaea	Crenarchaeota	Nitrososphaeria	SCGC_AB-179-E04
ASV_2029	22	6	0	0	0	0	0	0	0	Archaea	Crenarchaeota	Bathyarchaeia
ASV_2070	17	5	2	0	4	0	0	0	0	Archaea	Crenarchaeota	Bathyarchaeia
ASV_2460	0	0	14	0	14	0	0	0	0	Archaea	Crenarchaeota	Bathyarchaeia
ASV_2854	0	0	0	0	7	0	19	2	0	Archaea	Crenarchaeota	Bathyarchaeia
ASV_2953	0	20	0	0	2	0	6	0	0	Archaea	Crenarchaeota	Bathyarchaeia
ASV_4073	0	0	0	0	0	0	0	28	0	Archaea	Crenarchaeota	Bathyarchaeia
ASV_4206	0	0	0	0	24	0	0	4	0	Archaea	Crenarchaeota	Bathyarchaeia
ASV_4357	0	0	0	0	7	0	0	6	15	Archaea	Crenarchaeota	Bathyarchaeia
ASV_4486	0	0	0	0	28	0	0	0	0	Archaea	Crenarchaeota	Nitrososphaeria	SCGC_AB-179-E04
ASV_4815	0	0	0	0	23	0	2	3	0	Archaea	Crenarchaeota	Bathyarchaeia
ASV_5358	0	0	0	0	0	0	25	3	0	Archaea	Crenarchaeota	Bathyarchaeia
ASV_3374	0	0	0	4	17	0	3	3	0	Archaea	Crenarchaeota	Bathyarchaeia
ASV_2682	2	6	0	3	2	0	14	0	0	Archaea	Crenarchaeota	Bathyarchaeia
ASV_1990	0	10	0	2	4	0	11	0	0	Archaea	Crenarchaeota	Bathyarchaeia
ASV_1229	6	15	0	0	2	0	0	4	0	Archaea	Crenarchaeota	Bathyarchaeia
ASV_1314	8	13	0	0	0	0	4	2	0	Archaea	Crenarchaeota
ASV_1447	0	0	0	0	15	0	12	0	0	Archaea	Crenarchaeota	Bathyarchaeia
ASV_2022	0	11	4	0	6	0	3	3	0	Archaea	Crenarchaeota	Bathyarchaeia
ASV_2611	0	8	0	0	0	0	19	0	0	Archaea	Crenarchaeota
ASV_2660	6	4	0	0	3	0	11	3	0	Archaea	Crenarchaeota	Bathyarchaeia
ASV_2719	0	2	3	0	22	0	0	0	0	Archaea	Crenarchaeota	Bathyarchaeia
ASV_3066	0	6	0	0	9	0	12	0	0	Archaea	Crenarchaeota	Bathyarchaeia
ASV_3175	0	0	0	0	9	0	0	18	0	Archaea	Crenarchaeota	Bathyarchaeia
ASV_3372	0	4	0	0	4	0	17	2	0	Archaea	Crenarchaeota	Bathyarchaeia
ASV_3790	0	0	0	0	25	0	0	2	0	Archaea	Crenarchaeota	Bathyarchaeia
ASV_4536	0	0	0	0	0	0	24	3	0	Archaea	Crenarchaeota	Bathyarchaeia
ASV_4538	0	0	0	0	0	0	25	2	0	Archaea	Crenarchaeota	Bathyarchaeia
ASV_3219	0	0	0	6	8	0	10	2	0	Archaea	Crenarchaeota	Bathyarchaeia
ASV_2312	0	17	0	5	4	0	0	0	0	Archaea	Crenarchaeota	Bathyarchaeia
ASV_2244	0	0	0	4	19	0	3	0	0	Archaea	Crenarchaeota	Bathyarchaeia
ASV_1128	0	5	0	2	2	0	15	2	0	Archaea	Crenarchaeota	Bathyarchaeia
ASV_2610	0	22	0	2	0	0	2	0	0	Archaea	Crenarchaeota	Bathyarchaeia
ASV_649	0	0	0	0	4	0	0	22	0	Archaea	Crenarchaeota	Bathyarchaeia
ASV_1010	0	0	0	0	0	0	2	2	22	Archaea	Crenarchaeota	Bathyarchaeia
ASV_1482	0	0	0	0	0	0	18	8	0	Archaea	Crenarchaeota	Bathyarchaeia
ASV_1600	0	0	0	0	8	0	14	4	0	Archaea	Crenarchaeota	Bathyarchaeia
ASV_2285	0	0	0	0	23	0	0	3	0	Archaea	Crenarchaeota	Bathyarchaeia
ASV_2497	0	6	0	0	7	0	13	0	0	Archaea	Crenarchaeota	Bathyarchaeia
ASV_2754	0	5	0	0	2	0	14	5	0	Archaea	Crenarchaeota	Bathyarchaeia
ASV_4103	0	0	0	0	21	0	0	5	0	Archaea	Crenarchaeota	Bathyarchaeia
ASV_4819	0	0	0	0	24	0	0	2	0	Archaea	Crenarchaeota	Bathyarchaeia
ASV_6027	0	0	0	0	7	0	19	0	0	Archaea	Crenarchaeota	Bathyarchaeia
ASV_2627	0	0	4	11	10	0	0	0	0	Archaea	Crenarchaeota	Bathyarchaeia
ASV_666	0	7	11	3	0	0	0	4	0	Archaea	Crenarchaeota	Bathyarchaeia
ASV_860	2	10	0	3	0	0	10	0	0	Archaea	Crenarchaeota	Bathyarchaeia
ASV_3117	0	10	0	2	3	0	10	0	0	Archaea	Crenarchaeota	Bathyarchaeia
ASV_4529	0	0	0	2	0	0	23	0	0	Archaea	Crenarchaeota	Bathyarchaeia
ASV_698	11	12	2	0	0	0	0	0	0	Archaea	Crenarchaeota	Bathyarchaeia
ASV_737	11	14	0	0	0	0	0	0	0	Archaea	Crenarchaeota	Bathyarchaeia
ASV_992	15	10	0	0	0	0	0	0	0	Archaea	Crenarchaeota	Bathyarchaeia
ASV_1203	0	0	0	0	22	0	0	3	0	Archaea	Crenarchaeota	Bathyarchaeia
ASV_1275	21	4	0	0	0	0	0	0	0	Archaea	Crenarchaeota	Thermoprotei
ASV_1664	8	17	0	0	0	0	0	0	0	Archaea	Crenarchaeota
ASV_1942	0	8	0	0	4	0	13	0	0	Archaea	Crenarchaeota	Bathyarchaeia
ASV_2106	19	6	0	0	0	0	0	0	0	Archaea	Crenarchaeota	Bathyarchaeia
ASV_2406	0	0	0	0	6	0	13	6	0	Archaea	Crenarchaeota	Bathyarchaeia
ASV_2998	0	0	6	0	16	0	0	3	0	Archaea	Crenarchaeota	Bathyarchaeia
ASV_4346	0	0	0	0	9	0	5	11	0	Archaea	Crenarchaeota	Bathyarchaeia
ASV_1979	0	0	0	16	0	0	8	0	0	Archaea	Crenarchaeota	Bathyarchaeia
ASV_1068	3	7	6	6	2	0	0	0	0	Archaea	Crenarchaeota	Bathyarchaeia
ASV_1139	3	8	4	4	2	0	0	3	0	Archaea	Crenarchaeota	Bathyarchaeia
ASV_1177	0	3	0	3	8	0	2	8	0	Archaea	Crenarchaeota	Bathyarchaeia
ASV_2478	0	5	2	3	12	0	0	2	0	Archaea	Crenarchaeota	Bathyarchaeia
ASV_2502	0	0	0	3	19	0	2	0	0	Archaea	Crenarchaeota	Nitrososphaeria	SCGC_AB-179-E04
ASV_3908	0	16	0	3	5	0	0	0	0	Archaea	Crenarchaeota	Bathyarchaeia
ASV_1244	0	0	0	0	24	0	0	0	0	Archaea	Crenarchaeota	Bathyarchaeia
ASV_1438	0	0	0	0	0	0	0	24	0	Archaea	Crenarchaeota	Bathyarchaeia
ASV_2592	0	6	0	0	0	0	18	0	0	Archaea	Crenarchaeota	Bathyarchaeia
ASV_2715	3	9	0	0	3	0	7	2	0	Archaea	Crenarchaeota	Bathyarchaeia
ASV_2879	24	0	0	0	0	0	0	0	0	Archaea	Crenarchaeota	Bathyarchaeia
ASV_2918	0	0	0	0	10	0	11	3	0	Archaea	Crenarchaeota	Bathyarchaeia
ASV_2942	2	2	0	0	8	0	9	3	0	Archaea	Crenarchaeota	Bathyarchaeia
ASV_3121	0	0	4	0	20	0	0	0	0	Archaea	Crenarchaeota	Bathyarchaeia
ASV_3865	0	0	0	0	3	0	21	0	0	Archaea	Crenarchaeota	Bathyarchaeia
ASV_4335	0	0	0	0	24	0	0	0	0	Archaea	Crenarchaeota	Bathyarchaeia
ASV_3606	0	0	3	10	3	0	0	7	0	Archaea	Crenarchaeota	Nitrososphaeria	SCGC_AB-179-E04
ASV_3536	0	0	0	7	9	0	3	4	0	Archaea	Crenarchaeota	Bathyarchaeia
ASV_4096	0	5	0	4	0	0	14	0	0	Archaea	Crenarchaeota	Bathyarchaeia
ASV_1991	0	4	0	3	7	0	9	0	0	Archaea	Crenarchaeota	Bathyarchaeia
ASV_2668	0	0	0	2	4	0	17	0	0	Archaea	Crenarchaeota	Bathyarchaeia
ASV_1483	0	0	0	0	0	0	16	2	5	Archaea	Crenarchaeota	Bathyarchaeia
ASV_1556	0	0	0	0	0	0	9	14	0	Archaea	Crenarchaeota	Bathyarchaeia
ASV_1666	6	6	0	0	11	0	0	0	0	Archaea	Crenarchaeota	Bathyarchaeia
ASV_1689	16	7	0	0	0	0	0	0	0	Archaea	Crenarchaeota	Bathyarchaeia
ASV_1930	15	2	2	0	4	0	0	0	0	Archaea	Crenarchaeota	Bathyarchaeia
ASV_2297	0	9	0	0	0	0	14	0	0	Archaea	Crenarchaeota	Bathyarchaeia
ASV_2851	0	5	0	0	5	0	9	4	0	Archaea	Crenarchaeota	Bathyarchaeia
ASV_3192	13	7	0	0	3	0	0	0	0	Archaea	Crenarchaeota	Bathyarchaeia
ASV_4934	0	0	0	0	2	0	0	21	0	Archaea	Crenarchaeota	Bathyarchaeia
ASV_5356	0	0	0	0	0	0	10	5	8	Archaea	Crenarchaeota	Bathyarchaeia
ASV_4392	0	4	0	9	9	0	0	0	0	Archaea	Crenarchaeota	Bathyarchaeia
ASV_2284	0	4	0	5	6	0	4	3	0	Archaea	Crenarchaeota	Bathyarchaeia
ASV_604	8	7	4	3	0	0	0	0	0	Archaea	Crenarchaeota	Bathyarchaeia
ASV_1227	0	0	0	2	15	0	0	5	0	Archaea	Crenarchaeota	Bathyarchaeia
ASV_3758	0	0	0	2	20	0	0	0	0	Archaea	Crenarchaeota	Bathyarchaeia
ASV_4642	0	3	0	2	0	0	17	0	0	Archaea	Crenarchaeota	Bathyarchaeia
ASV_97	0	5	0	0	4	0	11	2	0	Archaea	Crenarchaeota	Bathyarchaeia
ASV_625	0	0	0	0	7	0	11	4	0	Archaea	Crenarchaeota	Bathyarchaeia
ASV_2696	22	0	0	0	0	0	0	0	0	Archaea	Crenarchaeota	Bathyarchaeia
ASV_3611	0	0	0	0	22	0	0	0	0	Archaea	Crenarchaeota	Bathyarchaeia
ASV_3817	0	0	0	0	12	0	6	4	0	Archaea	Crenarchaeota	Bathyarchaeia
ASV_3950	0	0	0	0	0	0	8	3	11	Archaea	Crenarchaeota	Bathyarchaeia
ASV_4387	0	0	0	0	22	0	0	0	0	Archaea	Crenarchaeota	Bathyarchaeia
ASV_4935	0	0	0	0	5	0	2	15	0	Archaea	Crenarchaeota	Bathyarchaeia
ASV_4936	0	0	0	0	0	0	14	8	0	Archaea	Crenarchaeota	Bathyarchaeia
ASV_3320	0	0	0	5	3	0	13	0	0	Archaea	Crenarchaeota	Bathyarchaeia
ASV_1256	4	4	2	4	7	0	0	0	0	Archaea	Crenarchaeota	Bathyarchaeia
ASV_2818	0	7	4	4	0	0	6	0	0	Archaea	Crenarchaeota	Bathyarchaeia
ASV_5423	0	0	0	4	4	0	13	0	0	Archaea	Crenarchaeota	Bathyarchaeia
ASV_2889	0	7	11	3	0	0	0	0	0	Archaea	Crenarchaeota	Bathyarchaeia
ASV_1162	0	9	4	0	2	0	6	0	0	Archaea	Crenarchaeota	Bathyarchaeia
ASV_1848	0	0	0	0	21	0	0	0	0	Archaea	Crenarchaeota	Bathyarchaeia
ASV_2198	17	4	0	0	0	0	0	0	0	Archaea	Crenarchaeota	Bathyarchaeia
ASV_2770	18	3	0	0	0	0	0	0	0	Archaea	Crenarchaeota	Bathyarchaeia
ASV_3225	0	10	0	0	9	0	0	2	0	Archaea	Crenarchaeota	Bathyarchaeia
ASV_3388	13	0	0	0	0	0	8	0	0	Archaea	Crenarchaeota	Bathyarchaeia
ASV_3609	0	0	0	0	11	0	8	2	0	Archaea	Crenarchaeota	Nitrososphaeria	SCGC_AB-179-E04
ASV_6334	0	0	0	0	21	0	0	0	0	Archaea	Crenarchaeota	Bathyarchaeia
ASV_6548	0	0	0	0	21	0	0	0	0	Archaea	Crenarchaeota	Nitrososphaeria	SCGC_AB-179-E04
ASV_1988	4	2	0	6	4	0	4	0	0	Archaea	Crenarchaeota	Bathyarchaeia
ASV_3689	0	4	0	4	2	0	10	0	0	Archaea	Crenarchaeota	Bathyarchaeia
ASV_3866	0	0	0	3	0	0	17	0	0	Archaea	Crenarchaeota	Bathyarchaeia
ASV_928	0	0	0	2	7	0	9	2	0	Archaea	Crenarchaeota	Bathyarchaeia
ASV_3688	0	0	0	2	5	0	8	5	0	Archaea	Crenarchaeota	Bathyarchaeia
ASV_231	0	0	0	0	5	0	0	15	0	Archaea	Crenarchaeota	Bathyarchaeia
ASV_483	0	0	0	0	20	0	0	0	0	Archaea	Crenarchaeota	Bathyarchaeia
ASV_1212	0	0	0	0	17	0	3	0	0	Archaea	Crenarchaeota	Bathyarchaeia
ASV_1504	0	0	0	0	14	0	0	6	0	Archaea	Crenarchaeota	Bathyarchaeia
ASV_2052	20	0	0	0	0	0	0	0	0	Archaea	Crenarchaeota	Bathyarchaeia
ASV_2064	12	4	0	0	0	0	4	0	0	Archaea	Crenarchaeota	Bathyarchaeia
ASV_2199	14	6	0	0	0	0	0	0	0	Archaea	Crenarchaeota	Bathyarchaeia
ASV_2524	0	0	0	0	0	0	0	20	0	Archaea	Crenarchaeota	Bathyarchaeia
ASV_3029	0	0	0	0	4	0	2	14	0	Archaea	Crenarchaeota	Bathyarchaeia
ASV_3165	20	0	0	0	0	0	0	0	0	Archaea	Crenarchaeota	Nitrososphaeria	SCGC_AB-179-E04
ASV_3399	0	0	0	0	16	0	2	2	0	Archaea	Crenarchaeota	Bathyarchaeia
ASV_3938	4	0	0	0	0	0	13	3	0	Archaea	Crenarchaeota	Bathyarchaeia
ASV_4705	0	0	0	0	7	0	13	0	0	Archaea	Crenarchaeota	Bathyarchaeia
ASV_5138	0	0	0	0	0	0	0	0	20	Archaea	Crenarchaeota	Bathyarchaeia
ASV_5812	0	0	0	0	8	0	0	12	0	Archaea	Crenarchaeota	Bathyarchaeia
ASV_3109	3	0	0	9	5	0	2	0	0	Archaea	Crenarchaeota	Bathyarchaeia
ASV_2567	0	9	3	7	0	0	0	0	0	Archaea	Crenarchaeota	Bathyarchaeia
ASV_1536	0	0	0	5	3	0	6	5	0	Archaea	Crenarchaeota	Bathyarchaeia
ASV_3120	0	3	0	5	2	0	9	0	0	Archaea	Crenarchaeota	Bathyarchaeia
ASV_5002	0	0	0	5	7	0	3	4	0	Archaea	Crenarchaeota	Nitrososphaeria
ASV_5060	0	3	0	4	10	0	0	2	0	Archaea	Crenarchaeota	Bathyarchaeia
ASV_996	0	16	0	3	0	0	0	0	0	Archaea	Crenarchaeota	Bathyarchaeia
ASV_1579	0	7	5	3	4	0	0	0	0	Archaea	Crenarchaeota	Bathyarchaeia
ASV_2555	0	8	2	2	0	0	7	0	0	Archaea	Crenarchaeota	Bathyarchaeia
ASV_4813	0	0	0	2	4	0	8	5	0	Archaea	Crenarchaeota	Bathyarchaeia
ASV_1319	19	0	0	0	0	0	0	0	0	Archaea	Crenarchaeota	Bathyarchaeia
ASV_1373	0	6	5	0	8	0	0	0	0	Archaea	Crenarchaeota	Bathyarchaeia
ASV_1500	0	0	0	0	12	0	0	7	0	Archaea	Crenarchaeota	Bathyarchaeia
ASV_1899	3	3	0	0	0	0	13	0	0	Archaea	Crenarchaeota	Bathyarchaeia
ASV_2088	0	19	0	0	0	0	0	0	0	Archaea	Crenarchaeota	Bathyarchaeia
ASV_2630	0	0	0	0	0	0	0	19	0	Archaea	Crenarchaeota	Bathyarchaeia
ASV_2678	19	0	0	0	0	0	0	0	0	Archaea	Crenarchaeota	Bathyarchaeia
ASV_2913	0	13	0	0	0	0	2	4	0	Archaea	Crenarchaeota	Bathyarchaeia
ASV_3291	0	0	0	0	10	0	9	0	0	Archaea	Crenarchaeota	Bathyarchaeia
ASV_3397	0	3	3	0	13	0	0	0	0	Archaea	Crenarchaeota	Bathyarchaeia
ASV_3913	0	0	0	0	6	0	13	0	0	Archaea	Crenarchaeota	Bathyarchaeia
ASV_4086	8	11	0	0	0	0	0	0	0	Archaea	Crenarchaeota	Bathyarchaeia
ASV_4322	19	0	0	0	0	0	0	0	0	Archaea	Crenarchaeota
ASV_4587	0	0	0	0	6	0	13	0	0	Archaea	Crenarchaeota	Bathyarchaeia
ASV_4764	0	0	2	0	15	0	0	2	0	Archaea	Crenarchaeota	Bathyarchaeia
ASV_5726	0	2	0	0	0	0	0	17	0	Archaea	Crenarchaeota	Nitrososphaeria	SCGC_AB-179-E04
ASV_6204	0	0	0	0	0	0	11	8	0	Archaea	Crenarchaeota	Nitrososphaeria	SCGC_AB-179-E04
ASV_2151	0	5	0	9	2	0	2	0	0	Archaea	Crenarchaeota	Bathyarchaeia
ASV_3020	0	0	0	5	13	0	0	0	0	Archaea	Crenarchaeota	Bathyarchaeia
ASV_1992	0	0	0	4	3	0	3	8	0	Archaea	Crenarchaeota	Bathyarchaeia
ASV_5904	0	0	0	3	15	0	0	0	0	Archaea	Crenarchaeota	Bathyarchaeia
ASV_2450	9	4	0	2	3	0	0	0	0	Archaea	Crenarchaeota	Bathyarchaeia
ASV_2951	0	12	0	2	4	0	0	0	0	Archaea	Crenarchaeota	Bathyarchaeia
ASV_4996	0	0	0	2	11	0	3	2	0	Archaea	Crenarchaeota	Bathyarchaeia
ASV_852	0	7	8	0	0	0	3	0	0	Archaea	Crenarchaeota
ASV_1230	0	16	0	0	2	0	0	0	0	Archaea	Crenarchaeota	Bathyarchaeia
ASV_1607	5	3	0	0	4	0	0	4	2	Archaea	Crenarchaeota	Bathyarchaeia
ASV_1612	0	16	0	0	2	0	0	0	0	Archaea	Crenarchaeota	Bathyarchaeia
ASV_1641	0	0	0	0	0	0	0	18	0	Archaea	Crenarchaeota	Bathyarchaeia
ASV_1675	0	16	2	0	0	0	0	0	0	Archaea	Crenarchaeota	Bathyarchaeia
ASV_1830	0	18	0	0	0	0	0	0	0	Archaea	Crenarchaeota	Nitrososphaeria	SCGC_AB-179-E04
ASV_1931	8	10	0	0	0	0	0	0	0	Archaea	Crenarchaeota
ASV_2351	4	14	0	0	0	0	0	0	0	Archaea	Crenarchaeota	Bathyarchaeia
ASV_3247	2	12	2	0	0	0	0	2	0	Archaea	Crenarchaeota	Bathyarchaeia
ASV_3249	0	0	0	0	18	0	0	0	0	Archaea	Crenarchaeota	Bathyarchaeia
ASV_3395	0	0	0	0	0	0	0	18	0	Archaea	Crenarchaeota	Bathyarchaeia
ASV_3495	0	0	0	0	6	0	12	0	0	Archaea	Crenarchaeota	Bathyarchaeia
ASV_3502	0	3	0	0	15	0	0	0	0	Archaea	Crenarchaeota	Bathyarchaeia
ASV_3641	0	0	0	0	0	0	15	3	0	Archaea	Crenarchaeota	Bathyarchaeia
ASV_5068	0	0	0	0	7	0	8	3	0	Archaea	Crenarchaeota	Bathyarchaeia
ASV_5171	18	0	0	0	0	0	0	0	0	Archaea	Crenarchaeota	Nitrososphaeria	Nitrosopumilales	Nitrosopumilaceae
ASV_6549	0	0	0	0	0	0	18	0	0	Archaea	Crenarchaeota	Bathyarchaeia
ASV_2024	0	6	3	3	0	0	5	0	0	Archaea	Crenarchaeota	Bathyarchaeia
ASV_1421	0	0	0	2	0	0	0	15	0	Archaea	Crenarchaeota	Bathyarchaeia
ASV_4473	0	0	2	2	6	0	7	0	0	Archaea	Crenarchaeota	Bathyarchaeia
ASV_6919	0	0	0	2	4	0	11	0	0	Archaea	Crenarchaeota	Bathyarchaeia
ASV_1325	0	0	0	0	9	0	8	0	0	Archaea	Crenarchaeota	Bathyarchaeia
ASV_1441	7	10	0	0	0	0	0	0	0	Archaea	Crenarchaeota	Bathyarchaeia
ASV_1745	12	5	0	0	0	0	0	0	0	Archaea	Crenarchaeota	Nitrososphaeria	SCGC_AB-179-E04
ASV_1939	17	0	0	0	0	0	0	0	0	Archaea	Crenarchaeota	Bathyarchaeia
ASV_2087	0	3	0	0	5	0	9	0	0	Archaea	Crenarchaeota	Bathyarchaeia
ASV_2483	0	2	0	0	0	0	8	7	0	Archaea	Crenarchaeota	Bathyarchaeia
ASV_2522	0	0	0	0	2	0	12	3	0	Archaea	Crenarchaeota	Bathyarchaeia
ASV_2804	0	0	0	0	3	0	9	5	0	Archaea	Crenarchaeota	Bathyarchaeia
ASV_2857	0	13	0	0	0	0	4	0	0	Archaea	Crenarchaeota
ASV_3636	0	0	3	0	8	0	6	0	0	Archaea	Crenarchaeota	Bathyarchaeia
ASV_4250	0	0	0	0	0	0	0	17	0	Archaea	Crenarchaeota	Bathyarchaeia
ASV_4323	15	0	0	0	2	0	0	0	0	Archaea	Crenarchaeota	Bathyarchaeia
ASV_4820	0	0	0	0	0	0	0	17	0	Archaea	Crenarchaeota	Bathyarchaeia
ASV_5911	0	0	0	0	0	0	0	0	17	Archaea	Crenarchaeota	Bathyarchaeia
ASV_6654	0	0	0	0	15	0	0	2	0	Archaea	Crenarchaeota	Bathyarchaeia
ASV_4205	0	0	0	12	4	0	0	0	0	Archaea	Crenarchaeota	Bathyarchaeia
ASV_5648	0	0	0	6	2	0	0	8	0	Archaea	Crenarchaeota	Bathyarchaeia
ASV_1622	0	6	0	5	0	0	5	0	0	Archaea	Crenarchaeota	Bathyarchaeia
ASV_4332	2	3	0	3	0	0	8	0	0	Archaea	Crenarchaeota	Bathyarchaeia
ASV_1054	0	0	0	2	14	0	0	0	0	Archaea	Crenarchaeota	Bathyarchaeia
ASV_4141	0	0	0	2	3	0	9	2	0	Archaea	Crenarchaeota	Bathyarchaeia
ASV_838	0	14	0	0	2	0	0	0	0	Archaea	Crenarchaeota	Bathyarchaeia
ASV_1252	0	14	2	0	0	0	0	0	0	Archaea	Crenarchaeota	Thermoprotei
ASV_872	12	4	0	0	0	0	0	0	0	Archaea	Crenarchaeota	Thermoprotei
ASV_1184	0	0	0	0	14	0	2	0	0	Archaea	Crenarchaeota	Bathyarchaeia
ASV_1842	16	0	0	0	0	0	0	0	0	Archaea	Crenarchaeota	Bathyarchaeia
ASV_2259	0	10	2	0	4	0	0	0	0	Archaea	Crenarchaeota	Bathyarchaeia
ASV_2433	0	0	0	0	5	0	0	11	0	Archaea	Crenarchaeota	Bathyarchaeia
ASV_2540	0	0	0	0	16	0	0	0	0	Archaea	Crenarchaeota	Bathyarchaeia
ASV_2679	9	7	0	0	0	0	0	0	0	Archaea	Crenarchaeota	Bathyarchaeia
ASV_2722	0	0	0	0	2	0	4	0	10	Archaea	Crenarchaeota	Bathyarchaeia
ASV_2845	13	3	0	0	0	0	0	0	0	Archaea	Crenarchaeota	Bathyarchaeia
ASV_2861	0	0	2	0	0	0	10	4	0	Archaea	Crenarchaeota	Bathyarchaeia
ASV_2999	0	0	0	0	3	0	4	9	0	Archaea	Crenarchaeota	Bathyarchaeia
ASV_3087	0	8	0	0	3	0	3	2	0	Archaea	Crenarchaeota	Bathyarchaeia
ASV_3496	0	0	8	0	0	0	3	5	0	Archaea	Crenarchaeota	Bathyarchaeia
ASV_3626	8	8	0	0	0	0	0	0	0	Archaea	Crenarchaeota	Bathyarchaeia
ASV_3789	0	0	0	0	11	0	2	3	0	Archaea	Crenarchaeota	Bathyarchaeia
ASV_4393	0	0	0	0	16	0	0	0	0	Archaea	Crenarchaeota	Bathyarchaeia
ASV_4688	0	0	0	0	2	0	14	0	0	Archaea	Crenarchaeota	Bathyarchaeia
ASV_4762	0	0	0	0	11	0	2	3	0	Archaea	Crenarchaeota	Bathyarchaeia
ASV_5907	0	0	0	0	12	0	0	4	0	Archaea	Crenarchaeota	Bathyarchaeia
ASV_6001	0	0	0	0	0	0	16	0	0	Archaea	Crenarchaeota	Bathyarchaeia
ASV_6005	0	0	2	0	5	0	7	2	0	Archaea	Crenarchaeota	Nitrososphaeria	SCGC_AB-179-E04
ASV_6319	0	0	0	0	0	0	0	16	0	Archaea	Crenarchaeota	Nitrososphaeria	Marine_Benthic_Group_A
ASV_7033	0	0	0	0	0	0	9	7	0	Archaea	Crenarchaeota	Bathyarchaeia
ASV_3604	0	6	0	9	0	0	0	0	0	Archaea	Crenarchaeota	Bathyarchaeia
ASV_3392	0	2	5	6	0	0	2	0	0	Archaea	Crenarchaeota	Bathyarchaeia
ASV_2128	0	0	5	5	5	0	0	0	0	Archaea	Crenarchaeota	Bathyarchaeia
ASV_4301	0	0	0	3	0	0	12	0	0	Archaea	Crenarchaeota	Bathyarchaeia
ASV_714	0	0	0	2	2	0	4	7	0	Archaea	Crenarchaeota	Bathyarchaeia
ASV_1812	13	0	0	2	0	0	0	0	0	Archaea	Crenarchaeota	Bathyarchaeia
ASV_3571	0	5	2	2	6	0	0	0	0	Archaea	Crenarchaeota	Bathyarchaeia
ASV_4794	0	0	0	2	4	0	4	5	0	Archaea	Crenarchaeota	Bathyarchaeia
ASV_496	0	0	0	0	5	0	0	10	0	Archaea	Crenarchaeota	Bathyarchaeia
ASV_1180	15	0	0	0	0	0	0	0	0	Archaea	Crenarchaeota	Bathyarchaeia
ASV_1578	0	7	5	0	3	0	0	0	0	Archaea	Crenarchaeota	Bathyarchaeia
ASV_1594	0	0	0	0	2	0	10	3	0	Archaea	Crenarchaeota	Bathyarchaeia
ASV_1674	5	4	0	0	0	0	6	0	0	Archaea	Crenarchaeota	Bathyarchaeia
ASV_2208	5	10	0	0	0	0	0	0	0	Archaea	Crenarchaeota	Bathyarchaeia
ASV_2389	13	2	0	0	0	0	0	0	0	Archaea	Crenarchaeota	Bathyarchaeia
ASV_2479	0	3	4	0	0	0	8	0	0	Archaea	Crenarchaeota	Bathyarchaeia
ASV_2658	15	0	0	0	0	0	0	0	0	Archaea	Crenarchaeota	Bathyarchaeia
ASV_3468	0	0	0	0	8	0	5	2	0	Archaea	Crenarchaeota	Bathyarchaeia
ASV_3987	0	0	3	0	9	0	0	0	3	Archaea	Crenarchaeota	Bathyarchaeia
ASV_4399	0	0	0	0	3	0	0	12	0	Archaea	Crenarchaeota	Bathyarchaeia
ASV_4707	0	0	0	0	2	0	0	13	0	Archaea	Crenarchaeota	Bathyarchaeia
ASV_4783	12	3	0	0	0	0	0	0	0	Archaea	Crenarchaeota	Bathyarchaeia
ASV_4804	0	2	0	0	3	0	10	0	0	Archaea	Crenarchaeota	Nitrososphaeria	Caldiarchaeales	Geothermarchaeaceae
ASV_4921	0	13	2	0	0	0	0	0	0	Archaea	Crenarchaeota	Bathyarchaeia
ASV_5044	0	0	0	0	8	0	7	0	0	Archaea	Crenarchaeota	Bathyarchaeia
ASV_5447	13	2	0	0	0	0	0	0	0	Archaea	Crenarchaeota	Bathyarchaeia
ASV_5560	0	0	0	0	11	0	2	2	0	Archaea	Crenarchaeota	Thermoprotei
ASV_5667	15	0	0	0	0	0	0	0	0	Archaea	Crenarchaeota	Bathyarchaeia
ASV_6301	0	2	0	0	0	0	13	0	0	Archaea	Crenarchaeota	Nitrososphaeria	SCGC_AB-179-E04
ASV_3045	0	3	0	9	2	0	0	0	0	Archaea	Crenarchaeota	Bathyarchaeia
ASV_4574	0	0	0	6	8	0	0	0	0	Archaea	Crenarchaeota	Bathyarchaeia
ASV_2880	8	2	0	4	0	0	0	0	0	Archaea	Crenarchaeota	Bathyarchaeia
ASV_4203	0	4	0	4	0	0	6	0	0	Archaea	Crenarchaeota	Bathyarchaeia
ASV_4244	0	3	0	4	4	0	3	0	0	Archaea	Crenarchaeota	Bathyarchaeia
ASV_3662	0	8	3	3	0	0	0	0	0	Archaea	Crenarchaeota	Bathyarchaeia
ASV_5001	0	0	0	3	11	0	0	0	0	Archaea	Crenarchaeota	Bathyarchaeia
ASV_1383	0	14	0	0	0	0	0	0	0	Archaea	Crenarchaeota	Bathyarchaeia
ASV_1623	0	12	2	0	0	0	0	0	0	Archaea	Crenarchaeota	Bathyarchaeia
ASV_1853	10	4	0	0	0	0	0	0	0	Archaea	Crenarchaeota	Bathyarchaeia
ASV_2200	14	0	0	0	0	0	0	0	0	Archaea	Crenarchaeota	Bathyarchaeia
ASV_2210	2	12	0	0	0	0	0	0	0	Archaea	Crenarchaeota	Bathyarchaeia
ASV_2316	0	0	0	0	0	0	0	14	0	Archaea	Crenarchaeota	Bathyarchaeia
ASV_2452	4	10	0	0	0	0	0	0	0	Archaea	Crenarchaeota	Nitrososphaeria	SCGC_AB-179-E04
ASV_2558	0	0	0	0	0	0	0	14	0	Archaea	Crenarchaeota	Bathyarchaeia
ASV_2820	0	2	0	0	0	0	6	6	0	Archaea	Crenarchaeota	Bathyarchaeia
ASV_2894	0	0	0	0	0	0	0	14	0	Archaea	Crenarchaeota	Bathyarchaeia
ASV_3334	14	0	0	0	0	0	0	0	0	Archaea	Crenarchaeota	Bathyarchaeia
ASV_3472	0	0	0	0	0	0	0	14	0	Archaea	Crenarchaeota	Bathyarchaeia
ASV_3698	0	2	3	0	5	0	0	4	0	Archaea	Crenarchaeota	Bathyarchaeia
ASV_4105	0	0	0	0	14	0	0	0	0	Archaea	Crenarchaeota	Bathyarchaeia
ASV_4124	12	2	0	0	0	0	0	0	0	Archaea	Crenarchaeota	Bathyarchaeia
ASV_4766	0	0	0	0	12	0	0	2	0	Archaea	Crenarchaeota	Bathyarchaeia
ASV_5176	8	2	0	0	4	0	0	0	0	Archaea	Crenarchaeota	Bathyarchaeia
ASV_5313	14	0	0	0	0	0	0	0	0	Archaea	Crenarchaeota	Bathyarchaeia
ASV_5807	0	0	0	0	4	0	10	0	0	Archaea	Crenarchaeota	Bathyarchaeia
ASV_5843	14	0	0	0	0	0	0	0	0	Archaea	Crenarchaeota	Bathyarchaeia
ASV_6008	0	0	0	0	14	0	0	0	0	Archaea	Crenarchaeota	Bathyarchaeia
ASV_7192	0	0	0	0	0	0	14	0	0	Archaea	Crenarchaeota	Bathyarchaeia
ASV_1813	0	0	2	8	3	0	0	0	0	Archaea	Crenarchaeota	Bathyarchaeia
ASV_1950	0	0	0	4	0	0	9	0	0	Archaea	Crenarchaeota	Bathyarchaeia
ASV_2886	0	0	0	4	0	0	4	5	0	Archaea	Crenarchaeota	Bathyarchaeia
ASV_3818	0	9	0	4	0	0	0	0	0	Archaea	Crenarchaeota	Bathyarchaeia
ASV_2149	2	0	0	3	8	0	0	0	0	Archaea	Crenarchaeota	Bathyarchaeia
ASV_2040	0	0	0	3	0	0	3	7	0	Archaea	Crenarchaeota	Bathyarchaeia
ASV_4095	0	0	0	3	0	0	5	5	0	Archaea	Crenarchaeota	Bathyarchaeia
ASV_4186	2	2	0	2	3	0	4	0	0	Archaea	Crenarchaeota	Bathyarchaeia
ASV_302	0	0	0	0	13	0	0	0	0	Archaea	Crenarchaeota	Bathyarchaeia
ASV_641	0	0	0	0	6	0	0	7	0	Archaea	Crenarchaeota	Bathyarchaeia
ASV_1111	3	0	0	0	6	0	4	0	0	Archaea	Crenarchaeota	Bathyarchaeia
ASV_1449	0	0	0	0	13	0	0	0	0	Archaea	Crenarchaeota	Bathyarchaeia
ASV_1628	0	0	0	0	9	0	0	4	0	Archaea	Crenarchaeota	Bathyarchaeia
ASV_1923	0	11	0	0	2	0	0	0	0	Archaea	Crenarchaeota
ASV_2291	9	4	0	0	0	0	0	0	0	Archaea	Crenarchaeota	Bathyarchaeia
ASV_2461	0	0	0	0	13	0	0	0	0	Archaea	Crenarchaeota	Bathyarchaeia
ASV_2749	13	0	0	0	0	0	0	0	0	Archaea	Crenarchaeota	Bathyarchaeia
ASV_2888	0	6	0	0	3	0	4	0	0	Archaea	Crenarchaeota	Bathyarchaeia
ASV_3148	0	7	0	0	3	0	3	0	0	Archaea	Crenarchaeota	Bathyarchaeia
ASV_3155	0	0	0	0	0	0	0	13	0	Archaea	Crenarchaeota	Bathyarchaeia
ASV_3256	0	3	2	0	3	0	5	0	0	Archaea	Crenarchaeota	Bathyarchaeia
ASV_3493	0	11	0	0	2	0	0	0	0	Archaea	Crenarchaeota	Bathyarchaeia
ASV_3764	0	0	0	0	5	0	0	8	0	Archaea	Crenarchaeota	Bathyarchaeia
ASV_3871	0	0	0	0	0	0	0	13	0	Archaea	Crenarchaeota	Bathyarchaeia
ASV_5059	0	6	0	0	0	0	7	0	0	Archaea	Crenarchaeota	Bathyarchaeia
ASV_5140	0	0	0	0	0	0	0	13	0	Archaea	Crenarchaeota	Bathyarchaeia
ASV_5420	0	0	0	0	13	0	0	0	0	Archaea	Crenarchaeota
ASV_6106	0	0	0	0	0	0	13	0	0	Archaea	Crenarchaeota	Bathyarchaeia
ASV_1672	8	0	0	4	0	0	0	0	0	Archaea	Crenarchaeota	Bathyarchaeia
ASV_1815	0	5	0	4	3	0	0	0	0	Archaea	Crenarchaeota	Bathyarchaeia
ASV_3983	0	6	0	3	0	0	3	0	0	Archaea	Crenarchaeota	Bathyarchaeia
ASV_1677	0	0	0	2	3	0	0	7	0	Archaea	Crenarchaeota	Bathyarchaeia
ASV_2484	0	0	0	2	0	0	0	10	0	Archaea	Crenarchaeota	Bathyarchaeia
ASV_3660	0	8	0	2	0	0	2	0	0	Archaea	Crenarchaeota	Bathyarchaeia
ASV_4759	0	2	0	2	0	0	8	0	0	Archaea	Crenarchaeota	Bathyarchaeia
ASV_306	0	0	0	0	0	0	12	0	0	Archaea	Crenarchaeota	Bathyarchaeia
ASV_1394	4	8	0	0	0	0	0	0	0	Archaea	Crenarchaeota	Bathyarchaeia
ASV_1445	0	8	0	0	0	0	4	0	0	Archaea	Crenarchaeota	Bathyarchaeia
ASV_1831	0	2	4	0	0	0	6	0	0	Archaea	Crenarchaeota	Bathyarchaeia
ASV_1932	8	2	0	0	0	0	2	0	0	Archaea	Crenarchaeota	Bathyarchaeia
ASV_2082	10	2	0	0	0	0	0	0	0	Archaea	Crenarchaeota	Bathyarchaeia
ASV_2173	0	4	0	0	2	0	4	2	0	Archaea	Crenarchaeota	Bathyarchaeia
ASV_2281	3	9	0	0	0	0	0	0	0	Archaea	Crenarchaeota	Bathyarchaeia
ASV_2465	0	0	0	0	0	0	0	12	0	Archaea	Crenarchaeota	Bathyarchaeia
ASV_2473	10	2	0	0	0	0	0	0	0	Archaea	Crenarchaeota	Bathyarchaeia
ASV_2532	7	5	0	0	0	0	0	0	0	Archaea	Crenarchaeota
ASV_2604	4	5	3	0	0	0	0	0	0	Archaea	Crenarchaeota	Bathyarchaeia
ASV_2670	0	0	2	0	10	0	0	0	0	Archaea	Crenarchaeota	Bathyarchaeia
ASV_3090	0	0	0	0	3	0	7	2	0	Archaea	Crenarchaeota
ASV_3296	0	0	0	0	12	0	0	0	0	Archaea	Crenarchaeota	Bathyarchaeia
ASV_3421	0	12	0	0	0	0	0	0	0	Archaea	Crenarchaeota	Bathyarchaeia
ASV_3581	0	0	0	0	5	0	0	7	0	Archaea	Crenarchaeota	Bathyarchaeia
ASV_4161	0	0	0	0	0	0	9	3	0	Archaea	Crenarchaeota	Bathyarchaeia
ASV_4378	12	0	0	0	0	0	0	0	0	Archaea	Crenarchaeota	Bathyarchaeia
ASV_4484	0	3	0	0	4	0	5	0	0	Archaea	Crenarchaeota	Bathyarchaeia
ASV_4535	0	0	0	0	0	0	0	12	0	Archaea	Crenarchaeota	Bathyarchaeia
ASV_4898	12	0	0	0	0	0	0	0	0	Archaea	Crenarchaeota	Bathyarchaeia
ASV_5319	9	3	0	0	0	0	0	0	0	Archaea	Crenarchaeota	Bathyarchaeia
ASV_5481	0	0	0	0	5	0	5	2	0	Archaea	Crenarchaeota	Nitrososphaeria	SCGC_AB-179-E04
ASV_6012	0	0	0	0	12	0	0	0	0	Archaea	Crenarchaeota	Bathyarchaeia
ASV_6411	0	12	0	0	0	0	0	0	0	Archaea	Crenarchaeota	Bathyarchaeia
ASV_6907	0	0	0	0	12	0	0	0	0	Archaea	Crenarchaeota	Bathyarchaeia
ASV_2242	0	3	0	4	4	0	0	0	0	Archaea	Crenarchaeota	Bathyarchaeia
ASV_2860	0	7	0	4	0	0	0	0	0	Archaea	Crenarchaeota	Bathyarchaeia
ASV_3138	4	4	0	3	0	0	0	0	0	Archaea	Crenarchaeota	Bathyarchaeia
ASV_6300	0	4	0	3	2	0	2	0	0	Archaea	Crenarchaeota	Bathyarchaeia
ASV_5197	0	0	0	2	4	0	5	0	0	Archaea	Crenarchaeota	Bathyarchaeia
ASV_475	0	0	0	0	4	0	3	4	0	Archaea	Crenarchaeota	Bathyarchaeia
ASV_591	0	0	0	0	4	0	0	7	0	Archaea	Crenarchaeota	Bathyarchaeia
ASV_1004	0	5	4	0	0	0	2	0	0	Archaea	Crenarchaeota	Bathyarchaeia
ASV_1598	6	0	0	0	3	0	0	2	0	Archaea	Crenarchaeota	Bathyarchaeia
ASV_1667	5	3	0	0	3	0	0	0	0	Archaea	Crenarchaeota	Bathyarchaeia
ASV_1778	4	7	0	0	0	0	0	0	0	Archaea	Crenarchaeota	Bathyarchaeia
ASV_1858	0	0	0	0	11	0	0	0	0	Archaea	Crenarchaeota	Bathyarchaeia
ASV_2161	9	2	0	0	0	0	0	0	0	Archaea	Crenarchaeota	Bathyarchaeia
ASV_2216	0	0	0	0	11	0	0	0	0	Archaea	Crenarchaeota	Bathyarchaeia
ASV_2400	0	0	0	0	8	0	0	3	0	Archaea	Crenarchaeota	Bathyarchaeia
ASV_2477	0	9	2	0	0	0	0	0	0	Archaea	Crenarchaeota
ASV_2490	4	2	0	0	2	0	0	3	0	Archaea	Crenarchaeota	Bathyarchaeia
ASV_2863	0	0	11	0	0	0	0	0	0	Archaea	Crenarchaeota	Bathyarchaeia
ASV_2864	0	0	0	0	0	0	0	11	0	Archaea	Crenarchaeota	Bathyarchaeia
ASV_3552	0	0	0	0	0	0	9	2	0	Archaea	Crenarchaeota	Bathyarchaeia
ASV_3607	0	3	0	0	3	0	3	2	0	Archaea	Crenarchaeota	Bathyarchaeia
ASV_3682	9	0	0	0	0	0	0	2	0	Archaea	Crenarchaeota	Nitrososphaeria	SCGC_AB-179-E04
ASV_3782	0	7	0	0	0	0	0	4	0	Archaea	Crenarchaeota	Bathyarchaeia
ASV_3807	3	0	0	0	0	0	8	0	0	Archaea	Crenarchaeota	Bathyarchaeia
ASV_4360	0	0	0	0	0	0	0	0	11	Archaea	Crenarchaeota	Bathyarchaeia
ASV_4437	0	0	0	0	0	0	0	11	0	Archaea	Crenarchaeota	Bathyarchaeia
ASV_4932	0	0	0	0	0	0	9	2	0	Archaea	Crenarchaeota	Nitrososphaeria	Marine_Benthic_Group_A
ASV_4938	0	0	0	0	8	0	3	0	0	Archaea	Crenarchaeota	Bathyarchaeia
ASV_5007	0	0	0	0	2	0	0	9	0	Archaea	Crenarchaeota	Bathyarchaeia
ASV_5252	11	0	0	0	0	0	0	0	0	Archaea	Crenarchaeota	Bathyarchaeia
ASV_5535	0	0	0	0	7	0	4	0	0	Archaea	Crenarchaeota	Bathyarchaeia
ASV_6087	0	0	0	0	0	0	11	0	0	Archaea	Crenarchaeota	Bathyarchaeia
ASV_3173	0	3	0	7	0	0	0	0	0	Archaea	Crenarchaeota	Bathyarchaeia
ASV_2917	0	0	0	6	4	0	0	0	0	Archaea	Crenarchaeota	Bathyarchaeia
ASV_7613	0	0	0	6	4	0	0	0	0	Archaea	Crenarchaeota	Bathyarchaeia
ASV_2606	0	0	0	5	5	0	0	0	0	Archaea	Crenarchaeota	Bathyarchaeia
ASV_5426	0	0	0	4	2	0	4	0	0	Archaea	Crenarchaeota	Bathyarchaeia
ASV_3342	0	5	2	3	0	0	0	0	0	Archaea	Crenarchaeota	Nitrososphaeria	Caldiarchaeales	Geothermarchaeaceae
ASV_2751	0	5	0	2	3	0	0	0	0	Archaea	Crenarchaeota	Bathyarchaeia
ASV_4034	0	0	0	2	8	0	0	0	0	Archaea	Crenarchaeota	Bathyarchaeia
ASV_4482	0	0	0	2	2	0	0	6	0	Archaea	Crenarchaeota	Bathyarchaeia
ASV_5353	0	0	0	2	8	0	0	0	0	Archaea	Crenarchaeota	Bathyarchaeia
ASV_1611	0	10	0	0	0	0	0	0	0	Archaea	Crenarchaeota	Bathyarchaeia
ASV_1676	0	8	0	0	0	0	2	0	0	Archaea	Crenarchaeota	Bathyarchaeia
ASV_1936	0	0	0	0	2	0	3	2	3	Archaea	Crenarchaeota	Bathyarchaeia
ASV_2111	2	8	0	0	0	0	0	0	0	Archaea	Crenarchaeota	Bathyarchaeia
ASV_2222	8	0	0	0	2	0	0	0	0	Archaea	Crenarchaeota	Bathyarchaeia
ASV_2390	10	0	0	0	0	0	0	0	0	Archaea	Crenarchaeota
ASV_2493	3	7	0	0	0	0	0	0	0	Archaea	Crenarchaeota	Bathyarchaeia
ASV_2494	2	6	0	0	2	0	0	0	0	Archaea	Crenarchaeota	Bathyarchaeia
ASV_2641	10	0	0	0	0	0	0	0	0	Archaea	Crenarchaeota	Bathyarchaeia
ASV_2721	0	5	0	0	0	0	0	5	0	Archaea	Crenarchaeota	Bathyarchaeia
ASV_2755	0	10	0	0	0	0	0	0	0	Archaea	Crenarchaeota	Bathyarchaeia
ASV_2853	0	5	5	0	0	0	0	0	0	Archaea	Crenarchaeota	Bathyarchaeia
ASV_3202	0	8	2	0	0	0	0	0	0	Archaea	Crenarchaeota	Bathyarchaeia
ASV_3377	0	0	0	0	0	0	8	2	0	Archaea	Crenarchaeota	Bathyarchaeia
ASV_3549	0	0	0	0	2	0	3	5	0	Archaea	Crenarchaeota	Bathyarchaeia
ASV_3602	0	10	0	0	0	0	0	0	0	Archaea	Crenarchaeota	Bathyarchaeia
ASV_3717	5	0	0	0	5	0	0	0	0	Archaea	Crenarchaeota	Bathyarchaeia
ASV_3765	0	0	0	0	4	0	0	6	0	Archaea	Crenarchaeota	Bathyarchaeia
ASV_3858	0	4	2	0	0	0	0	4	0	Archaea	Crenarchaeota	Bathyarchaeia
ASV_3890	7	3	0	0	0	0	0	0	0	Archaea	Crenarchaeota	Bathyarchaeia
ASV_3936	8	2	0	0	0	0	0	0	0	Archaea	Crenarchaeota	Bathyarchaeia
ASV_4085	10	0	0	0	0	0	0	0	0	Archaea	Crenarchaeota	Bathyarchaeia
ASV_4292	0	10	0	0	0	0	0	0	0	Archaea	Crenarchaeota	Bathyarchaeia
ASV_5497	0	0	0	0	0	0	0	10	0	Archaea	Crenarchaeota	Bathyarchaeia
ASV_5712	0	0	0	0	4	0	4	2	0	Archaea	Crenarchaeota	Bathyarchaeia
ASV_6108	0	0	0	0	0	0	10	0	0	Archaea	Crenarchaeota	Bathyarchaeia
ASV_6129	10	0	0	0	0	0	0	0	0	Archaea	Crenarchaeota	Bathyarchaeia
ASV_6785	0	0	0	0	0	0	4	6	0	Archaea	Crenarchaeota	Bathyarchaeia
ASV_6302	0	0	0	9	0	0	0	0	0	Archaea	Crenarchaeota	Bathyarchaeia
ASV_5129	0	4	0	3	2	0	0	0	0	Archaea	Crenarchaeota	Nitrososphaeria	SCGC_AB-179-E04
ASV_2006	5	0	0	2	2	0	0	0	0	Archaea	Crenarchaeota	Bathyarchaeia
ASV_3419	3	0	0	2	2	0	2	0	0	Archaea	Crenarchaeota	Bathyarchaeia
ASV_3424	0	2	0	2	5	0	0	0	0	Archaea	Crenarchaeota	Bathyarchaeia
ASV_4425	0	7	0	2	0	0	0	0	0	Archaea	Crenarchaeota	Bathyarchaeia
ASV_4579	0	0	0	2	7	0	0	0	0	Archaea	Crenarchaeota	Bathyarchaeia
ASV_4644	0	0	2	2	5	0	0	0	0	Archaea	Crenarchaeota	Bathyarchaeia
ASV_487	0	0	0	0	2	0	7	0	0	Archaea	Crenarchaeota	Bathyarchaeia
ASV_750	0	0	0	0	0	0	0	9	0	Archaea	Crenarchaeota	Bathyarchaeia
ASV_858	0	9	0	0	0	0	0	0	0	Archaea	Crenarchaeota	Bathyarchaeia
ASV_1370	0	7	0	0	2	0	0	0	0	Archaea	Crenarchaeota	Bathyarchaeia
ASV_1738	4	5	0	0	0	0	0	0	0	Archaea	Crenarchaeota	Nitrososphaeria	Caldiarchaeales
ASV_1758	0	0	0	0	0	0	0	9	0	Archaea	Crenarchaeota	Bathyarchaeia
ASV_2126	7	2	0	0	0	0	0	0	0	Archaea	Crenarchaeota	Bathyarchaeia
ASV_2162	4	0	0	0	0	0	5	0	0	Archaea	Crenarchaeota	Bathyarchaeia
ASV_2175	0	0	0	0	0	0	0	9	0	Archaea	Crenarchaeota	Bathyarchaeia
ASV_2252	4	5	0	0	0	0	0	0	0	Archaea	Crenarchaeota	Bathyarchaeia
ASV_2622	9	0	0	0	0	0	0	0	0	Archaea	Crenarchaeota	Bathyarchaeia
ASV_3069	0	0	0	0	5	0	4	0	0	Archaea	Crenarchaeota	Bathyarchaeia
ASV_3226	0	2	0	0	2	0	5	0	0	Archaea	Crenarchaeota	Bathyarchaeia
ASV_3243	9	0	0	0	0	0	0	0	0	Archaea	Crenarchaeota	Bathyarchaeia
ASV_3856	0	3	4	0	2	0	0	0	0	Archaea	Crenarchaeota	Bathyarchaeia
ASV_3939	2	0	0	0	0	0	5	2	0	Archaea	Crenarchaeota	Bathyarchaeia
ASV_4057	9	0	0	0	0	0	0	0	0	Archaea	Crenarchaeota	Bathyarchaeia
ASV_4478	0	2	0	0	5	0	0	2	0	Archaea	Crenarchaeota	Bathyarchaeia
ASV_4865	0	2	0	0	7	0	0	0	0	Archaea	Crenarchaeota	Bathyarchaeia
ASV_4901	9	0	0	0	0	0	0	0	0	Archaea	Crenarchaeota	Bathyarchaeia
ASV_5561	0	0	0	0	9	0	0	0	0	Archaea	Crenarchaeota	Bathyarchaeia
ASV_7580	0	0	0	0	0	0	9	0	0	Archaea	Crenarchaeota	Bathyarchaeia
ASV_8114	0	0	0	0	0	0	9	0	0	Archaea	Crenarchaeota	Bathyarchaeia
ASV_4590	0	0	0	6	2	0	0	0	0	Archaea	Crenarchaeota	Bathyarchaeia
ASV_3593	0	0	2	3	3	0	0	0	0	Archaea	Crenarchaeota	Bathyarchaeia
ASV_6746	0	0	0	3	5	0	0	0	0	Archaea	Crenarchaeota	Bathyarchaeia
ASV_2538	0	4	0	2	2	0	0	0	0	Archaea	Crenarchaeota	Bathyarchaeia
ASV_2680	6	0	0	2	0	0	0	0	0	Archaea	Crenarchaeota	Bathyarchaeia
ASV_3142	0	0	0	2	6	0	0	0	0	Archaea	Crenarchaeota	Bathyarchaeia
ASV_3529	4	2	0	2	0	0	0	0	0	Archaea	Crenarchaeota	Bathyarchaeia
ASV_3554	0	0	0	2	2	0	4	0	0	Archaea	Crenarchaeota	Bathyarchaeia
ASV_3608	0	4	0	2	2	0	0	0	0	Archaea	Crenarchaeota	Bathyarchaeia
ASV_4397	0	6	0	2	0	0	0	0	0	Archaea	Crenarchaeota	Bathyarchaeia
ASV_4483	0	3	0	2	3	0	0	0	0	Archaea	Crenarchaeota	Bathyarchaeia
ASV_5347	0	6	0	2	0	0	0	0	0	Archaea	Crenarchaeota	Bathyarchaeia
ASV_5414	0	4	0	2	2	0	0	0	0	Archaea	Crenarchaeota	Bathyarchaeia
ASV_6291	0	0	0	2	0	0	6	0	0	Archaea	Crenarchaeota	Bathyarchaeia
ASV_876	0	0	0	0	0	0	6	2	0	Archaea	Crenarchaeota	Bathyarchaeia
ASV_980	0	0	0	0	8	0	0	0	0	Archaea	Crenarchaeota	Bathyarchaeia
ASV_1538	0	0	0	0	0	0	8	0	0	Archaea	Crenarchaeota	Bathyarchaeia
ASV_1547	0	0	0	0	0	0	6	2	0	Archaea	Crenarchaeota	Bathyarchaeia
ASV_1557	0	0	0	0	2	0	0	0	6	Archaea	Crenarchaeota	Bathyarchaeia
ASV_2309	4	4	0	0	0	0	0	0	0	Archaea	Crenarchaeota	Bathyarchaeia
ASV_2954	0	0	0	0	8	0	0	0	0	Archaea	Crenarchaeota	Bathyarchaeia
ASV_3555	0	0	0	0	0	0	0	0	8	Archaea	Crenarchaeota	Bathyarchaeia
ASV_3576	0	0	0	0	0	0	8	0	0	Archaea	Crenarchaeota	Bathyarchaeia
ASV_3756	0	8	0	0	0	0	0	0	0	Archaea	Crenarchaeota	Bathyarchaeia
ASV_3816	0	0	0	0	0	0	8	0	0	Archaea	Crenarchaeota	Bathyarchaeia
ASV_3891	6	2	0	0	0	0	0	0	0	Archaea	Crenarchaeota	Bathyarchaeia
ASV_3916	0	0	0	0	8	0	0	0	0	Archaea	Crenarchaeota	Bathyarchaeia
ASV_3944	0	4	4	0	0	0	0	0	0	Archaea	Crenarchaeota	Bathyarchaeia
ASV_3990	0	0	0	0	0	0	8	0	0	Archaea	Crenarchaeota	Bathyarchaeia
ASV_4329	5	3	0	0	0	0	0	0	0	Archaea	Crenarchaeota	Bathyarchaeia
ASV_4476	0	0	0	0	0	0	8	0	0	Archaea	Crenarchaeota	Bathyarchaeia
ASV_4556	8	0	0	0	0	0	0	0	0	Archaea	Crenarchaeota	Bathyarchaeia
ASV_4566	2	3	3	0	0	0	0	0	0	Archaea	Crenarchaeota	Nitrososphaeria	Caldiarchaeales	Geothermarchaeaceae
ASV_4703	0	8	0	0	0	0	0	0	0	Archaea	Crenarchaeota	Bathyarchaeia
ASV_4806	0	3	0	0	0	0	5	0	0	Archaea	Crenarchaeota	Bathyarchaeia
ASV_4902	8	0	0	0	0	0	0	0	0	Archaea	Crenarchaeota	Bathyarchaeia
ASV_4975	4	0	0	0	4	0	0	0	0	Archaea	Crenarchaeota	Bathyarchaeia
ASV_5109	0	0	0	0	0	0	8	0	0	Archaea	Crenarchaeota	Bathyarchaeia
ASV_5127	0	5	0	0	3	0	0	0	0	Archaea	Crenarchaeota	Bathyarchaeia
ASV_5359	0	0	0	0	2	0	6	0	0	Archaea	Crenarchaeota	Bathyarchaeia
ASV_5646	0	0	0	0	4	0	4	0	0	Archaea	Crenarchaeota	Bathyarchaeia
ASV_5848	8	0	0	0	0	0	0	0	0	Archaea	Crenarchaeota	Bathyarchaeia
ASV_6043	8	0	0	0	0	0	0	0	0	Archaea	Crenarchaeota	Bathyarchaeia
ASV_6233	8	0	0	0	0	0	0	0	0	Archaea	Crenarchaeota	Bathyarchaeia
ASV_6576	2	6	0	0	0	0	0	0	0	Archaea	Crenarchaeota	Bathyarchaeia
ASV_4396	0	0	0	3	4	0	0	0	0	Archaea	Crenarchaeota	Bathyarchaeia
ASV_6901	0	0	0	3	0	0	4	0	0	Archaea	Crenarchaeota	Nitrososphaeria	Marine_Benthic_Group_A
ASV_2686	0	0	0	2	0	0	5	0	0	Archaea	Crenarchaeota	Bathyarchaeia
ASV_3686	3	0	2	2	0	0	0	0	0	Archaea	Crenarchaeota	Bathyarchaeia
ASV_4111	0	0	0	2	5	0	0	0	0	Archaea	Crenarchaeota	Bathyarchaeia
ASV_4298	0	0	0	2	5	0	0	0	0	Archaea	Crenarchaeota	Bathyarchaeia
ASV_671	0	0	0	0	0	0	0	7	0	Archaea	Crenarchaeota	Bathyarchaeia
ASV_700	0	0	0	0	7	0	0	0	0	Archaea	Crenarchaeota	Bathyarchaeia
ASV_717	0	0	0	0	2	0	0	5	0	Archaea	Crenarchaeota	Bathyarchaeia
ASV_1023	0	0	0	0	7	0	0	0	0	Archaea	Crenarchaeota	Bathyarchaeia
ASV_1915	0	0	0	0	0	0	0	7	0	Archaea	Crenarchaeota	Bathyarchaeia
ASV_2644	2	0	0	0	5	0	0	0	0	Archaea	Crenarchaeota	Bathyarchaeia
ASV_3086	3	4	0	0	0	0	0	0	0	Archaea	Crenarchaeota	Bathyarchaeia
ASV_3145	0	2	0	0	0	0	5	0	0	Archaea	Crenarchaeota	Bathyarchaeia
ASV_3228	0	7	0	0	0	0	0	0	0	Archaea	Crenarchaeota	Thermoprotei
ASV_3287	0	5	2	0	0	0	0	0	0	Archaea	Crenarchaeota	Bathyarchaeia
ASV_3430	0	2	2	0	0	0	3	0	0	Archaea	Crenarchaeota	Bathyarchaeia
ASV_3453	7	0	0	0	0	0	0	0	0	Archaea	Crenarchaeota	Bathyarchaeia
ASV_3819	0	0	0	0	2	0	3	2	0	Archaea	Crenarchaeota
ASV_3823	0	0	3	0	4	0	0	0	0	Archaea	Crenarchaeota	Bathyarchaeia
ASV_4104	0	0	0	0	0	0	0	7	0	Archaea	Crenarchaeota	Bathyarchaeia
ASV_4302	0	0	0	0	4	0	0	3	0	Archaea	Crenarchaeota	Bathyarchaeia
ASV_4903	7	0	0	0	0	0	0	0	0	Archaea	Crenarchaeota	Bathyarchaeia
ASV_5030	7	0	0	0	0	0	0	0	0	Archaea	Crenarchaeota	Bathyarchaeia
ASV_5110	0	7	0	0	0	0	0	0	0	Archaea	Crenarchaeota	Bathyarchaeia
ASV_5132	0	0	0	0	7	0	0	0	0	Archaea	Crenarchaeota	Bathyarchaeia
ASV_5199	0	7	0	0	0	0	0	0	0	Archaea	Crenarchaeota	Nitrososphaeria	SCGC_AB-179-E04
ASV_5429	0	0	0	0	0	0	0	7	0	Archaea	Crenarchaeota	Bathyarchaeia
ASV_5595	7	0	0	0	0	0	0	0	0	Archaea	Crenarchaeota
ASV_5716	0	0	0	0	2	0	0	5	0	Archaea	Crenarchaeota	Bathyarchaeia
ASV_5886	0	0	0	0	7	0	0	0	0	Archaea	Crenarchaeota	Bathyarchaeia
ASV_6071	0	0	0	0	7	0	0	0	0	Archaea	Crenarchaeota	Bathyarchaeia
ASV_6094	0	0	0	0	0	0	7	0	0	Archaea	Crenarchaeota	Nitrososphaeria	Nitrosotaleales	Nitrosotaleaceae
ASV_6099	0	0	3	0	4	0	0	0	0	Archaea	Crenarchaeota	Bathyarchaeia
ASV_6198	0	0	0	0	7	0	0	0	0	Archaea	Crenarchaeota	Bathyarchaeia
ASV_6235	7	0	0	0	0	0	0	0	0	Archaea	Crenarchaeota	Bathyarchaeia
ASV_6463	7	0	0	0	0	0	0	0	0	Archaea	Crenarchaeota	Bathyarchaeia
ASV_6622	0	0	0	0	0	0	7	0	0	Archaea	Crenarchaeota	Bathyarchaeia
ASV_6691	7	0	0	0	0	0	0	0	0	Archaea	Crenarchaeota	Bathyarchaeia
ASV_7454	0	0	0	0	4	0	3	0	0	Archaea	Crenarchaeota	Bathyarchaeia
ASV_8476	0	0	0	0	2	0	0	5	0	Archaea	Crenarchaeota	Bathyarchaeia
ASV_6439	0	0	0	6	0	0	0	0	0	Archaea	Crenarchaeota	Bathyarchaeia
ASV_2115	0	0	0	4	2	0	0	0	0	Archaea	Crenarchaeota	Bathyarchaeia
ASV_4025	0	0	0	4	2	0	0	0	0	Archaea	Crenarchaeota	Bathyarchaeia
ASV_6151	0	2	0	4	0	0	0	0	0	Archaea	Crenarchaeota	Bathyarchaeia
ASV_5102	3	0	0	3	0	0	0	0	0	Archaea	Crenarchaeota	Bathyarchaeia
ASV_2798	0	2	0	2	2	0	0	0	0	Archaea	Crenarchaeota	Bathyarchaeia
ASV_3861	0	2	0	2	2	0	0	0	0	Archaea	Crenarchaeota	Bathyarchaeia
ASV_3912	0	2	2	2	0	0	0	0	0	Archaea	Crenarchaeota	Bathyarchaeia
ASV_4297	0	0	0	2	0	0	0	4	0	Archaea	Crenarchaeota	Bathyarchaeia
ASV_5773	0	0	0	2	4	0	0	0	0	Archaea	Crenarchaeota	Bathyarchaeia
ASV_4121	0	0	0	0	6	0	0	0	0	Archaea	Crenarchaeota	Bathyarchaeia
ASV_971	0	0	0	0	0	0	0	6	0	Archaea	Crenarchaeota	Bathyarchaeia
ASV_1327	0	0	3	0	3	0	0	0	0	Archaea	Crenarchaeota	Bathyarchaeia
ASV_1593	0	0	0	0	3	0	0	3	0	Archaea	Crenarchaeota
ASV_1692	6	0	0	0	0	0	0	0	0	Archaea	Crenarchaeota	Bathyarchaeia
ASV_2613	0	0	0	0	2	0	2	2	0	Archaea	Crenarchaeota	Bathyarchaeia
ASV_2772	0	0	0	0	2	0	0	4	0	Archaea	Crenarchaeota	Bathyarchaeia
ASV_3216	4	2	0	0	0	0	0	0	0	Archaea	Crenarchaeota	Bathyarchaeia
ASV_3337	6	0	0	0	0	0	0	0	0	Archaea	Crenarchaeota	Bathyarchaeia
ASV_3344	0	0	6	0	0	0	0	0	0	Archaea	Crenarchaeota	Bathyarchaeia
ASV_3474	0	0	0	0	6	0	0	0	0	Archaea	Crenarchaeota	Bathyarchaeia
ASV_3497	0	0	4	0	2	0	0	0	0	Archaea	Crenarchaeota	Bathyarchaeia
ASV_3525	6	0	0	0	0	0	0	0	0	Archaea	Crenarchaeota	Bathyarchaeia
ASV_3570	2	0	0	0	2	0	2	0	0	Archaea	Crenarchaeota	Bathyarchaeia
ASV_3722	0	0	0	0	0	0	6	0	0	Archaea	Crenarchaeota	Bathyarchaeia
ASV_3822	0	0	0	0	6	0	0	0	0	Archaea	Crenarchaeota	Bathyarchaeia
ASV_3854	0	0	0	0	0	0	0	6	0	Archaea	Crenarchaeota	Bathyarchaeia
ASV_3862	0	2	0	0	4	0	0	0	0	Archaea	Crenarchaeota	Bathyarchaeia
ASV_3937	4	2	0	0	0	0	0	0	0	Archaea	Crenarchaeota	Bathyarchaeia
ASV_4127	6	0	0	0	0	0	0	0	0	Archaea	Crenarchaeota	Bathyarchaeia
ASV_4184	4	2	0	0	0	0	0	0	0	Archaea	Crenarchaeota
ASV_4280	2	4	0	0	0	0	0	0	0	Archaea	Crenarchaeota	Bathyarchaeia
ASV_4284	0	4	0	0	0	0	0	2	0	Archaea	Crenarchaeota	Bathyarchaeia
ASV_4285	0	6	0	0	0	0	0	0	0	Archaea	Crenarchaeota	Bathyarchaeia
ASV_4461	2	0	0	0	2	0	2	0	0	Archaea	Crenarchaeota	Bathyarchaeia
ASV_4477	0	2	0	0	4	0	0	0	0	Archaea	Crenarchaeota	Bathyarchaeia
ASV_4789	2	4	0	0	0	0	0	0	0	Archaea	Crenarchaeota	Bathyarchaeia
ASV_4864	0	0	0	0	6	0	0	0	0	Archaea	Crenarchaeota	Bathyarchaeia
ASV_4905	4	0	0	0	2	0	0	0	0	Archaea	Crenarchaeota	Bathyarchaeia
ASV_4982	3	3	0	0	0	0	0	0	0	Archaea	Crenarchaeota	Bathyarchaeia
ASV_4988	0	0	0	0	0	0	6	0	0	Archaea	Crenarchaeota	Bathyarchaeia
ASV_5031	6	0	0	0	0	0	0	0	0	Archaea	Crenarchaeota	Bathyarchaeia
ASV_5136	0	0	0	0	2	0	0	4	0	Archaea	Crenarchaeota	Bathyarchaeia
ASV_5490	0	2	0	0	2	0	0	2	0	Archaea	Crenarchaeota	Bathyarchaeia
ASV_5550	0	6	0	0	0	0	0	0	0	Archaea	Crenarchaeota	Bathyarchaeia
ASV_5599	6	0	0	0	0	0	0	0	0	Archaea	Crenarchaeota	Bathyarchaeia
ASV_5686	3	3	0	0	0	0	0	0	0	Archaea	Crenarchaeota	Bathyarchaeia
ASV_5703	0	6	0	0	0	0	0	0	0	Archaea	Crenarchaeota	Bathyarchaeia
ASV_5794	0	2	0	0	0	0	0	4	0	Archaea	Crenarchaeota	Nitrososphaeria	Marine_Benthic_Group_A
ASV_5814	0	0	0	0	4	0	0	2	0	Archaea	Crenarchaeota	Bathyarchaeia
ASV_5980	0	0	0	0	3	0	3	0	0	Archaea	Crenarchaeota	Bathyarchaeia
ASV_6171	0	2	0	0	0	0	0	4	0	Archaea	Crenarchaeota	Bathyarchaeia
ASV_6177	0	0	0	0	2	0	2	2	0	Archaea	Crenarchaeota	Bathyarchaeia
ASV_6238	6	0	0	0	0	0	0	0	0	Archaea	Crenarchaeota	Bathyarchaeia
ASV_6288	0	6	0	0	0	0	0	0	0	Archaea	Crenarchaeota	Bathyarchaeia
ASV_6320	0	0	0	0	0	0	0	6	0	Archaea	Crenarchaeota	Bathyarchaeia
ASV_6421	0	2	0	0	0	0	0	4	0	Archaea	Crenarchaeota	Nitrososphaeria	SCGC_AB-179-E04
ASV_6843	2	4	0	0	0	0	0	0	0	Archaea	Crenarchaeota	Bathyarchaeia
ASV_7070	6	0	0	0	0	0	0	0	0	Archaea	Crenarchaeota	Bathyarchaeia
ASV_7209	6	0	0	0	0	0	0	0	0	Archaea	Crenarchaeota	Bathyarchaeia
ASV_7462	0	0	0	0	0	0	0	6	0	Archaea	Crenarchaeota	Bathyarchaeia
ASV_3540	0	0	2	3	0	0	0	0	0	Archaea	Crenarchaeota	Bathyarchaeia
ASV_4149	0	2	0	3	0	0	0	0	0	Archaea	Crenarchaeota	Bathyarchaeia
ASV_4576	0	0	0	3	2	0	0	0	0	Archaea	Crenarchaeota	Bathyarchaeia
ASV_4632	0	0	0	3	2	0	0	0	0	Archaea	Crenarchaeota	Bathyarchaeia
ASV_2626	0	3	0	2	0	0	0	0	0	Archaea	Crenarchaeota	Bathyarchaeia
ASV_4381	3	0	0	2	0	0	0	0	0	Archaea	Crenarchaeota	Bathyarchaeia
ASV_4520	0	3	0	2	0	0	0	0	0	Archaea	Crenarchaeota	Bathyarchaeia
ASV_5035	3	0	0	2	0	0	0	0	0	Archaea	Crenarchaeota	Bathyarchaeia
ASV_5639	0	0	0	2	3	0	0	0	0	Archaea	Crenarchaeota	Bathyarchaeia
ASV_5642	0	0	3	2	0	0	0	0	0	Archaea	Crenarchaeota	Bathyarchaeia
ASV_6202	0	0	0	2	0	0	3	0	0	Archaea	Crenarchaeota	Bathyarchaeia
ASV_7293	0	3	0	2	0	0	0	0	0	Archaea	Crenarchaeota	Nitrososphaeria
ASV_5169	0	0	0	0	3	0	2	0	0	Archaea	Crenarchaeota	Bathyarchaeia
ASV_45	0	0	0	0	0	0	0	5	0	Archaea	Crenarchaeota	Bathyarchaeia
ASV_335	0	0	0	0	3	0	2	0	0	Archaea	Crenarchaeota	Bathyarchaeia
ASV_985	0	0	0	0	0	0	5	0	0	Archaea	Crenarchaeota	Bathyarchaeia
ASV_1416	0	0	0	0	0	0	0	5	0	Archaea	Crenarchaeota	Bathyarchaeia
ASV_1540	0	0	0	0	2	0	0	3	0	Archaea	Crenarchaeota	Bathyarchaeia
ASV_1800	0	3	0	0	2	0	0	0	0	Archaea	Crenarchaeota	Bathyarchaeia
ASV_1989	0	2	0	0	0	0	0	3	0	Archaea	Crenarchaeota	Bathyarchaeia
ASV_2154	0	0	0	0	0	0	5	0	0	Archaea	Crenarchaeota	Bathyarchaeia
ASV_2158	0	0	0	0	2	0	0	3	0	Archaea	Crenarchaeota	Bathyarchaeia
ASV_2166	0	0	0	0	0	0	0	5	0	Archaea	Crenarchaeota	Bathyarchaeia
ASV_2905	5	0	0	0	0	0	0	0	0	Archaea	Crenarchaeota	Bathyarchaeia
ASV_2969	0	5	0	0	0	0	0	0	0	Archaea	Crenarchaeota	Bathyarchaeia
ASV_3218	2	3	0	0	0	0	0	0	0	Archaea	Crenarchaeota	Bathyarchaeia
ASV_3508	0	0	0	0	0	0	0	5	0	Archaea	Crenarchaeota	Bathyarchaeia
ASV_3582	0	0	0	0	0	0	0	5	0	Archaea	Crenarchaeota	Bathyarchaeia
ASV_3597	3	0	0	0	0	0	2	0	0	Archaea	Crenarchaeota
ASV_3781	0	0	0	0	2	0	3	0	0	Archaea	Crenarchaeota	Bathyarchaeia
ASV_3785	0	0	5	0	0	0	0	0	0	Archaea	Crenarchaeota	Bathyarchaeia
ASV_4071	0	0	0	0	0	0	0	5	0	Archaea	Crenarchaeota	Bathyarchaeia
ASV_4087	5	0	0	0	0	0	0	0	0	Archaea	Crenarchaeota	Bathyarchaeia
ASV_4180	5	0	0	0	0	0	0	0	0	Archaea	Crenarchaeota	Bathyarchaeia
ASV_4436	0	0	0	0	0	0	0	5	0	Archaea	Crenarchaeota	Bathyarchaeia
ASV_4696	0	3	0	0	2	0	0	0	0	Archaea	Crenarchaeota	Bathyarchaeia
ASV_4910	2	0	3	0	0	0	0	0	0	Archaea	Crenarchaeota	Bathyarchaeia
ASV_4918	0	3	0	0	0	0	0	2	0	Archaea	Crenarchaeota	Bathyarchaeia
ASV_4981	3	2	0	0	0	0	0	0	0	Archaea	Crenarchaeota	Bathyarchaeia
ASV_5032	5	0	0	0	0	0	0	0	0	Archaea	Crenarchaeota	Bathyarchaeia
ASV_5219	0	0	0	0	5	0	0	0	0	Archaea	Crenarchaeota
ASV_5355	0	0	0	0	2	0	3	0	0	Archaea	Crenarchaeota	Bathyarchaeia
ASV_5487	0	0	0	0	2	0	3	0	0	Archaea	Crenarchaeota	Nitrososphaeria	SCGC_AB-179-E04
ASV_5763	5	0	0	0	0	0	0	0	0	Archaea	Crenarchaeota	Bathyarchaeia
ASV_5767	3	2	0	0	0	0	0	0	0	Archaea	Crenarchaeota	Nitrososphaeria	SCGC_AB-179-E04
ASV_5775	0	0	0	0	0	0	3	2	0	Archaea	Crenarchaeota	Bathyarchaeia
ASV_5852	5	0	0	0	0	0	0	0	0	Archaea	Crenarchaeota
ASV_6277	0	0	0	0	0	0	5	0	0	Archaea	Crenarchaeota	Bathyarchaeia
ASV_6361	5	0	0	0	0	0	0	0	0	Archaea	Crenarchaeota	Bathyarchaeia
ASV_6419	0	3	0	0	2	0	0	0	0	Archaea	Crenarchaeota	Bathyarchaeia
ASV_6468	5	0	0	0	0	0	0	0	0	Archaea	Crenarchaeota	Bathyarchaeia
ASV_6705	2	3	0	0	0	0	0	0	0	Archaea	Crenarchaeota	Bathyarchaeia
ASV_7150	0	0	0	0	0	0	5	0	0	Archaea	Crenarchaeota	Bathyarchaeia
ASV_7561	0	0	0	0	5	0	0	0	0	Archaea	Crenarchaeota	Bathyarchaeia
ASV_7593	0	0	0	0	5	0	0	0	0	Archaea	Crenarchaeota	Bathyarchaeia
ASV_8079	0	0	0	0	0	0	0	5	0	Archaea	Crenarchaeota	Bathyarchaeia
ASV_8112	0	0	0	0	0	0	0	5	0	Archaea	Crenarchaeota	Bathyarchaeia
ASV_8281	0	0	0	0	0	0	5	0	0	Archaea	Crenarchaeota	Bathyarchaeia
ASV_1893	0	0	0	4	0	0	0	0	0	Archaea	Crenarchaeota	Bathyarchaeia
ASV_4994	0	0	0	4	0	0	0	0	0	Archaea	Crenarchaeota	Bathyarchaeia
ASV_2623	2	0	0	2	0	0	0	0	0	Archaea	Crenarchaeota	Bathyarchaeia
ASV_3601	0	0	0	2	2	0	0	0	0	Archaea	Crenarchaeota	Bathyarchaeia
ASV_5342	0	0	0	2	0	0	0	2	0	Archaea	Crenarchaeota	Bathyarchaeia
ASV_5719	0	2	0	2	0	0	0	0	0	Archaea	Crenarchaeota	Bathyarchaeia
ASV_5897	0	2	0	2	0	0	0	0	0	Archaea	Crenarchaeota	Bathyarchaeia
ASV_7037	0	0	0	2	0	0	2	0	0	Archaea	Crenarchaeota	Bathyarchaeia
ASV_4729	0	0	0	0	4	0	0	0	0	Archaea	Crenarchaeota	Bathyarchaeia
ASV_550	0	0	0	0	4	0	0	0	0	Archaea	Crenarchaeota	Bathyarchaeia
ASV_964	0	0	0	0	0	0	0	4	0	Archaea	Crenarchaeota	Bathyarchaeia
ASV_1217	0	0	0	0	4	0	0	0	0	Archaea	Crenarchaeota	Bathyarchaeia
ASV_1290	0	0	0	0	4	0	0	0	0	Archaea	Crenarchaeota	Bathyarchaeia
ASV_1305	0	0	0	0	4	0	0	0	0	Archaea	Crenarchaeota	Bathyarchaeia
ASV_1532	0	0	0	0	4	0	0	0	0	Archaea	Crenarchaeota	Bathyarchaeia
ASV_1655	0	4	0	0	0	0	0	0	0	Archaea	Crenarchaeota	Bathyarchaeia
ASV_1952	0	0	0	0	4	0	0	0	0	Archaea	Crenarchaeota	Bathyarchaeia
ASV_2315	0	0	0	0	4	0	0	0	0	Archaea	Crenarchaeota	Bathyarchaeia
ASV_2381	0	0	0	0	0	0	0	4	0	Archaea	Crenarchaeota	Bathyarchaeia
ASV_2403	0	0	0	0	2	0	0	2	0	Archaea	Crenarchaeota	Bathyarchaeia
ASV_2495	0	0	0	0	4	0	0	0	0	Archaea	Crenarchaeota	Bathyarchaeia
ASV_2714	4	0	0	0	0	0	0	0	0	Archaea	Crenarchaeota	Bathyarchaeia
ASV_2739	0	0	0	0	2	0	0	2	0	Archaea	Crenarchaeota	Bathyarchaeia
ASV_3319	0	2	0	0	0	0	0	2	0	Archaea	Crenarchaeota	Bathyarchaeia
ASV_3339	0	4	0	0	0	0	0	0	0	Archaea	Crenarchaeota	Bathyarchaeia
ASV_3373	0	0	2	0	0	0	0	2	0	Archaea	Crenarchaeota	Bathyarchaeia
ASV_3381	0	0	0	0	4	0	0	0	0	Archaea	Crenarchaeota	Bathyarchaeia
ASV_3470	0	0	0	0	4	0	0	0	0	Archaea	Crenarchaeota	Bathyarchaeia
ASV_3538	0	0	0	0	0	0	4	0	0	Archaea	Crenarchaeota	Bathyarchaeia
ASV_3603	0	0	0	0	4	0	0	0	0	Archaea	Crenarchaeota	Bathyarchaeia
ASV_3725	0	0	2	0	2	0	0	0	0	Archaea	Crenarchaeota	Bathyarchaeia
ASV_3830	0	0	0	0	4	0	0	0	0	Archaea	Crenarchaeota	Bathyarchaeia
ASV_3863	0	0	2	0	0	0	2	0	0	Archaea	Crenarchaeota	Bathyarchaeia
ASV_3907	0	2	0	0	2	0	0	0	0	Archaea	Crenarchaeota
ASV_4182	4	0	0	0	0	0	0	0	0	Archaea	Crenarchaeota	Bathyarchaeia
ASV_4235	2	2	0	0	0	0	0	0	0	Archaea	Crenarchaeota	Bathyarchaeia
ASV_4307	0	0	0	0	4	0	0	0	0	Archaea	Crenarchaeota	Bathyarchaeia
ASV_4405	0	0	0	0	4	0	0	0	0	Archaea	Crenarchaeota	Bathyarchaeia
ASV_4439	0	0	0	0	0	0	0	4	0	Archaea	Crenarchaeota	Bathyarchaeia
ASV_4521	0	0	2	0	2	0	0	0	0	Archaea	Crenarchaeota	Bathyarchaeia
ASV_4588	0	4	0	0	0	0	0	0	0	Archaea	Crenarchaeota
ASV_4646	0	4	0	0	0	0	0	0	0	Archaea	Crenarchaeota	Bathyarchaeia
ASV_4647	0	0	0	0	2	0	2	0	0	Archaea	Crenarchaeota	Bathyarchaeia
ASV_4681	4	0	0	0	0	0	0	0	0	Archaea	Crenarchaeota	Bathyarchaeia
ASV_4749	0	4	0	0	0	0	0	0	0	Archaea	Crenarchaeota	Bathyarchaeia
ASV_4753	0	0	4	0	0	0	0	0	0	Archaea	Crenarchaeota	Bathyarchaeia
ASV_4817	0	0	0	0	0	0	4	0	0	Archaea	Crenarchaeota	Bathyarchaeia
ASV_4846	4	0	0	0	0	0	0	0	0	Archaea	Crenarchaeota	Bathyarchaeia
ASV_4937	0	0	0	0	0	0	0	4	0	Archaea	Crenarchaeota	Bathyarchaeia
ASV_4986	0	0	0	0	4	0	0	0	0	Archaea	Crenarchaeota	Bathyarchaeia
ASV_4987	0	0	0	0	0	0	0	4	0	Archaea	Crenarchaeota	Bathyarchaeia
ASV_5056	0	4	0	0	0	0	0	0	0	Archaea	Crenarchaeota	Bathyarchaeia
ASV_5427	0	0	0	0	4	0	0	0	0	Archaea	Crenarchaeota	Bathyarchaeia
ASV_5484	0	0	0	0	2	0	2	0	0	Archaea	Crenarchaeota	Bathyarchaeia
ASV_5544	0	0	0	0	4	0	0	0	0	Archaea	Crenarchaeota	Bathyarchaeia
ASV_5604	4	0	0	0	0	0	0	0	0	Archaea	Crenarchaeota	Bathyarchaeia
ASV_5630	0	0	4	0	0	0	0	0	0	Archaea	Crenarchaeota	Bathyarchaeia
ASV_5647	0	0	0	0	2	0	0	2	0	Archaea	Crenarchaeota	Bathyarchaeia
ASV_5770	2	2	0	0	0	0	0	0	0	Archaea	Crenarchaeota	Bathyarchaeia
ASV_5813	0	0	0	0	0	0	0	4	0	Archaea	Crenarchaeota	Bathyarchaeia
ASV_6318	0	0	0	0	4	0	0	0	0	Archaea	Crenarchaeota	Bathyarchaeia
ASV_6424	0	2	0	0	0	0	2	0	0	Archaea	Crenarchaeota	Bathyarchaeia
ASV_6537	0	0	0	0	4	0	0	0	0	Archaea	Crenarchaeota	Bathyarchaeia
ASV_6747	0	0	0	0	2	0	2	0	0	Archaea	Crenarchaeota	Bathyarchaeia
ASV_6762	0	4	0	0	0	0	0	0	0	Archaea	Crenarchaeota	Bathyarchaeia
ASV_6766	0	4	0	0	0	0	0	0	0	Archaea	Crenarchaeota	Bathyarchaeia
ASV_7141	0	0	0	0	0	0	4	0	0	Archaea	Crenarchaeota	Bathyarchaeia
ASV_7285	0	2	0	0	0	0	2	0	0	Archaea	Crenarchaeota	Bathyarchaeia
ASV_7438	0	2	0	0	2	0	0	0	0	Archaea	Crenarchaeota	Bathyarchaeia
ASV_7612	0	0	0	0	2	0	2	0	0	Archaea	Crenarchaeota	Bathyarchaeia
ASV_7740	0	0	0	0	4	0	0	0	0	Archaea	Crenarchaeota	Bathyarchaeia
ASV_7880	0	0	0	0	0	0	4	0	0	Archaea	Crenarchaeota	Bathyarchaeia
ASV_7883	0	0	0	0	0	0	4	0	0	Archaea	Crenarchaeota	Bathyarchaeia
ASV_7998	4	0	0	0	0	0	0	0	0	Archaea	Crenarchaeota
ASV_8357	4	0	0	0	0	0	0	0	0	Archaea	Crenarchaeota	Nitrososphaeria	Nitrososphaerales	Nitrososphaeraceae
ASV_8546	4	0	0	0	0	0	0	0	0	Archaea	Crenarchaeota	Bathyarchaeia
ASV_9184	0	0	0	0	4	0	0	0	0	Archaea	Crenarchaeota	Bathyarchaeia
ASV_2398	0	0	0	3	0	0	0	0	0	Archaea	Crenarchaeota	Bathyarchaeia
ASV_2736	0	0	0	3	0	0	0	0	0	Archaea	Crenarchaeota	Bathyarchaeia
ASV_6304	0	0	0	3	0	0	0	0	0	Archaea	Crenarchaeota	Bathyarchaeia
ASV_4834	0	0	0	0	3	0	0	0	0	Archaea	Crenarchaeota	Bathyarchaeia
ASV_783	0	0	0	0	3	0	0	0	0	Archaea	Crenarchaeota	Bathyarchaeia
ASV_895	0	0	0	0	0	0	0	3	0	Archaea	Crenarchaeota	Bathyarchaeia
ASV_1406	0	0	0	0	0	0	0	3	0	Archaea	Crenarchaeota	Bathyarchaeia
ASV_1944	0	0	0	0	0	0	0	3	0	Archaea	Crenarchaeota	Bathyarchaeia
ASV_1978	0	0	0	0	0	0	0	3	0	Archaea	Crenarchaeota	Bathyarchaeia
ASV_2074	0	0	0	0	3	0	0	0	0	Archaea	Crenarchaeota	Bathyarchaeia
ASV_2090	0	0	0	0	3	0	0	0	0	Archaea	Crenarchaeota	Bathyarchaeia
ASV_2141	0	3	0	0	0	0	0	0	0	Archaea	Crenarchaeota	Bathyarchaeia
ASV_2228	0	0	0	0	3	0	0	0	0	Archaea	Crenarchaeota	Bathyarchaeia
ASV_2642	3	0	0	0	0	0	0	0	0	Archaea	Crenarchaeota	Bathyarchaeia
ASV_2829	0	3	0	0	0	0	0	0	0	Archaea	Crenarchaeota	Thermoprotei	Geoarchaeales
ASV_2836	0	0	0	0	0	0	0	3	0	Archaea	Crenarchaeota	Bathyarchaeia
ASV_2862	0	0	0	0	0	0	3	0	0	Archaea	Crenarchaeota	Bathyarchaeia
ASV_3070	0	0	0	0	3	0	0	0	0	Archaea	Crenarchaeota	Bathyarchaeia
ASV_3124	0	0	0	0	0	0	3	0	0	Archaea	Crenarchaeota	Bathyarchaeia
ASV_3349	0	0	0	0	0	0	0	3	0	Archaea	Crenarchaeota	Bathyarchaeia
ASV_3534	0	3	0	0	0	0	0	0	0	Archaea	Crenarchaeota	Bathyarchaeia
ASV_3667	0	0	0	0	0	0	0	3	0	Archaea	Crenarchaeota	Bathyarchaeia
ASV_3693	0	0	3	0	0	0	0	0	0	Archaea	Crenarchaeota	Bathyarchaeia
ASV_3731	0	0	0	0	0	0	0	3	0	Archaea	Crenarchaeota	Bathyarchaeia
ASV_3779	0	3	0	0	0	0	0	0	0	Archaea	Crenarchaeota	Bathyarchaeia
ASV_3849	3	0	0	0	0	0	0	0	0	Archaea	Crenarchaeota	Bathyarchaeia
ASV_3869	0	0	0	0	3	0	0	0	0	Archaea	Crenarchaeota	Bathyarchaeia
ASV_3870	0	0	0	0	3	0	0	0	0	Archaea	Crenarchaeota	Bathyarchaeia
ASV_3943	0	0	0	0	3	0	0	0	0	Archaea	Crenarchaeota	Bathyarchaeia
ASV_4068	0	3	0	0	0	0	0	0	0	Archaea	Crenarchaeota	Bathyarchaeia
ASV_4143	0	3	0	0	0	0	0	0	0	Archaea	Crenarchaeota	Bathyarchaeia
ASV_4191	0	0	0	0	0	0	3	0	0	Archaea	Crenarchaeota	Bathyarchaeia
ASV_4231	3	0	0	0	0	0	0	0	0	Archaea	Crenarchaeota	Bathyarchaeia
ASV_4251	0	0	0	0	0	0	0	3	0	Archaea	Crenarchaeota	Bathyarchaeia
ASV_4255	0	0	0	0	3	0	0	0	0	Archaea	Crenarchaeota	Bathyarchaeia
ASV_4342	0	0	0	0	3	0	0	0	0	Archaea	Crenarchaeota	Bathyarchaeia
ASV_4467	0	3	0	0	0	0	0	0	0	Archaea	Crenarchaeota	Bathyarchaeia
ASV_4648	0	0	0	0	0	0	0	3	0	Archaea	Crenarchaeota	Bathyarchaeia
ASV_4692	0	3	0	0	0	0	0	0	0	Archaea	Crenarchaeota	Bathyarchaeia
ASV_4848	3	0	0	0	0	0	0	0	0	Archaea	Crenarchaeota	Bathyarchaeia
ASV_4907	3	0	0	0	0	0	0	0	0	Archaea	Crenarchaeota
ASV_4944	0	0	0	0	3	0	0	0	0	Archaea	Crenarchaeota	Bathyarchaeia
ASV_4995	0	3	0	0	0	0	0	0	0	Archaea	Crenarchaeota	Nitrososphaeria	SCGC_AB-179-E04
ASV_5104	3	0	0	0	0	0	0	0	0	Archaea	Crenarchaeota	Bathyarchaeia
ASV_5215	0	0	0	0	3	0	0	0	0	Archaea	Crenarchaeota	Bathyarchaeia
ASV_5217	0	0	0	0	3	0	0	0	0	Archaea	Crenarchaeota	Bathyarchaeia
ASV_5324	3	0	0	0	0	0	0	0	0	Archaea	Crenarchaeota	Bathyarchaeia
ASV_5361	0	0	0	0	0	0	0	3	0	Archaea	Crenarchaeota	Bathyarchaeia
ASV_5552	0	3	0	0	0	0	0	0	0	Archaea	Crenarchaeota	Bathyarchaeia
ASV_5632	0	3	0	0	0	0	0	0	0	Archaea	Crenarchaeota	Nitrososphaeria	Marine_Benthic_Group_A
ASV_5787	0	3	0	0	0	0	0	0	0	Archaea	Crenarchaeota	Bathyarchaeia
ASV_5896	0	0	0	0	0	0	3	0	0	Archaea	Crenarchaeota	Bathyarchaeia
ASV_5909	0	0	0	0	0	0	0	3	0	Archaea	Crenarchaeota	Bathyarchaeia
ASV_5948	3	0	0	0	0	0	0	0	0	Archaea	Crenarchaeota	Bathyarchaeia
ASV_5949	3	0	0	0	0	0	0	0	0	Archaea	Crenarchaeota	Bathyarchaeia
ASV_5953	3	0	0	0	0	0	0	0	0	Archaea	Crenarchaeota	Bathyarchaeia
ASV_5998	0	0	0	0	0	0	0	3	0	Archaea	Crenarchaeota	Bathyarchaeia
ASV_6084	0	3	0	0	0	0	0	0	0	Archaea	Crenarchaeota	Bathyarchaeia
ASV_6100	0	0	0	0	3	0	0	0	0	Archaea	Crenarchaeota	Bathyarchaeia
ASV_6104	0	0	0	0	0	0	0	3	0	Archaea	Crenarchaeota	Bathyarchaeia
ASV_6247	3	0	0	0	0	0	0	0	0	Archaea	Crenarchaeota	Bathyarchaeia
ASV_6368	3	0	0	0	0	0	0	0	0	Archaea	Crenarchaeota	Bathyarchaeia
ASV_6423	0	3	0	0	0	0	0	0	0	Archaea	Crenarchaeota	Bathyarchaeia
ASV_6428	0	0	0	0	0	0	3	0	0	Archaea	Crenarchaeota	Bathyarchaeia
ASV_6623	0	3	0	0	0	0	0	0	0	Archaea	Crenarchaeota	Nitrososphaeria	Marine_Benthic_Group_A
ASV_6741	0	3	0	0	0	0	0	0	0	Archaea	Crenarchaeota	Bathyarchaeia
ASV_6864	0	0	0	0	3	0	0	0	0	Archaea	Crenarchaeota	Bathyarchaeia
ASV_6909	0	0	0	0	0	0	0	3	0	Archaea	Crenarchaeota	Bathyarchaeia
ASV_6959	3	0	0	0	0	0	0	0	0	Archaea	Crenarchaeota	Bathyarchaeia
ASV_7160	0	0	0	0	3	0	0	0	0	Archaea	Crenarchaeota	Bathyarchaeia
ASV_7294	0	3	0	0	0	0	0	0	0	Archaea	Crenarchaeota	Bathyarchaeia
ASV_7918	0	3	0	0	0	0	0	0	0	Archaea	Crenarchaeota	Bathyarchaeia
ASV_7919	0	3	0	0	0	0	0	0	0	Archaea	Crenarchaeota	Bathyarchaeia
ASV_8151	0	0	0	0	0	0	3	0	0	Archaea	Crenarchaeota	Nitrososphaeria
ASV_8286	0	3	0	0	0	0	0	0	0	Archaea	Crenarchaeota	Bathyarchaeia
ASV_8524	0	0	0	0	0	0	3	0	0	Archaea	Crenarchaeota	Bathyarchaeia
ASV_8847	0	0	0	0	0	0	0	3	0	Archaea	Crenarchaeota	Bathyarchaeia
ASV_2462	0	0	0	2	0	0	0	0	0	Archaea	Crenarchaeota	Bathyarchaeia
ASV_3234	0	0	0	2	0	0	0	0	0	Archaea	Crenarchaeota	Bathyarchaeia
ASV_3572	0	0	0	2	0	0	0	0	0	Archaea	Crenarchaeota	Bathyarchaeia
ASV_3730	0	0	0	2	0	0	0	0	0	Archaea	Crenarchaeota	Bathyarchaeia
ASV_4106	0	0	0	2	0	0	0	0	0	Archaea	Crenarchaeota	Bathyarchaeia
ASV_4283	0	0	0	2	0	0	0	0	0	Archaea	Crenarchaeota	Bathyarchaeia
ASV_4810	0	0	0	2	0	0	0	0	0	Archaea	Crenarchaeota	Bathyarchaeia
ASV_5126	0	0	0	2	0	0	0	0	0	Archaea	Crenarchaeota	Bathyarchaeia
ASV_5562	0	0	0	2	0	0	0	0	0	Archaea	Crenarchaeota	Bathyarchaeia
ASV_6507	0	0	0	2	0	0	0	0	0	Archaea	Crenarchaeota	Bathyarchaeia
ASV_6601	0	0	0	2	0	0	0	0	0	Archaea	Crenarchaeota	Bathyarchaeia
ASV_6920	0	0	0	2	0	0	0	0	0	Archaea	Crenarchaeota	Bathyarchaeia
ASV_7856	0	0	0	2	0	0	0	0	0	Archaea	Crenarchaeota	Bathyarchaeia
ASV_7906	0	0	0	2	0	0	0	0	0	Archaea	Crenarchaeota	Nitrososphaeria	SCGC_AB-179-E04
ASV_2988	0	2	0	0	0	0	0	0	0	Archaea	Crenarchaeota	Bathyarchaeia
ASV_49	0	0	0	0	0	0	0	2	0	Archaea	Crenarchaeota	Bathyarchaeia
ASV_397	0	0	0	0	0	0	0	2	0	Archaea	Crenarchaeota	Bathyarchaeia
ASV_729	0	0	0	0	2	0	0	0	0	Archaea	Crenarchaeota	Bathyarchaeia
ASV_846	0	0	0	0	2	0	0	0	0	Archaea	Crenarchaeota
ASV_1069	0	2	0	0	0	0	0	0	0	Archaea	Crenarchaeota	Bathyarchaeia
ASV_1126	0	0	0	0	0	0	2	0	0	Archaea	Crenarchaeota	Bathyarchaeia
ASV_1182	0	0	0	0	0	0	0	2	0	Archaea	Crenarchaeota	Bathyarchaeia
ASV_1335	0	0	0	0	2	0	0	0	0	Archaea	Crenarchaeota	Bathyarchaeia
ASV_1423	0	0	0	0	0	0	2	0	0	Archaea	Crenarchaeota	Bathyarchaeia
ASV_1428	2	0	0	0	0	0	0	0	0	Archaea	Crenarchaeota	Bathyarchaeia
ASV_1649	0	0	0	0	0	0	0	2	0	Archaea	Crenarchaeota	Bathyarchaeia
ASV_1819	0	0	0	0	2	0	0	0	0	Archaea	Crenarchaeota	Nitrososphaeria	Group_1.1c
ASV_1935	0	0	0	0	0	0	0	2	0	Archaea	Crenarchaeota	Bathyarchaeia
ASV_1980	0	0	0	0	0	0	0	2	0	Archaea	Crenarchaeota	Bathyarchaeia
ASV_2103	0	0	0	0	2	0	0	0	0	Archaea	Crenarchaeota	Bathyarchaeia
ASV_2179	0	0	0	0	2	0	0	0	0	Archaea	Crenarchaeota	Bathyarchaeia
ASV_2386	0	0	0	0	2	0	0	0	0	Archaea	Crenarchaeota	Bathyarchaeia
ASV_2535	0	2	0	0	0	0	0	0	0	Archaea	Crenarchaeota	Bathyarchaeia
ASV_2595	0	0	0	0	0	0	0	2	0	Archaea	Crenarchaeota	Bathyarchaeia
ASV_2753	0	2	0	0	0	0	0	0	0	Archaea	Crenarchaeota	Bathyarchaeia
ASV_2893	0	0	0	0	2	0	0	0	0	Archaea	Crenarchaeota	Bathyarchaeia
ASV_3002	0	0	0	0	0	0	2	0	0	Archaea	Crenarchaeota	Bathyarchaeia
ASV_3046	0	2	0	0	0	0	0	0	0	Archaea	Crenarchaeota	Bathyarchaeia
ASV_3153	0	0	0	0	0	0	2	0	0	Archaea	Crenarchaeota	Bathyarchaeia
ASV_3170	2	0	0	0	0	0	0	0	0	Archaea	Crenarchaeota	Bathyarchaeia
ASV_3180	0	0	0	0	2	0	0	0	0	Archaea	Crenarchaeota	Bathyarchaeia
ASV_3238	0	0	0	0	2	0	0	0	0	Archaea	Crenarchaeota	Bathyarchaeia
ASV_3375	0	0	0	0	2	0	0	0	0	Archaea	Crenarchaeota	Bathyarchaeia
ASV_3574	0	0	0	0	2	0	0	0	0	Archaea	Crenarchaeota	Bathyarchaeia
ASV_3696	0	0	0	0	0	0	2	0	0	Archaea	Crenarchaeota	Bathyarchaeia
ASV_3726	0	0	2	0	0	0	0	0	0	Archaea	Crenarchaeota	Bathyarchaeia
ASV_3732	0	0	0	0	0	0	0	2	0	Archaea	Crenarchaeota	Bathyarchaeia
ASV_3766	0	0	0	0	0	0	0	2	0	Archaea	Crenarchaeota	Bathyarchaeia
ASV_3979	2	0	0	0	0	0	0	0	0	Archaea	Crenarchaeota	Bathyarchaeia
ASV_4018	2	0	0	0	0	0	0	0	0	Archaea	Crenarchaeota	Bathyarchaeia
ASV_4060	0	0	2	0	0	0	0	0	0	Archaea	Crenarchaeota	Bathyarchaeia
ASV_4074	0	0	0	0	0	0	0	2	0	Archaea	Crenarchaeota	Bathyarchaeia
ASV_4199	0	0	0	0	0	0	0	2	0	Archaea	Crenarchaeota	Bathyarchaeia
ASV_4296	0	0	0	0	2	0	0	0	0	Archaea	Crenarchaeota	Bathyarchaeia
ASV_4354	0	0	0	0	2	0	0	0	0	Archaea	Crenarchaeota
ASV_4358	0	0	0	0	0	0	0	2	0	Archaea	Crenarchaeota	Bathyarchaeia
ASV_4459	2	0	0	0	0	0	0	0	0	Archaea	Crenarchaeota	Bathyarchaeia
ASV_4527	0	0	0	0	2	0	0	0	0	Archaea	Crenarchaeota	Bathyarchaeia
ASV_4584	0	2	0	0	0	0	0	0	0	Archaea	Crenarchaeota	Bathyarchaeia
ASV_4593	0	0	0	0	0	0	0	2	0	Archaea	Crenarchaeota	Bathyarchaeia
ASV_4626	2	0	0	0	0	0	0	0	0	Archaea	Crenarchaeota	Bathyarchaeia
ASV_4637	0	0	0	0	2	0	0	0	0	Archaea	Crenarchaeota	Bathyarchaeia
ASV_4683	2	0	0	0	0	0	0	0	0	Archaea	Crenarchaeota	Bathyarchaeia
ASV_4708	0	0	0	0	2	0	0	0	0	Archaea	Crenarchaeota	Bathyarchaeia
ASV_4740	2	0	0	0	0	0	0	0	0	Archaea	Crenarchaeota	Bathyarchaeia
ASV_4741	2	0	0	0	0	0	0	0	0	Archaea	Crenarchaeota	Bathyarchaeia
ASV_4792	2	0	0	0	0	0	0	0	0	Archaea	Crenarchaeota	Bathyarchaeia
ASV_4825	0	0	0	0	2	0	0	0	0	Archaea	Crenarchaeota	Bathyarchaeia
ASV_4854	0	2	0	0	0	0	0	0	0	Archaea	Crenarchaeota	Bathyarchaeia
ASV_4860	0	2	0	0	0	0	0	0	0	Archaea	Crenarchaeota	Bathyarchaeia
ASV_4867	0	2	0	0	0	0	0	0	0	Archaea	Crenarchaeota	Bathyarchaeia
ASV_4870	0	0	0	0	0	0	2	0	0	Archaea	Crenarchaeota	Bathyarchaeia
ASV_5207	0	2	0	0	0	0	0	0	0	Archaea	Crenarchaeota	Bathyarchaeia
ASV_5263	2	0	0	0	0	0	0	0	0	Archaea	Crenarchaeota	Bathyarchaeia
ASV_5269	0	2	0	0	0	0	0	0	0	Archaea	Crenarchaeota	Bathyarchaeia
ASV_5327	2	0	0	0	0	0	0	0	0	Archaea	Crenarchaeota	Bathyarchaeia
ASV_5428	0	0	0	0	2	0	0	0	0	Archaea	Crenarchaeota	Bathyarchaeia
ASV_5459	2	0	0	0	0	0	0	0	0	Archaea	Crenarchaeota	Bathyarchaeia
ASV_5461	2	0	0	0	0	0	0	0	0	Archaea	Crenarchaeota	Bathyarchaeia
ASV_5522	2	0	0	0	0	0	0	0	0	Archaea	Crenarchaeota	Bathyarchaeia
ASV_5536	0	0	0	0	0	0	0	2	0	Archaea	Crenarchaeota	Bathyarchaeia
ASV_5553	0	0	0	0	0	0	0	2	0	Archaea	Crenarchaeota	Bathyarchaeia
ASV_5554	0	0	0	0	0	0	0	2	0	Archaea	Crenarchaeota	Bathyarchaeia
ASV_5637	0	2	0	0	0	0	0	0	0	Archaea	Crenarchaeota	Nitrososphaeria	Caldiarchaeales	Geothermarchaeaceae
ASV_5730	0	0	0	0	2	0	0	0	0	Archaea	Crenarchaeota	Nitrososphaeria	SCGC_AB-179-E04
ASV_5779	0	2	0	0	0	0	0	0	0	Archaea	Crenarchaeota	Bathyarchaeia
ASV_5887	0	2	0	0	0	0	0	0	0	Archaea	Crenarchaeota	Bathyarchaeia
ASV_6055	2	0	0	0	0	0	0	0	0	Archaea	Crenarchaeota	Bathyarchaeia
ASV_6058	0	2	0	0	0	0	0	0	0	Archaea	Crenarchaeota	Bathyarchaeia
ASV_6077	0	2	0	0	0	0	0	0	0	Archaea	Crenarchaeota	Bathyarchaeia
ASV_6146	2	0	0	0	0	0	0	0	0	Archaea	Crenarchaeota	Bathyarchaeia
ASV_6155	0	2	0	0	0	0	0	0	0	Archaea	Crenarchaeota	Bathyarchaeia
ASV_6183	0	0	0	0	2	0	0	0	0	Archaea	Crenarchaeota	Bathyarchaeia
ASV_6201	0	0	0	0	0	0	0	2	0	Archaea	Crenarchaeota	Bathyarchaeia
ASV_6205	0	0	0	0	0	0	0	2	0	Archaea	Crenarchaeota	Bathyarchaeia
ASV_6209	0	0	0	0	2	0	0	0	0	Archaea	Crenarchaeota	Bathyarchaeia
ASV_6309	0	0	2	0	0	0	0	0	0	Archaea	Crenarchaeota	Bathyarchaeia
ASV_6331	0	0	0	0	2	0	0	0	0	Archaea	Crenarchaeota	Bathyarchaeia
ASV_6372	2	0	0	0	0	0	0	0	0	Archaea	Crenarchaeota
ASV_6425	0	2	0	0	0	0	0	0	0	Archaea	Crenarchaeota	Nitrososphaeria	SCGC_AB-179-E04
ASV_6433	0	0	0	0	2	0	0	0	0	Archaea	Crenarchaeota	Bathyarchaeia
ASV_6479	2	0	0	0	0	0	0	0	0	Archaea	Crenarchaeota	Bathyarchaeia
ASV_6480	2	0	0	0	0	0	0	0	0	Archaea	Crenarchaeota	Bathyarchaeia
ASV_6499	0	0	0	0	0	0	0	2	0	Archaea	Crenarchaeota	Bathyarchaeia
ASV_6510	0	2	0	0	0	0	0	0	0	Archaea	Crenarchaeota	Bathyarchaeia
ASV_6526	0	0	0	0	2	0	0	0	0	Archaea	Crenarchaeota	Bathyarchaeia
ASV_6579	2	0	0	0	0	0	0	0	0	Archaea	Crenarchaeota	Bathyarchaeia
ASV_6611	0	2	0	0	0	0	0	0	0	Archaea	Crenarchaeota	Bathyarchaeia
ASV_6613	0	0	0	0	2	0	0	0	0	Archaea	Crenarchaeota	Bathyarchaeia
ASV_6643	0	2	0	0	0	0	0	0	0	Archaea	Crenarchaeota	Bathyarchaeia
ASV_6644	0	2	0	0	0	0	0	0	0	Archaea	Crenarchaeota	Nitrososphaeria	SCGC_AB-179-E04
ASV_6767	0	0	0	0	2	0	0	0	0	Archaea	Crenarchaeota	Bathyarchaeia
ASV_6868	0	2	0	0	0	0	0	0	0	Archaea	Crenarchaeota	Bathyarchaeia
ASV_6875	0	2	0	0	0	0	0	0	0	Archaea	Crenarchaeota	Bathyarchaeia
ASV_6898	0	2	0	0	0	0	0	0	0	Archaea	Crenarchaeota	Bathyarchaeia
ASV_7093	2	0	0	0	0	0	0	0	0	Archaea	Crenarchaeota	Bathyarchaeia
ASV_7127	0	2	0	0	0	0	0	0	0	Archaea	Crenarchaeota	Bathyarchaeia
ASV_7266	0	0	0	0	0	0	2	0	0	Archaea	Crenarchaeota	Bathyarchaeia
ASV_7275	0	0	0	0	2	0	0	0	0	Archaea	Crenarchaeota	Thermoprotei
ASV_7290	0	0	0	0	0	0	0	2	0	Archaea	Crenarchaeota	Bathyarchaeia
ASV_7295	0	2	0	0	0	0	0	0	0	Archaea	Crenarchaeota	Bathyarchaeia
ASV_7383	0	2	0	0	0	0	0	0	0	Archaea	Crenarchaeota	Bathyarchaeia
ASV_7528	2	0	0	0	0	0	0	0	0	Archaea	Crenarchaeota	Bathyarchaeia
ASV_7578	0	2	0	0	0	0	0	0	0	Archaea	Crenarchaeota	Bathyarchaeia
ASV_7596	0	2	0	0	0	0	0	0	0	Archaea	Crenarchaeota	Bathyarchaeia
ASV_7610	0	0	0	0	2	0	0	0	0	Archaea	Crenarchaeota	Bathyarchaeia
ASV_7618	0	0	0	0	0	0	0	2	0	Archaea	Crenarchaeota	Nitrososphaeria
ASV_7676	2	0	0	0	0	0	0	0	0	Archaea	Crenarchaeota	Bathyarchaeia
ASV_7712	0	0	0	0	0	0	2	0	0	Archaea	Crenarchaeota	Bathyarchaeia
ASV_7909	0	2	0	0	0	0	0	0	0	Archaea	Crenarchaeota	Bathyarchaeia
ASV_7938	0	0	0	0	2	0	0	0	0	Archaea	Crenarchaeota	Bathyarchaeia
ASV_8192	2	0	0	0	0	0	0	0	0	Archaea	Crenarchaeota	Bathyarchaeia
ASV_8218	0	0	0	0	2	0	0	0	0	Archaea	Crenarchaeota	Bathyarchaeia
ASV_8565	2	0	0	0	0	0	0	0	0	Archaea	Crenarchaeota	Nitrososphaeria	SCGC_AB-179-E04
ASV_8905	2	0	0	0	0	0	0	0	0	Archaea	Crenarchaeota
ASV_1795	0	0	0	0	0	172	0	0	0	Archaea	Euryarchaeota	Methanobacteria	Methanobacteriales	Methanobacteriaceae	Methanobacterium
ASV_2185	0	2	0	0	0	108	0	0	0	Archaea	Euryarchaeota	Thermococci	Methanofastidiosales
ASV_3143	0	0	0	0	0	27	0	0	0	Archaea	Euryarchaeota	Methanobacteria	Methanobacteriales	Methanobacteriaceae	Methanobacterium
ASV_4362	0	0	0	0	0	12	0	0	0	Archaea	Euryarchaeota	Methanobacteria	Methanobacteriales	Methanobacteriaceae	Methanobacterium
ASV_219	35	180	52	27	48	6	3	0	0	Archaea	Euryarchaeota	Thermococci	Methanofastidiosales
ASV_6538	0	0	0	0	0	3	0	0	0	Archaea	Euryarchaeota	Methanobacteria	Methanobacteriales	Methanobacteriaceae	Methanobacterium
ASV_3510	0	0	0	0	0	2	0	0	0	Archaea	Euryarchaeota	Methanobacteria	Methanobacteriales	Methanobacteriaceae	Methanobacterium
ASV_3917	0	0	0	0	0	2	0	0	0	Archaea	Euryarchaeota	Methanobacteria	Methanobacteriales	Methanobacteriaceae	Methanobacterium
ASV_183	196	136	34	37	80	0	154	4	0	Archaea	Euryarchaeota	Thermococci	Methanofastidiosales
ASV_401	0	459	0	0	0	0	0	0	0	Archaea	Euryarchaeota	Thermococci	Methanofastidiosales
ASV_1318	53	3	0	0	0	0	0	0	0	Archaea	Euryarchaeota	Thermococci	Methanofastidiosales
ASV_881	0	33	0	0	0	0	0	0	0	Archaea	Euryarchaeota	Thermococci	Methanofastidiosales
ASV_1747	0	0	0	0	0	0	13	2	2	Archaea	Euryarchaeota	Methanobacteria	Methanobacteriales	Methanothermobacteriaceae	Methanothermobacter
ASV_2451	6	0	0	0	0	0	0	0	0	Archaea	Euryarchaeota	Thermococci	Methanofastidiosales
ASV_3568	6	0	0	0	0	0	0	0	0	Archaea	Euryarchaeota	Methanobacteria	Methanobacteriales	Methanobacteriaceae	Methanobacterium
ASV_2545	0	0	0	0	0	0	5	0	0	Archaea	Euryarchaeota	Thermococci	Thermococcales	Thermococcaceae	Thermococcus
ASV_5185	2	0	0	0	0	0	0	0	0	Archaea	Euryarchaeota	Thermococci	Methanofastidiosales
ASV_430	0	0	0	0	2	561	0	0	0	Archaea	Hadarchaeota	Hadarchaeia	Hadarchaeia_or	Hadarchaeales
ASV_180	11	82	29	34	21	155	52	8	0	Archaea	Hadarchaeota	Hadarchaeia	Hadarchaeia_or	Hadarchaeales
ASV_365	0	0	49	0	70	22	0	0	0	Archaea	Hadarchaeota	Hadarchaeia	Hadarchaeia_or	Hadarchaeales
ASV_54	0	53	479	593	1458	12	253	102	0	Archaea	Hadarchaeota	Hadarchaeia	Hadarchaeia_or	Hadarchaeales
ASV_3666	0	0	2	0	18	10	0	0	0	Archaea	Hadarchaeota	Hadarchaeia	Hadarchaeia_or	Hadarchaeales
ASV_3991	0	4	0	0	0	8	0	0	3	Archaea	Hadarchaeota	Hadarchaeia	Hadarchaeia_or	Hadarchaeales
ASV_755	0	0	0	32	74	7	43	42	0	Archaea	Hadarchaeota	Hadarchaeia	Hadarchaeia_or	Hadarchaeales
ASV_936	0	0	50	0	0	6	0	0	0	Archaea	Hadarchaeota	Hadarchaeia	Hadarchaeia_or	Hadarchaeales
ASV_4209	0	0	0	0	22	6	0	11	0	Archaea	Hadarchaeota	Hadarchaeia	Hadarchaeia_or	Hadarchaeales
ASV_5160	0	0	0	0	0	6	0	0	0	Archaea	Hadarchaeota	Hadarchaeia	Hadarchaeia_or	Hadarchaeales
ASV_623	0	0	36	10	94	4	3	0	0	Archaea	Hadarchaeota	Hadarchaeia	Hadarchaeia_or	Hadarchaeales
ASV_2376	0	3	5	2	4	3	0	6	0	Archaea	Hadarchaeota	Hadarchaeia	Hadarchaeia_or	Hadarchaeales
ASV_1732	0	0	2	18	60	2	2	2	0	Archaea	Hadarchaeota	Hadarchaeia	Hadarchaeia_or	Hadarchaeales
ASV_3095	0	0	0	0	0	2	0	0	0	Archaea	Hadarchaeota	Hadarchaeia	Hadarchaeia_or	Hadarchaeales
ASV_154	0	0	34	12	484	0	17	24	1947	Archaea	Hadarchaeota	Hadarchaeia	Hadarchaeia_or	Hadarchaeales
ASV_209	0	0	5	3	911	0	88	286	0	Archaea	Hadarchaeota	Hadarchaeia	Hadarchaeia_or	Hadarchaeales
ASV_83	0	20	201	80	863	0	75	26	7	Archaea	Hadarchaeota	Hadarchaeia	Hadarchaeia_or	Hadarchaeales
ASV_1768	0	0	0	0	152	0	0	2	0	Archaea	Hadarchaeota	Hadarchaeia	Hadarchaeia_or	Hadarchaeales
ASV_662	5	8	9	27	50	0	2	8	0	Archaea	Hadarchaeota	Hadarchaeia	Hadarchaeia_or	Hadarchaeales
ASV_2705	0	0	0	0	0	0	0	95	0	Archaea	Hadarchaeota	Hadarchaeia	Hadarchaeia_or	Hadarchaeales
ASV_2342	0	0	0	0	0	0	0	85	0	Archaea	Hadarchaeota	Hadarchaeia	Hadarchaeia_or	Hadarchaeales
ASV_2481	0	0	0	0	43	0	33	0	0	Archaea	Hadarchaeota	Hadarchaeia	Hadarchaeia_or	Hadarchaeales
ASV_533	2	26	17	0	0	0	24	0	0	Archaea	Hadarchaeota	Hadarchaeia	Hadarchaeia_or	Hadarchaeales
ASV_849	0	0	0	4	45	0	0	0	0	Archaea	Hadarchaeota	Hadarchaeia	Hadarchaeia_or	Hadarchaeales
ASV_4721	0	0	0	0	44	0	0	0	0	Archaea	Hadarchaeota	Hadarchaeia	Hadarchaeia_or	Hadarchaeales
ASV_2075	0	0	0	0	10	0	0	31	0	Archaea	Hadarchaeota	Hadarchaeia	Hadarchaeia_or	Hadarchaeales
ASV_2614	0	0	0	0	4	0	0	23	0	Archaea	Hadarchaeota	Hadarchaeia	Hadarchaeia_or	Hadarchaeales
ASV_2914	0	0	2	2	18	0	0	0	0	Archaea	Hadarchaeota	Hadarchaeia	Hadarchaeia_or	Hadarchaeales
ASV_3860	0	0	3	0	6	0	0	6	0	Archaea	Hadarchaeota	Hadarchaeia	Hadarchaeia_or	Hadarchaeales
ASV_3846	9	2	0	0	0	0	0	0	0	Archaea	Hadarchaeota	Hadarchaeia	Hadarchaeia_or	Hadarchaeales
ASV_4922	0	0	5	4	0	0	0	0	0	Archaea	Hadarchaeota	Hadarchaeia	Hadarchaeia_or	Hadarchaeales
ASV_1415	0	0	7	0	2	0	0	0	0	Archaea	Hadarchaeota	Hadarchaeia	Hadarchaeia_or	Hadarchaeales
ASV_4967	8	0	0	0	0	0	0	0	0	Archaea	Hadarchaeota	Hadarchaeia	Hadarchaeia_or	Hadarchaeales
ASV_3368	0	0	4	3	0	0	0	0	0	Archaea	Hadarchaeota	Hadarchaeia	Hadarchaeia_or	Hadarchaeales
ASV_3640	0	0	0	0	7	0	0	0	0	Archaea	Hadarchaeota	Hadarchaeia	Hadarchaeia_or	Hadarchaeales
ASV_4462	0	0	2	0	0	0	5	0	0	Archaea	Hadarchaeota	Hadarchaeia	Hadarchaeia_or	Hadarchaeales
ASV_3600	2	4	0	0	0	0	0	0	0	Archaea	Hadarchaeota	Hadarchaeia	Hadarchaeia_or	Hadarchaeales
ASV_5057	0	2	0	3	0	0	0	0	0	Archaea	Hadarchaeota	Hadarchaeia	Hadarchaeia_or	Hadarchaeales
ASV_2310	2	2	0	0	0	0	0	0	0	Archaea	Hadarchaeota	Hadarchaeia	Hadarchaeia_or	Hadarchaeales
ASV_3811	0	0	0	0	0	0	4	0	0	Archaea	Hadarchaeota	Hadarchaeia	Hadarchaeia_or	Hadarchaeales
ASV_6698	4	0	0	0	0	0	0	0	0	Archaea	Hadarchaeota	Hadarchaeia	Hadarchaeia_or	Hadarchaeales
ASV_247	0	0	0	0	3	0	0	0	0	Archaea	Hadarchaeota	Hadarchaeia	Hadarchaeia_or	Hadarchaeales
ASV_3543	0	3	0	0	0	0	0	0	0	Archaea	Hadarchaeota	Hadarchaeia	Hadarchaeia_or	Hadarchaeales
ASV_4433	0	0	0	2	0	0	0	0	0	Archaea	Hadarchaeota	Hadarchaeia	Hadarchaeia_or	Hadarchaeales
ASV_3420	2	0	0	0	0	0	0	0	0	Archaea	Hadarchaeota	Hadarchaeia	Hadarchaeia_or	Hadarchaeales
ASV_3639	0	0	0	0	2	0	0	0	0	Archaea	Hadarchaeota	Hadarchaeia	Hadarchaeia_or	Hadarchaeales
ASV_5106	2	0	0	0	0	0	0	0	0	Archaea	Hadarchaeota	Hadarchaeia	Hadarchaeia_or	Hadarchaeales
ASV_6514	0	2	0	0	0	0	0	0	0	Archaea	Hadarchaeota	Hadarchaeia	Hadarchaeia_or	Hadarchaeales
ASV_2127	0	0	0	0	0	48	0	0	0	Archaea	Halobacterota	Methanosarcinia	Methanosarciniales	Methanoperedenaceae
ASV_5069	0	0	0	0	2	2	6	4	0	Archaea	Halobacterota	Methanosarcinia	Methanosarciniales
ASV_161	0	79	30	61	297	0	179	15	0	Archaea	Halobacterota	ANME-1	ANME-1b
ASV_535	0	2	0	0	29	0	213	33	180	Archaea	Halobacterota	ANME-1	ANME-1b
ASV_172	7	382	0	0	0	0	5	0	0	Archaea	Halobacterota	ANME-1	ANME-1b
ASV_194	3	317	6	9	0	0	0	0	0	Archaea	Halobacterota	ANME-1	ANME-1b
ASV_250	0	40	9	13	107	0	113	32	0	Archaea	Halobacterota	ANME-1	ANME-1b
ASV_416	0	48	18	22	110	0	74	11	0	Archaea	Halobacterota	ANME-1	ANME-1b
ASV_602	0	3	3	4	101	0	104	63	0	Archaea	Halobacterota	ANME-1	ANME-1b
ASV_410	0	0	7	2	178	0	43	5	0	Archaea	Halobacterota	ANME-1	ANME-1b
ASV_873	0	2	2	0	73	0	120	11	0	Archaea	Halobacterota	ANME-1	ANME-1b
ASV_383	0	162	0	0	0	0	9	0	0	Archaea	Halobacterota	ANME-1	ANME-1b
ASV_576	0	0	0	0	32	0	51	73	0	Archaea	Halobacterota	ANME-1	ANME-1b
ASV_492	0	117	5	7	6	0	0	0	0	Archaea	Halobacterota	ANME-1	ANME-1b
ASV_808	0	70	0	0	0	0	14	0	0	Archaea	Halobacterota	ANME-1	ANME-1b
ASV_2834	0	2	0	18	15	0	30	7	0	Archaea	Halobacterota	ANME-1	ANME-1b
ASV_1895	0	0	0	0	38	0	0	28	0	Archaea	Halobacterota	ANME-1	ANME-1b
ASV_1739	0	0	0	12	38	0	9	0	0	Archaea	Halobacterota	Methanomicrobia	Methanomicrobiales	Methanomicrobiaceae
ASV_1632	59	0	0	0	0	0	0	0	0	Archaea	Halobacterota	Methanomicrobia	Methanomicrobiales	Methanomicrobiaceae
ASV_3505	0	0	11	0	27	0	0	0	0	Archaea	Halobacterota	Methanosarcinia	Methanosarciniales
ASV_4998	0	0	0	0	0	0	34	0	0	Archaea	Halobacterota	ANME-1	ANME-1b
ASV_1943	0	3	6	18	2	0	0	2	0	Archaea	Halobacterota	Methanosarcinia	Methanosarciniales
ASV_4802	0	0	0	5	22	0	0	2	0	Archaea	Halobacterota	ANME-1
ASV_1310	6	0	0	7	0	0	10	0	0	Archaea	Halobacterota	Methanomicrobia	Methanomicrobiales	Methanomicrobiaceae
ASV_1062	2	9	10	2	0	0	0	0	0	Archaea	Halobacterota	Methanosarcinia	Methanosarciniales
ASV_1231	0	17	0	4	0	0	0	0	0	Archaea	Halobacterota	ANME-1	ANME-1b
ASV_3780	0	9	0	4	0	0	0	0	0	Archaea	Halobacterota	ANME-1	ANME-1b
ASV_5123	0	0	0	0	13	0	0	0	0	Archaea	Halobacterota	ANME-1	ANME-1b
ASV_4228	11	0	0	0	0	0	0	0	0	Archaea	Halobacterota	Methanomicrobia	Methanomicrobiales	Methanomicrobiaceae
ASV_696	10	0	0	0	0	0	0	0	0	Archaea	Halobacterota	Methanomicrobia	Methanomicrobiales	Methanomicrobiaceae
ASV_7009	0	0	0	0	9	0	0	0	0	Archaea	Halobacterota	ANME-1	ANME-1b
ASV_127	4	4	0	0	0	0	0	0	0	Archaea	Halobacterota	Methanosarcinia	Methanosarciniales	Methanosaetaceae	Methanosaeta
ASV_5457	3	5	0	0	0	0	0	0	0	Archaea	Halobacterota	Methanosarcinia	Methanosarciniales	Methanosaetaceae	Methanosaeta
ASV_499	0	0	0	0	0	0	0	7	0	Archaea	Halobacterota	Methanosarcinia	Methanosarciniales	Methanosarcinaceae	Methanosarcina
ASV_1806	4	3	0	0	0	0	0	0	0	Archaea	Halobacterota	Methanosarcinia	Methanosarciniales
ASV_4507	3	4	0	0	0	0	0	0	0	Archaea	Halobacterota	Methanomicrobia	Methanomicrobiales	Methanomicrobiaceae
ASV_4760	0	4	2	0	0	0	0	0	0	Archaea	Halobacterota	ANME-1	ANME-1b
ASV_7142	0	6	0	0	0	0	0	0	0	Archaea	Halobacterota	Methanosarcinia	Methanosarciniales	Methanoperedenaceae
ASV_169	0	5	0	0	0	0	0	0	0	Archaea	Halobacterota	Methanosarcinia	Methanosarciniales	Methanosaetaceae	Methanosaeta
ASV_3553	0	0	3	0	0	0	0	2	0	Archaea	Halobacterota
ASV_6910	0	0	0	0	0	0	3	2	0	Archaea	Halobacterota	Archaeoglobi	Archaeoglobales	Archaeoglobaceae	Archaeoglobus
ASV_3227	0	4	0	0	0	0	0	0	0	Archaea	Halobacterota	ANME-1	ANME-1b
ASV_3762	0	0	4	0	0	0	0	0	0	Archaea	Halobacterota
ASV_3978	2	0	0	0	0	0	2	0	0	Archaea	Halobacterota	Methanocellia	Methanocellales	Methanocellales_fa
ASV_2907	3	0	0	0	0	0	0	0	0	Archaea	Halobacterota	Methanomicrobia	Methanomicrobiales	Methanomicrobiaceae
ASV_3985	0	3	0	0	0	0	0	0	0	Archaea	Halobacterota
ASV_8169	3	0	0	0	0	0	0	0	0	Archaea	Halobacterota	Methanosarcinia	Methanosarciniales
ASV_8457	0	3	0	0	0	0	0	0	0	Archaea	Halobacterota
ASV_4233	2	0	0	0	0	0	0	0	0	Archaea	Halobacterota	Methanomicrobia	Methanomicrobiales	Methanoregulaceae	Methanoregula
ASV_3237	0	0	0	0	2	0	0	0	0	Archaea	Halobacterota	ANME-1	ANME-1b
ASV_4340	0	2	0	0	0	0	0	0	0	Archaea	Halobacterota	ANME-1	ANME-1b
ASV_4856	0	2	0	0	0	0	0	0	0	Archaea	Halobacterota	Methanosarcinia	Methanosarciniales	Methanosaetaceae	Methanosaeta
ASV_5330	2	0	0	0	0	0	0	0	0	Archaea	Halobacterota	Methanocellia	Methanocellales	Methanocellaceae	Rice_Cluster_I
ASV_7903	0	0	0	0	2	0	0	0	0	Archaea	Halobacterota	ANME-1	ANME-1b
ASV_8189	2	0	0	0	0	0	0	0	0	Archaea	Halobacterota	Methanomicrobia	Methanomicrobiales	Methanoregulaceae	Methanolinea
ASV_9387	2	0	0	0	0	0	0	0	0	Archaea	Halobacterota	Methanomicrobia	Methanomicrobiales	Methanomicrobiaceae
ASV_1236	0	16	0	0	0	0	0	0	0	Archaea	Hydrothermarchaeota	Hydrothermarchaeia	Hydrothermarchaeales
ASV_2827	2	4	0	0	0	0	0	0	0	Archaea	Hydrothermarchaeota	Hydrothermarchaeia	Hydrothermarchaeales
ASV_5213	0	2	0	0	0	0	0	0	0	Archaea	Hydrothermarchaeota	Hydrothermarchaeia	Hydrothermarchaeales
ASV_6135	6	0	0	0	0	0	0	0	0	Archaea	Micrarchaeota	Micrarchaeia	Micrarchaeales	CG1-02-32-21
ASV_7211	6	0	0	0	0	0	0	0	0	Archaea	Micrarchaeota	Micrarchaeia	Micrarchaeales	CG1-02-32-21
ASV_5612	0	2	0	0	0	0	0	0	0	Archaea	Micrarchaeota	Micrarchaeia	Micrarchaeales	Micrarchaeales_fa	Candidatus_Micrarchaeum
ASV_7900	0	2	0	0	0	0	0	0	0	Archaea	Micrarchaeota	Micrarchaeia	Micrarchaeales	CG1-02-32-21
ASV_9414	0	2	0	0	0	0	0	0	0	Archaea	Micrarchaeota	Micrarchaeia	Micrarchaeales	CG1-02-32-21
ASV_3426	0	3	0	0	14	3	10	0	0	Archaea	Nanoarchaeota	Nanoarchaeia	Woesearchaeales	SCGC_AAA011-D5
ASV_6528	0	0	0	0	4	3	0	0	0	Archaea	Nanoarchaeota	Nanoarchaeia	Woesearchaeales	SCGC_AAA011-D5
ASV_4706	0	0	0	0	0	2	0	0	0	Archaea	Nanoarchaeota	Nanoarchaeia	Woesearchaeales	SCGC_AAA011-D5
ASV_3105	25	0	0	0	0	0	0	0	0	Archaea	Nanoarchaeota	Nanoarchaeia	Woesearchaeales
ASV_3545	0	20	0	0	0	0	0	0	0	Archaea	Nanoarchaeota	Nanoarchaeia	Woesearchaeales	GW2011_GWC1_47_15
ASV_4965	11	0	0	0	0	0	0	0	0	Archaea	Nanoarchaeota	Nanoarchaeia	Woesearchaeales	SCGC_AAA011-D5
ASV_5846	10	0	0	0	0	0	0	0	0	Archaea	Nanoarchaeota	Nanoarchaeia	Woesearchaeales
ASV_4455	9	0	0	0	0	0	0	0	0	Archaea	Nanoarchaeota	Nanoarchaeia	Woesearchaeales
ASV_6237	6	3	0	0	0	0	0	0	0	Archaea	Nanoarchaeota	Nanoarchaeia	Woesearchaeales
ASV_5036	2	5	0	0	0	0	0	0	0	Archaea	Nanoarchaeota	Nanoarchaeia	Woesearchaeales	CG1-02-57-44
ASV_3454	6	0	0	0	0	0	0	0	0	Archaea	Nanoarchaeota	Nanoarchaeia	Woesearchaeales	GW2011_GWC1_47_15
ASV_5259	6	0	0	0	0	0	0	0	0	Archaea	Nanoarchaeota	Nanoarchaeia	Woesearchaeales
ASV_6871	0	6	0	0	0	0	0	0	0	Archaea	Nanoarchaeota	Nanoarchaeia	Woesearchaeales	GW2011_GWC1_47_15
ASV_6983	0	6	0	0	0	0	0	0	0	Archaea	Nanoarchaeota	Nanoarchaeia	Woesearchaeales	SCGC_AAA011-D5
ASV_7069	6	0	0	0	0	0	0	0	0	Archaea	Nanoarchaeota	Nanoarchaeia	Woesearchaeales
ASV_2292	5	0	0	0	0	0	0	0	0	Archaea	Nanoarchaeota	Nanoarchaeia	Woesearchaeales
ASV_5388	5	0	0	0	0	0	0	0	0	Archaea	Nanoarchaeota	Nanoarchaeia	Woesearchaeales
ASV_6467	5	0	0	0	0	0	0	0	0	Archaea	Nanoarchaeota	Nanoarchaeia	Woesearchaeales
ASV_6950	5	0	0	0	0	0	0	0	0	Archaea	Nanoarchaeota	Nanoarchaeia	Woesearchaeales
ASV_7011	0	5	0	0	0	0	0	0	0	Archaea	Nanoarchaeota	Nanoarchaeia	Woesearchaeales	GW2011_GWC1_47_15
ASV_7733	0	5	0	0	0	0	0	0	0	Archaea	Nanoarchaeota	Nanoarchaeia	Woesearchaeales
ASV_7817	5	0	0	0	0	0	0	0	0	Archaea	Nanoarchaeota	Nanoarchaeia	Woesearchaeales
ASV_8541	5	0	0	0	0	0	0	0	0	Archaea	Nanoarchaeota	Nanoarchaeia	Woesearchaeales
ASV_5992	0	0	0	4	0	0	0	0	0	Archaea	Nanoarchaeota	Nanoarchaeia	Woesearchaeales
ASV_6363	4	0	0	0	0	0	0	0	0	Archaea	Nanoarchaeota	Nanoarchaeia	Woesearchaeales
ASV_7155	0	4	0	0	0	0	0	0	0	Archaea	Nanoarchaeota	Nanoarchaeia	Woesearchaeales
ASV_8434	0	4	0	0	0	0	0	0	0	Archaea	Nanoarchaeota	Nanoarchaeia	Woesearchaeales	SCGC_AAA011-D5
ASV_8544	4	0	0	0	0	0	0	0	0	Archaea	Nanoarchaeota	Nanoarchaeia	Woesearchaeales
ASV_8720	4	0	0	0	0	0	0	0	0	Archaea	Nanoarchaeota	Nanoarchaeia	Woesearchaeales
ASV_9045	4	0	0	0	0	0	0	0	0	Archaea	Nanoarchaeota	Nanoarchaeia	Woesearchaeales	GW2011_GWC1_47_15
ASV_4561	3	0	0	0	0	0	0	0	0	Archaea	Nanoarchaeota	Nanoarchaeia	Woesearchaeales
ASV_5198	0	3	0	0	0	0	0	0	0	Archaea	Nanoarchaeota	Nanoarchaeia	Woesearchaeales	GW2011_GWC1_47_15
ASV_5947	3	0	0	0	0	0	0	0	0	Archaea	Nanoarchaeota	Nanoarchaeia	Woesearchaeales
ASV_6049	3	0	0	0	0	0	0	0	0	Archaea	Nanoarchaeota	Nanoarchaeia	Woesearchaeales
ASV_6307	0	0	3	0	0	0	0	0	0	Archaea	Nanoarchaeota	Nanoarchaeia	Woesearchaeales
ASV_7008	0	3	0	0	0	0	0	0	0	Archaea	Nanoarchaeota	Nanoarchaeia	Woesearchaeales
ASV_7218	3	0	0	0	0	0	0	0	0	Archaea	Nanoarchaeota	Nanoarchaeia	Woesearchaeales
ASV_7363	3	0	0	0	0	0	0	0	0	Archaea	Nanoarchaeota	Nanoarchaeia	Woesearchaeales
ASV_7521	3	0	0	0	0	0	0	0	0	Archaea	Nanoarchaeota	Nanoarchaeia	Woesearchaeales	GW2011_GWC1_47_15
ASV_7742	0	3	0	0	0	0	0	0	0	Archaea	Nanoarchaeota	Nanoarchaeia	Woesearchaeales	GW2011_GWC1_47_15
ASV_7827	3	0	0	0	0	0	0	0	0	Archaea	Nanoarchaeota	Nanoarchaeia	Woesearchaeales
ASV_7914	0	3	0	0	0	0	0	0	0	Archaea	Nanoarchaeota	Nanoarchaeia	Woesearchaeales	GW2011_GWC1_47_15
ASV_8009	3	0	0	0	0	0	0	0	0	Archaea	Nanoarchaeota	Nanoarchaeia	Woesearchaeales
ASV_8093	0	3	0	0	0	0	0	0	0	Archaea	Nanoarchaeota	Nanoarchaeia	Woesearchaeales	SCGC_AAA011-D5
ASV_8170	3	0	0	0	0	0	0	0	0	Archaea	Nanoarchaeota	Nanoarchaeia	Woesearchaeales	GW2011_GWC1_47_15
ASV_8177	3	0	0	0	0	0	0	0	0	Archaea	Nanoarchaeota	Nanoarchaeia	Woesearchaeales
ASV_8219	0	3	0	0	0	0	0	0	0	Archaea	Nanoarchaeota	Nanoarchaeia	Woesearchaeales
ASV_8722	3	0	0	0	0	0	0	0	0	Archaea	Nanoarchaeota	Nanoarchaeia	Woesearchaeales
ASV_4134	2	0	0	0	0	0	0	0	0	Archaea	Nanoarchaeota	Nanoarchaeia	Woesearchaeales
ASV_6484	2	0	0	0	0	0	0	0	0	Archaea	Nanoarchaeota	Nanoarchaeia	Woesearchaeales
ASV_6638	0	2	0	0	0	0	0	0	0	Archaea	Nanoarchaeota	Nanoarchaeia	Woesearchaeales	SCGC_AAA011-D5
ASV_6840	2	0	0	0	0	0	0	0	0	Archaea	Nanoarchaeota	Nanoarchaeia	Woesearchaeales
ASV_7251	0	0	2	0	0	0	0	0	0	Archaea	Nanoarchaeota	Nanoarchaeia	Woesearchaeales
ASV_7566	0	2	0	0	0	0	0	0	0	Archaea	Nanoarchaeota	Nanoarchaeia	Woesearchaeales
ASV_7675	2	0	0	0	0	0	0	0	0	Archaea	Nanoarchaeota	Nanoarchaeia	Woesearchaeales
ASV_8017	2	0	0	0	0	0	0	0	0	Archaea	Nanoarchaeota	Nanoarchaeia	Woesearchaeales	GW2011_GWC1_47_15
ASV_8061	0	2	0	0	0	0	0	0	0	Archaea	Nanoarchaeota	Nanoarchaeia	Woesearchaeales
ASV_8182	2	0	0	0	0	0	0	0	0	Archaea	Nanoarchaeota	Nanoarchaeia	Woesearchaeales
ASV_8188	2	0	0	0	0	0	0	0	0	Archaea	Nanoarchaeota	Nanoarchaeia	Woesearchaeales
ASV_8377	2	0	0	0	0	0	0	0	0	Archaea	Nanoarchaeota	Nanoarchaeia	Woesearchaeales
ASV_8460	0	0	0	0	2	0	0	0	0	Archaea	Nanoarchaeota	Nanoarchaeia	Woesearchaeales	SCGC_AAA011-D5
ASV_8564	2	0	0	0	0	0	0	0	0	Archaea	Nanoarchaeota	Nanoarchaeia	Woesearchaeales
ASV_8642	0	0	2	0	0	0	0	0	0	Archaea	Nanoarchaeota	Nanoarchaeia	Woesearchaeales	SCGC_AAA011-D5
ASV_9055	2	0	0	0	0	0	0	0	0	Archaea	Nanoarchaeota	Nanoarchaeia	Woesearchaeales
ASV_9057	2	0	0	0	0	0	0	0	0	Archaea	Nanoarchaeota	Nanoarchaeia	Woesearchaeales
ASV_9061	2	0	0	0	0	0	0	0	0	Archaea	Nanoarchaeota	Nanoarchaeia	Woesearchaeales	CG1-02-57-44
ASV_9062	2	0	0	0	0	0	0	0	0	Archaea	Nanoarchaeota	Nanoarchaeia	Woesearchaeales	GW2011_GWC1_47_15
ASV_9216	2	0	0	0	0	0	0	0	0	Archaea	Nanoarchaeota	Nanoarchaeia	Woesearchaeales
ASV_9221	2	0	0	0	0	0	0	0	0	Archaea	Nanoarchaeota	Nanoarchaeia	Woesearchaeales
ASV_9222	2	0	0	0	0	0	0	0	0	Archaea	Nanoarchaeota	Nanoarchaeia	Woesearchaeales	SCGC_AAA011-D5
ASV_9268	0	2	0	0	0	0	0	0	0	Archaea	Nanoarchaeota	Nanoarchaeia	Woesearchaeales
[truncated: 2,852 more rows]

## Sheet: MAG Metadata
index	Contamination	Completeness	Genome size (bps)	norm. mapped reads (45 cmblf)	norm. mapped reads (136 cmblf)	norm. mapped reads (245 cmblf)	norm. mapped reads (555 cmblf)	norm. mapped reads (950 cmblf)	Taxonomy
MAG086	3.24	56.7	2068557	281108	16390	7649	234.902	3850.02	Archaea_Hadarchaeota_Hadarchaeia____
MAG097	5.23	74.02	1423933	173392	4934.73	128.012	5.29374	676.155	Archaea_Halobacteriota_Methanocellia_Methanocellales___
MAG031	0.65	95.62	1343643	439757	27.7009	8.17404	0	1.81645	Archaea_Halobacteriota_Methanomicrobia_Methanomicrobiales_JACTUA01__
MAG049	0	63.35	789364	76182.7	646.681	2.93461	0	2.66783	Archaea_Halobacteriota_Methanomicrobia_Methanomicrobiales_JACTUA01__
MAG085	2.94	67.6	1018394	200341	13667.4	12565.6	0	34176.9	Archaea_Halobacteriota_Syntropharchaeia_ANME-1_ANME-1_ANME-1-THS_
MAG090	6.89	86.87	3289219	562584	6.66998	0	0	2.22333	Archaea_Methanobacteriota_B_Thermococci_Methanofastidiosales_SZ-28-30__
MAG005	0	69.39	759848	12076.6	0.513614	0	0	0.513614	Archaea_Nanoarchaeota_Nanoarchaeia_Woesearchaeales_ARS49__
MAG092	0	99.19	1957416	1031.36	859.355	0	5.95396	220929	Archaea_Thermoplasmatota_Thermoplasmata_Methanomassiliicoccales_UBA472__
MAG007	2.4	71.09	1512469	41525	164.597	71.0529	3.06703	94.5668	Archaea_Thermoplasmatota_Thermoplasmata_RBG-16-68-12___
MAG057	2.34	63.65	1134443	27216.3	925.934	18.0203	2362.57	9.96865	Archaea_Thermoplasmatota_Thermoplasmata_UBA10834_UBA10834__
MAG022	5.83	87.38	1909306	666316	35700.1	21339.8	1223.47	23366.6	Archaea_Thermoproteota_Bathyarchaeia_40CM-2-53-6___
MAG038	7.48	93.46	1705256	169925	3010.74	1618.91	95.6705	6192.65	Archaea_Thermoproteota_Bathyarchaeia_40CM-2-53-6___
MAG056	1.94	86.41	1356328	292097	3584.23	3491.64	315.38	9014.9	Archaea_Thermoproteota_Bathyarchaeia_40CM-2-53-6___
MAG109	0.93	91.12	1336807	1.0254e+06	284889	232622	1654.95	586030	Archaea_Thermoproteota_Bathyarchaeia_40CM-2-53-6___
MAG021	5.14	84.58	1757357	1.0781e+06	124557	38423.6	1392.78	75889.1	Archaea_Thermoproteota_Bathyarchaeia_40CM-2-53-6_FEN-987__
MAG048	5.34	96.12	2718299	146262	27439.1	22283.3	83.6024	9357.04	Archaea_Thermoproteota_Bathyarchaeia_40CM-2-53-6_FEN-987__
MAG072	5.83	80.34	1966623	556825	4493.12	1031.56	29.9098	2981.01	Archaea_Thermoproteota_Bathyarchaeia_40CM-2-53-6_FEN-987__
MAG106	2.91	92.72	2218003	151498	15985.7	17411.5	129.685	128053	Archaea_Thermoproteota_Bathyarchaeia_B24___
MAG067	4.37	94.17	2985847	223232	8682.57	3214.08	327.968	7396.94	Archaea_Thermoproteota_Bathyarchaeia_B24_JAGTQN01__
MAG105	1.94	98.06	2136200	1.18038e+06	44815.9	42862.9	285.18	53637.7	Archaea_Thermoproteota_Bathyarchaeia_B24_JAGTQN01__
MAG029	0.93	59.59	1113089	65449.6	4126.83	2235.71	446.541	2131.13	Archaea_Thermoproteota_Bathyarchaeia_B26-1___
MAG084	2.7	61.6	860981	18547.5	3104.54	1760.76	172.846	8564.92	Archaea_Thermoproteota_Bathyarchaeia_B26-1_B26-1__
MAG008	2.8	79.44	1196201	107551	5896.45	2508.97	827.565	4779.42	Archaea_Thermoproteota_Bathyarchaeia_B26-1_B26-1_PIYB01_
MAG036	0.93	82.17	1354071	95359.8	4658.29	10322.5	84.2053	12470.6	Archaea_Thermoproteota_Bathyarchaeia_B26-1_BA1__
MAG060	6.85	96.26	1831757	118542	2586.52	3986.27	131.245	8563.76	Archaea_Thermoproteota_Bathyarchaeia_B26-1_BA1__
MAG061	4.98	58.72	847882	62523.7	9074.79	10856	1200.97	32356.4	Archaea_Thermoproteota_Bathyarchaeia_B26-1_BA1__
MAG102	2.1	81.72	1943224	246754	123633	369258	3832.16	746243	Archaea_Thermoproteota_Bathyarchaeia_B26-1_BA1__
MAG051	1.87	90.34	1778953	1.04848e+06	69810.1	27587.1	184.579	41995.1	Archaea_Thermoproteota_Bathyarchaeia_B26-1_UBA233__
MAG028	0	76.17	714390	22679.3	8549.76	18207.5	285.145	41932.7	Archaea_Thermoproteota_Bathyarchaeia_RBG-16-48-13___
MAG039	1.94	82.77	1425730	200690	30189.3	12982.7	16.3831	18051.8	Archaea_Thermoproteota_Bathyarchaeia_RBG-16-48-13___
MAG064	3.74	88.94	2155850	136562	8438.11	6483.23	59.0179	12460.8	Archaea_Thermoproteota_Bathyarchaeia_RBG-16-48-13___
MAG069	4.42	54.62	1123522	23368.6	5127.72	9912.94	52.0215	21856.2	Archaea_Thermoproteota_Bathyarchaeia_RBG-16-48-13___
MAG076	3.58	78.07	1886766	156625	9896.69	5918.89	126.259	10079.7	Archaea_Thermoproteota_Bathyarchaeia_RBG-16-48-13___
MAG098	8.41	65.37	1450118	92513	1403.15	927.267	83.3168	4192.8	Archaea_Thermoproteota_Bathyarchaeia_RBG-16-48-13___
MAG055	0.93	93.93	1418073	18087.6	234129	60179.8	95.3744	38588.3	Archaea_Thermoproteota_Bathyarchaeia_RBG-16-48-13_JAGTRE01__
MAG045	4.85	88.83	2157504	252802	4581.41	2196.28	69.2717	2608.99	Archaea_Thermoproteota_Bathyarchaeia_TCS64_PIYN01__
MAG002	6.55	88.83	2896696	260918	6778.61	4264.53	139.997	9345.55	Archaea_Thermoproteota_Bathyarchaeia_TCS64_TCS64__
MAG035	1.87	90.19	2031107	377463	16095.4	10734.1	52.8572	4236.12	Archaea_Thermoproteota_Bathyarchaeia_TCS64_TCS64__
MAG089	7.12	70.31	2045644	206769	2614.07	2129.42	82.273	2867.11	Archaea_Thermoproteota_Bathyarchaeia_TCS64_TCS64__
MAG023	4.85	85.93	2145706	1.152e+06	103403	113981	4734.75	168946	Archaea_Thermoproteota_EX4484-205_EX4484-205_DTQO01__
MAG083	7.28	76.86	2658692	94681.6	17121.2	21309.4	468.151	394227	Archaea_Thermoproteota_EX4484-205_EX4484-205_DTQO01__
MAG054	0	72.82	518791	54543.7	1851.2	1717.25	12.4489	1331.33	Archaea_Thermoproteota_EX4484-205_EX4484-205_JAAOZO01__
MAG026	3.74	72.66	1077727	42607.5	270.267	96.5239	0.364241	155.167	Archaea_Thermoproteota_Methanomethylicia____
MAG079	3.64	69.83	1719991	368515	139938	87596.8	65.6878	91120.7	Archaea_Thermoproteota_Nitrososphaeria_A_Caldarchaeales___
MAG043	2.91	99.03	1983035	133736	24246.2	7865.58	4.02126	2355.12	Archaea_Thermoproteota_Nitrososphaeria_JACIWG01_JACIWG01_JACIWG01_
MAG027	5.49	72.98	954058	8533.5	3600.42	8606.05	402.733	16751.6	Archaea_Thermoproteota_Nitrososphaeria_Nitrososphaerales_JACAEJ01_JACAEJ01_
MAG044	0.97	99.51	1323719	141289	1435.19	903.259	8.05283	2108.5	Archaea_Thermoproteota_Nitrososphaeria_Nitrososphaerales_JACAEJ01_JACAEJ01_
MAG053	4.85	72.68	1092369	32407.5	15960.8	5315.6	7.01461	15007.6	Archaea_Thermoproteota_Nitrososphaeria_Nitrososphaerales_JACAEJ01_JACAEJ01_
MAG093	8.74	92.72	1236851	4150.95	2001.48	5038.82	201.904	37207.6	Archaea_Thermoproteota_Nitrososphaeria_Nitrososphaerales_JACAEJ01_JACAEJ01_
MAG042	0	70.67	2134432	113073	196.936	13.7062	0	23.0841	Bacteria_Acidobacteriota_Acidobacteriae_Acidoferrales_UBA7541__
MAG033	0.05	81.87	4984406	801215	676751	8308.39	426.201	1777.24	Bacteria_Acidobacteriota_Acidobacteriae_Bryobacterales_Bryobacteraceae__
MAG010	2.22	85.2	3577421	1.01926e+06	66842.1	26008.2	60.4534	26019.1	Bacteria_Acidobacteriota_Acidobacteriae_UBA7540_UBA7540__
MAG032	3.04	90.8	3394519	1.18961e+06	54718.2	47637.3	0	24793.3	Bacteria_Acidobacteriota_Aminicenantia_Aminicenantales_Aminicenantaceae__
MAG050	0.85	79.26	2560790	284989	1144.16	327.149	11.2512	394.656	Bacteria_Acidobacteriota_Aminicenantia_Aminicenantales_Aminicenantaceae__
MAG078	6.08	72.71	2607242	128942	817.73	51.9893	0.881174	17.6235	Bacteria_Acidobacteriota_Aminicenantia_Aminicenantales_RBG-16-66-30__
MAG073	8.74	81.23	3099362	238977	3617.01	8503.58	0	1453.93	Bacteria_Acidobacteriota_Aminicenantia_Aminicenantales_UBA8522__
MAG088	7.95	61.71	2870976	62312.3	908.209	397.827	38.8123	549.195	Bacteria_Acidobacteriota_Holophagae_Holophagales_Holophagaceae_Holophaga_
MAG014	1.53	96.25	2214235	156070	5.23844	0	34.424	6.73514	Bacteria_Actinobacteriota_Coriobacteriia_OPB41_D1FN1-002_D1FN1-002_D1FN1-002 sp005774595
MAG066	3.33	95.48	4371783	25347.2	413.711	2.95508	5.91016	1.47754	Bacteria_Bacteroidota_Bacteroidia_Bacteroidales_VadinHA17_LD21_
MAG052	3.84	95.61	4136366	744257	3917.13	872.336	561.986	1934.8	Bacteria_Bacteroidota_UBA10030_UBA10030_UBA10030_VGWB01_
MAG063	2	86.36	5350051	1.57758e+06	199303	154036	245.911	953460	Bacteria_Chloroflexota_Anaerolineae_E26-bin7_E26-bin7_E26-bin7_
MAG096	0	59.21	2186870	796930	18832.3	4446.43	25.1294	6535.12	Bacteria_Chloroflexota_Anaerolineae_E26-bin7_E26-bin7_E26-bin7_
MAG080	0.92	62.39	3197773	132775	8961.64	7511.26	109.156	31452.2	Bacteria_Chloroflexota_Anaerolineae_JAAYEA01_JAAYEA01__
MAG087	6.52	74.7	5375065	529545	13715.5	9253.86	165.312	5718.72	Bacteria_Chloroflexota_Anaerolineae_Thermoflexales_Fen-1058__
MAG081	4.09	81.35	2054179	119811	6405.19	3534.45	295.752	7556.96	Bacteria_Chloroflexota_Anaerolineae_UBA7937___
MAG046	2.38	74.26	760154	50736	688.263	100.452	0	1370.62	Bacteria_Chloroflexota_Dehalococcoidia_Dehalococcoidales_E44-bin46_E44-bin46_
MAG101	0	62.54	736580	25046.7	1211.36	34.852	2.98732	1116.76	Bacteria_Chloroflexota_Dehalococcoidia_Dehalococcoidales_E44-bin46_E44-bin46_
MAG015	3.96	83.22	1558178	135122	8213.69	884.722	160.619	3368.79	Bacteria_Chloroflexota_Dehalococcoidia_Dehalococcoidales_RBG-16-60-22__
MAG040	0	68.86	1088202	20573.3	37.1459	28.687	0	27.2158	Bacteria_Chloroflexota_Dehalococcoidia_Dehalococcoidales_RBG-16-60-22_E44-bin89_
MAG068	7.98	71.62	1744094	106719	1196.59	3787.24	4.12618	18521.2	Bacteria_Chloroflexota_Dehalococcoidia_Dehalococcoidales_UBA2162__
MAG018	1.49	93.73	1919788	260724	2360.46	3126.08	22.0604	2588.2	Bacteria_Chloroflexota_Dehalococcoidia_E44-bin15_E44-bin15_Kmv38_
MAG047	6.05	73.5	1726304	71412.7	5949.36	3628.43	31.5059	7976.82	Bacteria_Chloroflexota_Dehalococcoidia_GIF9___
MAG095	3.83	71.55	1410813	191568	6182.86	5768.98	14.3044	3979.97	Bacteria_Chloroflexota_Dehalococcoidia_RBG-13-53-26_RBG-13-53-26__
MAG100	1.49	72.44	1516189	632965	4243.94	532.414	5.12429	2982.34	Bacteria_Chloroflexota_Dehalococcoidia_RBG-13-53-26_RBG-13-53-26__
MAG094	1.73	75.75	2500418	143988	1289.58	704.789	26.1972	2174.37	Bacteria_Chloroflexota_Dehalococcoidia_SZUA-161___
MAG001	0.65	98.06	3534966	415365	157.703	31.0627	3.58416	29.868	Bacteria_Desulfobacterota_Desulfomonilia_UBA1062_UBA1062_MWEI01_
MAG099	1.93	77.72	2806503	125587	55.9626	4.74259	0.948519	12.3307	Bacteria_Desulfobacterota_Desulfomonilia_UBA1062_UBA1062_MWEI01_
MAG107	0	95.48	2764156	200455	159.749	4.67103	8.40786	11.2105	Bacteria_Desulfobacterota_Desulfuromonadia_Desulfuromonadales_BM103_VAUL01_
MAG017	4.09	84.73	3273745	139453	2.21287	2.21287	11.0643	2.21287	Bacteria_Desulfobacterota_Desulfuromonadia_Geobacterales_Geobacteraceae_DSSF01_
MAG058	0.32	89.91	2435330	217109	8.23073	4.93844	60.9074	11.523	Bacteria_Desulfobacterota_Desulfuromonadia_Geobacterales_Geobacteraceae_DSSF01_
MAG108	3.23	79.65	3590747	736789	7567.83	3279.07	69.1735	4080.03	Bacteria_Desulfobacterota_SM23-61_SM23-61_SM23-61_JACRCA01_
MAG034	4.25	87.9	2864430	1.4012e+06	18089.8	14444	88.0968	30087.5	Bacteria_Desulfobacterota_Syntrophia_Syntrophales_Smithellaceae_Smithella_
MAG074	1.94	83.64	2372928	109993	1271.14	476.378	0	2619.27	Bacteria_Desulfobacterota_WTBG01____
MAG003	0	78.59	1323698	3763.74	641.532	182.975	161.949	601.269	Bacteria_Elusimicrobiota_UBA5214_UBA5214_UBA5214__
MAG025	1.32	92.57	2767829	2357.33	1725.9	11.2254	0.935448	5.61269	Bacteria_Firmicutes_E_Symbiobacteriia____
MAG024	3.23	100	1791305	16275.2	10237.5	52617.4	4011.45	191681	Bacteria_JACRDZ01_____
MAG059	4.44	84.87	2228724	285021	9884.84	1748.28	29.3766	12173.2	Bacteria_Methylomirabilota_Methylomirabilia_DTKO01_DTKO01__
MAG009	0.11	58.36	2518818	108550	45.1183	4.25645	0.851289	0.851289	Bacteria_Methylomirabilota_Methylomirabilia_Rokubacteriales_CSP1-6__
MAG037	7.75	84.92	1789807	60698.5	192.36	165.744	0	1604.21	Bacteria_Nitrospirota_Thermodesulfovibrionia_Thermodesulfovibrionales_SM23-35_JACAEY01_
MAG062	4.55	94.49	2334883	13546.1	2462.86	2273.47	22.8846	2714.59	Bacteria_Nitrospirota_Thermodesulfovibrionia_Thermodesulfovibrionales_SM23-35_JACAEY01_
MAG103	0.91	96.82	1894507	196560	7362.69	5664.64	7.04319	53304.1	Bacteria_Nitrospirota_Thermodesulfovibrionia_Thermodesulfovibrionales_SM23-35_JACAEY01_
MAG012	1.82	83.02	2387707	97521.6	16.9465	8.87675	0	7.2628	Bacteria_Nitrospirota_Thermodesulfovibrionia_Thermodesulfovibrionales_UBA6898__
MAG006	0.91	97.27	2845377	216591	8.65491	0	0	0	Bacteria_Nitrospirota_Thermodesulfovibrionia_Thermodesulfovibrionales_UBA6898_JACRHE01_
MAG082	0.91	64.88	1626987	39587.7	0	0	0	1.64963	Bacteria_Nitrospirota_Thermodesulfovibrionia_Thermodesulfovibrionales_UBA6898_PALSA-1316_
MAG030	0.91	96.59	3283158	1.52464e+06	5.54807	2.21923	62.1384	6.65769	Bacteria_Nitrospirota_UBA9217_UBA9217_UBA9217__
MAG019	1.27	77.32	4625528	964847	2818.63	822.295	1.5633	1990.08	Bacteria_Planctomycetota_Phycisphaerae_Sedimentisphaerales_SG8-4__
MAG071	2.27	77.84	1712550	302767	134.859	80.4523	1.15759	57.8793	Bacteria_Planctomycetota_Phycisphaerae_Sedimentisphaerales_SG8-4_CAIYOL01_
MAG091	5.63	93.18	5917655	1153828	4494	4936	276	11748	Bacteria_Planctomycetota_Phycisphaerae_Sedimentisphaerales_SG8-4_JAFNGF01_
MAG041	2.2	95.1	2818740	254345	3324.76	2475.95	1.90531	91.4548	Bacteria_TA06_DG-26_E44-bin18___
MAG011	1.83	62.86	1021899	9027.01	12181	10588.8	77.3635	39978.6	Bacteria_UBA6262_UBA6262_WVXT01_WVXT01__
MAG065	0	64.22	1498892	66234.2	68.3887	19.7567	0	95.2376	Bacteria_Zixibacteria_MSB-5A5_MSB-5A5_RBG-16-43-9_RBG-16-43-9_

## Sheet: BlastP 101 MAGs
Gene	Description	Species	MAG086	MAG097	MAG031	MAG049	MAG085	MAG090	MAG005	MAG092	MAG007	MAG057	MAG038	MAG109	MAG022	MAG056	MAG048	MAG021	MAG072	MAG106	MAG105	MAG067	MAG029	MAG084	MAG008	MAG060	MAG036	MAG102	MAG061	MAG051	MAG064	MAG039	MAG076	MAG028	MAG098	MAG069	MAG055	MAG045	MAG035	MAG002	MAG089	MAG023	MAG083	MAG054	MAG026	MAG079	MAG043	MAG044	MAG093
Contamination	Contamination	Contamination	3.24	5.23	0.65	0	2.94	6.89	0	0	2.4	2.34	7.48	0.93	5.83	1.94	5.34	5.14	5.83	2.91	1.94	4.37	0.93	2.7	2.8	6.85	0.93	2.1	4.98	1.87	3.74	1.94	3.58	0	8.41	4.42	0.93	4.85	1.87	6.55	7.12	4.85	7.28	0	3.74	3.64	2.91	0.97	8.74
Completeness	Completeness	Completeness	56.7	74.02	95.62	63.35	67.6	86.87	69.39	99.19	71.09	63.65	93.46	91.12	87.38	86.41	96.12	84.58	80.34	92.72	98.06	94.17	59.59	61.6	79.44	96.26	82.17	81.72	58.72	90.34	88.94	82.77	78.07	76.17	65.37	54.62	93.93	88.83	90.19	88.83	70.31	85.93	76.86	72.82	72.66	69.83	99.03	99.51	92.72
Genome size (bps)	Genome size (bps)	Genome size (bps)	2068557	1423933	1343643	789364	1018394	3289219	759848	1957416	1512469	1134443	1705256	1336807	1909306	1356328	2718299	1757357	1966623	2218003	2136200	2985847	1113089	860981	1196201	1831757	1354071	1943224	847882	1778953	2155850	1425730	1886766	714390	1450118	1123522	1418073	2157504	2031107	2896696	2045644	2145706	2658692	518791	1077727	1719991	1983035	1323719	1236851
Total ORFs	Total ORFs	Total ORFs	753	907	1156	670	1005	988	347	780	776	1025	902	873	1046	744	1503	1024	1037	1053	1074	1251	897	706	853	1222	1041	1426	737	1328	1085	702	958	500	823	638	724	1158	1575	1924	1678	887	1012	184	436	820	807	772	759
Taxonomy	Taxonomy	Taxonomy	Archaea_Hadarchaeota_Hadarchaeia____	Archaea_Halobacteriota_Methanocellia_Methanocellales___	Archaea_Halobacteriota_Methanomicrobia_Methanomicrobiales_JACTUA01__	Archaea_Halobacteriota_Methanomicrobia_Methanomicrobiales_JACTUA01__	Archaea_Halobacteriota_Syntropharchaeia_ANME-1_ANME-1_ANME-1-THS_	Archaea_Methanobacteriota_B_Thermococci_Methanofastidiosales_SZ-28-30__	Archaea_Nanoarchaeota_Nanoarchaeia_Woesearchaeales_ARS49__	Archaea_Thermoplasmatota_Thermoplasmata_Methanomassiliicoccales_UBA472__	Archaea_Thermoplasmatota_Thermoplasmata_RBG-16-68-12___	Archaea_Thermoplasmatota_Thermoplasmata_UBA10834_UBA10834__	Archaea_Thermoproteota_Bathyarchaeia_40CM-2-53-6___	Archaea_Thermoproteota_Bathyarchaeia_40CM-2-53-6___	Archaea_Thermoproteota_Bathyarchaeia_40CM-2-53-6___	Archaea_Thermoproteota_Bathyarchaeia_40CM-2-53-6___	Archaea_Thermoproteota_Bathyarchaeia_40CM-2-53-6_FEN-987__	Archaea_Thermoproteota_Bathyarchaeia_40CM-2-53-6_FEN-987__	Archaea_Thermoproteota_Bathyarchaeia_40CM-2-53-6_FEN-987__	Archaea_Thermoproteota_Bathyarchaeia_B24___	Archaea_Thermoproteota_Bathyarchaeia_B24_JAGTQN01__	Archaea_Thermoproteota_Bathyarchaeia_B24_JAGTQN01__	Archaea_Thermoproteota_Bathyarchaeia_B26-1___	Archaea_Thermoproteota_Bathyarchaeia_B26-1_B26-1__	Archaea_Thermoproteota_Bathyarchaeia_B26-1_B26-1_PIYB01_	Archaea_Thermoproteota_Bathyarchaeia_B26-1_BA1__	Archaea_Thermoproteota_Bathyarchaeia_B26-1_BA1__	Archaea_Thermoproteota_Bathyarchaeia_B26-1_BA1__	Archaea_Thermoproteota_Bathyarchaeia_B26-1_BA1__	Archaea_Thermoproteota_Bathyarchaeia_B26-1_UBA233__	Archaea_Thermoproteota_Bathyarchaeia_RBG-16-48-13___	Archaea_Thermoproteota_Bathyarchaeia_RBG-16-48-13___	Archaea_Thermoproteota_Bathyarchaeia_RBG-16-48-13___	Archaea_Thermoproteota_Bathyarchaeia_RBG-16-48-13___	Archaea_Thermoproteota_Bathyarchaeia_RBG-16-48-13___	Archaea_Thermoproteota_Bathyarchaeia_RBG-16-48-13___	Archaea_Thermoproteota_Bathyarchaeia_RBG-16-48-13_JAGTRE01__	Archaea_Thermoproteota_Bathyarchaeia_TCS64_PIYN01__	Archaea_Thermoproteota_Bathyarchaeia_TCS64_TCS64__	Archaea_Thermoproteota_Bathyarchaeia_TCS64_TCS64__	Archaea_Thermoproteota_Bathyarchaeia_TCS64_TCS64__	Archaea_Thermoproteota_EX4484-205_EX4484-205_DTQO01__	Archaea_Thermoproteota_EX4484-205_EX4484-205_DTQO01__	Archaea_Thermoproteota_EX4484-205_EX4484-205_JAAOZO01__	Archaea_Thermoproteota_Methanomethylicia____	Archaea_Thermoproteota_Nitrososphaeria_A_Caldarchaeales___	Archaea_Thermoproteota_Nitrososphaeria_JACIWG01_JACIWG01_JACIWG01_	Archaea_Thermoproteota_Nitrososphaeria_Nitrososphaerales_JACAEJ01_JACAEJ01_	Archaea_Thermoproteota_Nitrososphaeria_Nitrososphaerales_JACAEJ01_JACAEJ01_
RJQ38335.1	(2Fe-2S) ferredoxin domain-containing protein	Nitrospiraceae bacterium SURF_MAG	0	0	0	0	0	0	0	0	0	0	0	0	0	0	0	0	0	0	0	0	0	0	0	0	0	0	0	0	0	0	0	0	0	0	0	0	0	0	0	0	0	0	0	0	0	0	0
RJQ47863.1	(2Fe-2S) ferredoxin domain-containing protein	Nitrospiraceae bacterium SURF_MAG	0	0	0	0	0	0	0	0	0	0	0	0	0	0	0	0	0	0	0	0	0	0	0	0	0	0	0	0	0	0	0	0	0	0	0	0	0	0	0	0	0	0	0	0	0	0	0
OFW62451.1	(2Fe-2S)-binding protein	Actinobacteria bacterium RBG_13_63_9	0	0	0	0	0	0	0	0	0	0	0	0	0	0	0	0	0	0	0	0	0	0	0	0	0	0	0	0	0	0	0	0	0	0	0	0	0	0	0	0	0	0	0	0	0	0	0
OFZ79672.1	(2Fe-2S)-binding protein	Bdellovibrionales bacterium RIFOXYD1_FULL_44_7	0	0	0	0	0	0	0	0	0	0	0	0	0	0	0	0	0	0	0	0	0	0	0	0	0	0	0	0	0	0	0	0	0	0	0	0	0	0	0	0	0	0	0	0	0	0	0
OGD54537.1	(2Fe-2S)-binding protein	Candidatus Bathyarchaeota archaeon RBG_13_60_20	0	0	0	0	0	0	0	0	0	0	0	0	0	0	0	0	0	0	0	0	0	0	0	0	0	0	0	0	0	0	0	0	0	0	0	1	0	0	0	0	0	0	0	0	0	0	0
OGN92204.1	(2Fe-2S)-binding protein	Chloroflexi bacterium RBG_13_50_10	0	0	0	0	0	0	0	0	0	0	0	0	0	0	0	0	0	0	0	0	0	0	0	0	0	0	0	0	0	0	0	0	0	0	0	0	0	0	0	0	0	0	0	0	0	0	0
OGN99211.1	(2Fe-2S)-binding protein	Chloroflexi bacterium RBG_13_51_18	0	0	0	0	0	0	0	0	0	0	0	0	0	0	0	0	0	0	0	0	0	0	0	0	0	0	0	0	0	0	0	0	0	0	0	0	0	0	0	0	0	0	0	0	0	0	0
OGO00486.1	(2Fe-2S)-binding protein	Chloroflexi bacterium RBG_13_51_52	0	0	0	0	0	0	0	0	0	0	0	0	0	0	0	0	0	0	0	0	0	0	0	0	0	0	0	0	0	0	0	0	0	0	0	0	0	0	0	0	0	0	0	0	0	0	0
OGO04233.1	(2Fe-2S)-binding protein	Chloroflexi bacterium RBG_13_54_8	0	0	0	0	0	0	0	0	0	0	0	0	0	0	0	0	0	0	0	0	0	0	0	0	0	0	0	0	0	0	0	0	0	0	0	0	0	0	0	0	0	0	0	0	0	0	0
OGO04098.1	(2Fe-2S)-binding protein	Chloroflexi bacterium RBG_13_54_9	0	0	0	0	0	0	0	0	0	0	0	0	0	0	0	0	0	0	0	0	0	0	0	0	0	0	0	0	0	0	0	0	0	0	0	0	0	0	0	0	0	0	0	0	0	0	0
OGO18153.1	(2Fe-2S)-binding protein	Chloroflexi bacterium RBG_16_50_11	0	0	0	0	0	0	0	0	0	0	0	0	0	0	0	0	0	0	0	0	0	0	0	0	0	0	0	0	0	0	0	0	0	0	0	0	0	0	0	0	0	0	0	0	0	0	0
OGO26815.1	(2Fe-2S)-binding protein	Chloroflexi bacterium RBG_16_52_11	0	0	0	0	0	0	0	0	0	0	0	0	0	0	0	0	0	0	0	0	0	0	0	0	0	0	0	0	0	0	0	0	0	0	0	0	0	0	0	0	0	0	0	0	0	0	0
OGO44059.1	(2Fe-2S)-binding protein	Chloroflexi bacterium RBG_16_60_22	0	0	0	0	0	0	0	0	0	0	0	0	0	0	0	0	0	0	0	0	0	0	0	0	0	0	0	0	0	0	0	0	0	0	0	0	0	0	0	0	0	0	0	0	0	0	0
OGO46729.1	(2Fe-2S)-binding protein	Chloroflexi bacterium RBG_16_63_12	0	0	0	0	0	0	0	0	0	0	0	0	0	0	0	0	0	0	0	0	0	0	0	0	0	0	0	0	0	0	0	0	0	0	0	0	0	0	0	0	0	0	0	0	0	0	0
OGO59656.1	(2Fe-2S)-binding protein	Chloroflexi bacterium RBG_19FT_COMBO_47_15	0	0	0	0	0	0	0	0	0	0	0	0	0	0	0	0	0	0	0	0	0	0	0	0	0	0	0	0	0	0	0	0	0	0	0	0	0	0	0	0	0	0	0	0	0	0	0
OGO66264.1	(2Fe-2S)-binding protein	Chloroflexi bacterium RBG_19FT_COMBO_55_16	0	0	0	0	0	0	0	0	0	0	0	0	0	0	0	0	0	0	0	0	0	0	0	0	0	0	0	0	0	0	0	0	0	0	0	0	0	0	0	0	0	0	0	0	0	0	0
KKM10395.1	(2Fe-2S)-binding protein	Clostridiales bacterium PH28_bin88	0	0	0	0	0	0	0	0	0	0	0	0	0	0	0	0	0	0	0	0	0	0	0	0	0	0	0	0	0	0	0	0	0	0	0	0	0	0	0	0	0	0	0	0	0	0	0
KKM11495.1	(2Fe-2S)-binding protein	Clostridiales bacterium PH28_bin88	0	0	0	0	0	0	0	0	0	0	0	0	0	0	1	0	0	0	0	0	0	0	0	0	0	0	0	0	0	0	0	0	0	0	0	0	0	0	0	0	0	0	0	0	0	0	0
OGP48605.1	(2Fe-2S)-binding protein	Deltaproteobacteria bacterium RBG_13_51_10	0	0	0	0	0	0	0	0	0	0	0	0	0	0	0	0	0	0	0	0	0	0	0	0	0	0	0	0	0	0	0	0	0	0	0	0	0	0	0	0	0	0	0	0	0	0	0
OGP52508.1	(2Fe-2S)-binding protein	Deltaproteobacteria bacterium RBG_13_51_10	0	0	0	0	0	0	0	0	0	0	0	0	0	0	0	0	0	0	0	0	0	0	0	0	0	0	0	0	0	0	0	0	0	0	0	0	0	0	0	0	0	0	0	0	0	0	0
OGP55279.1	(2Fe-2S)-binding protein	Deltaproteobacteria bacterium RBG_13_52_11	0	0	0	0	0	0	0	0	0	0	0	0	0	0	0	0	0	0	0	0	0	0	0	0	0	0	0	0	0	0	0	0	0	0	0	0	0	0	0	0	0	0	0	0	0	0	0
OGP77601.1	(2Fe-2S)-binding protein	Deltaproteobacteria bacterium RBG_16_49_23	0	0	0	0	0	0	0	0	0	0	0	0	0	0	0	0	0	0	0	0	0	0	0	0	0	0	0	0	0	0	0	0	0	0	0	0	0	0	0	0	0	0	0	0	0	0	0
OGQ79254.1	(2Fe-2S)-binding protein	Deltaproteobacteria bacterium RIFCSPLOWO2_12_FULL_60_19	0	0	0	0	0	0	0	0	0	0	0	0	0	0	0	0	0	0	0	0	0	0	0	0	0	0	0	0	0	0	0	0	0	0	0	0	0	0	0	0	0	0	0	0	0	0	0
OGQ89400.1	(2Fe-2S)-binding protein	Deltaproteobacteria bacterium RIFOXYA2_FULL_55_11	0	0	0	0	0	0	0	0	0	0	0	0	0	0	0	0	1	0	0	0	0	0	0	0	0	0	0	0	0	0	0	0	0	0	0	0	0	0	0	0	0	0	0	0	0	0	0
OPX40125.1	(2Fe-2S)-binding protein	Desulfobacteraceae bacterium 4484_190.1	0	0	0	0	0	0	0	0	0	0	0	0	0	0	0	0	0	0	0	0	0	0	0	0	0	0	0	0	0	0	0	0	0	0	0	0	0	0	0	0	0	0	0	0	0	0	0
RJR41345.1	(2Fe-2S)-binding protein	Desulfobacteraceae bacterium SURF_MAG	0	0	0	0	0	0	0	0	0	0	0	0	0	0	0	0	0	0	0	0	0	0	0	0	0	0	0	0	0	0	0	0	0	0	0	0	0	0	0	0	0	0	0	0	0	0	0
OGU03997.1	(2Fe-2S)-binding protein	Geobacteraceae bacterium GWC2_55_20	0	0	0	0	0	0	0	0	0	0	0	0	0	0	0	0	0	0	0	0	0	0	0	0	0	0	0	0	0	0	0	0	0	0	0	0	0	0	0	0	0	0	0	0	0	0	0
KUO42982.1	(2Fe-2S)-binding protein	Hadesarchaea archaeon YNP_N21	0	0	0	0	0	0	0	0	0	0	0	0	0	0	0	0	0	0	0	0	0	0	0	0	0	0	0	1	0	0	0	0	0	0	0	0	0	0	0	0	0	0	0	0	0	0	0
KON29975.1	(2Fe-2S)-binding protein	miscellaneous Crenarchaeota group-15 archaeon DG-45	0	0	0	0	0	0	0	0	0	0	0	0	0	0	0	0	0	0	0	0	0	0	0	0	0	0	0	0	0	0	0	0	0	0	0	1	2	1	0	0	0	0	0	0	0	0	0
KON29972.1	(2Fe-2S)-binding protein	miscellaneous Crenarchaeota group-15 archaeon DG-45	0	0	0	0	0	0	0	0	0	0	0	0	0	0	0	0	0	0	0	0	0	0	0	0	0	0	0	0	0	0	0	0	0	0	0	0	1	1	0	0	0	0	0	0	0	0	0
PCH84844.1	(2Fe-2S)-binding protein	Rhodospirillaceae bacterium	0	0	0	0	0	0	0	0	0	0	0	0	0	0	0	0	0	0	0	0	0	0	0	0	0	0	0	0	0	0	0	0	0	0	0	0	0	0	0	0	0	0	0	0	0	0	0
KQC08376.1	(2Fe-2S)-binding protein	Smithella sp. SDB	0	0	0	0	0	0	0	0	0	0	0	0	0	0	0	0	0	0	0	0	0	0	0	0	0	0	0	0	0	0	0	0	0	0	0	0	0	0	0	0	0	0	0	0	0	0	0
OHE59074.1	(2Fe-2S)-binding protein	Thermodesulfovibrio sp. RBG_19FT_COMBO_42_12	0	0	0	0	0	0	0	0	0	0	0	0	0	0	0	0	0	0	0	0	0	0	0	0	0	0	0	0	0	0	0	0	0	0	0	0	0	0	0	0	0	0	0	0	0	0	0
OGL46522.1	(2Fe-2S)-binding protein, partial	Candidatus Schekmanbacteria bacterium RBG_16_38_10	0	0	0	0	0	0	0	0	0	0	0	0	0	0	0	0	0	0	0	0	0	0	0	0	0	0	0	0	0	0	0	0	0	0	0	0	0	0	0	0	0	0	0	0	0	0	0
SCL74180.1	(2Z,6E)-farnesyl diphosphate synthase	Methanoculleus chikugoensis	0	0	1	0	0	0	0	0	0	0	0	0	0	0	0	0	0	0	0	0	0	0	0	0	0	0	0	0	0	0	0	0	0	0	0	0	0	0	0	0	0	0	0	0	0	0	0
OFZ85815.1	(4Fe-4S)-binding protein	Betaproteobacteria bacterium RBG_16_64_18	0	0	0	0	0	0	0	0	0	0	0	0	0	0	0	0	0	0	0	0	0	0	0	0	0	0	0	0	0	0	0	0	0	0	0	0	0	0	0	0	0	0	0	0	0	0	0
OGQ49164.1	(4Fe-4S)-binding protein	Deltaproteobacteria bacterium RIFCSPLOWO2_02_FULL_57_26	0	0	0	0	0	0	0	0	0	0	0	0	0	0	0	0	0	0	0	0	0	0	0	0	0	0	0	0	0	0	0	0	0	0	0	0	0	0	0	0	0	0	0	0	0	0	0
RJX32686.1	(4Fe-4S)-binding protein	Desulfarculus sp. SURF_MAG	0	0	0	0	0	0	0	0	0	0	0	0	0	0	0	0	0	0	0	0	0	0	0	0	0	0	0	0	0	0	0	0	0	0	0	0	0	0	0	0	0	0	0	0	0	0	0
RJX27822.1	(4Fe-4S)-binding protein	Dethiobacter sp. SURF_MAG	0	0	0	0	0	0	0	0	0	0	0	0	0	0	0	0	0	0	0	0	0	0	0	0	0	0	0	0	0	0	0	0	0	0	0	0	0	0	0	0	0	0	0	0	0	0	0
OGX17898.1	(4Fe-4S)-binding protein	Omnitrophica WOR_2 bacterium RBG_13_44_8b	0	0	0	0	0	0	0	0	0	0	0	0	0	0	0	0	0	0	0	0	0	0	0	0	0	0	0	0	0	0	0	0	0	0	0	0	0	0	0	0	0	0	0	0	0	0	0
KPK97903.1	(4Fe-4S)-binding protein	Omnitrophica WOR_2 bacterium SM23_72	0	0	0	0	0	0	0	0	0	0	0	0	0	0	0	0	0	0	0	0	0	0	0	0	0	0	0	0	0	0	0	0	0	0	0	0	0	0	0	0	0	0	0	0	0	0	0
RJQ40353.1	(d)CMP kinase	Nitrospiraceae bacterium SURF_MAG	0	0	0	0	0	0	0	0	0	0	0	0	0	0	0	0	0	0	0	0	0	0	0	0	0	0	0	0	0	0	0	0	0	0	0	0	0	0	0	0	0	0	0	0	0	0	0
RJR27809.1	(deoxy)nucleoside triphosphate pyrophosphohydrolase	Candidatus Latescibacteria bacterium SURF_MAG	0	0	0	0	0	0	0	0	0	0	0	0	0	0	0	0	0	0	0	0	0	0	0	0	0	0	0	0	0	0	0	0	0	0	0	0	0	0	0	0	0	0	0	0	0	0	0
KPJ54747.1	(dimethylallyl)adenosine tRNA methylthiotransferase	Dehalococcoidia bacterium DG_18	0	0	0	0	0	0	0	0	0	0	0	0	0	0	0	0	0	0	0	0	0	0	0	0	0	0	0	0	0	0	0	0	0	0	0	0	0	0	0	0	0	0	0	0	0	0	0
KPV64139.1	(Dimethylallyl)adenosine tRNA methylthiotransferase MiaB	Candidatus Bathyarchaeota archaeon BA2	0	0	0	0	0	0	0	0	0	0	0	0	0	0	0	0	0	0	0	0	1	0	0	0	0	0	0	0	0	0	0	0	0	0	0	0	0	0	0	0	0	0	0	0	0	0	0
RJP26328.1	(Fe-S)-binding protein	Actinobacteria bacterium SURF_MAG	0	0	0	0	0	0	0	0	0	0	0	0	0	0	0	0	0	0	0	0	0	0	0	0	0	0	0	0	0	0	0	0	0	0	0	0	0	0	0	0	0	0	0	0	0	0	0
RJP46698.1	(Fe-S)-binding protein	Anaerolineaceae bacterium SURF_MAG	0	0	0	0	0	0	0	0	0	0	0	0	0	0	0	0	0	0	0	0	0	0	0	0	0	0	0	0	0	0	0	0	0	0	0	0	0	0	0	0	0	0	0	0	0	0	0
KPQ43861.1	(Fe-S)-binding protein	Candidatus Methanoperedens sp. BLZ1	0	1	0	0	0	1	0	0	0	0	0	0	0	0	0	0	0	0	0	0	0	0	0	0	0	0	0	0	0	0	0	0	0	0	0	0	0	0	0	0	0	0	0	0	0	0	0
OGN98629.1	(Fe-S)-binding protein	Chloroflexi bacterium RBG_13_51_18	0	0	0	0	0	0	0	0	0	0	0	0	0	0	0	0	0	0	0	0	0	0	0	0	0	0	0	0	0	0	0	0	0	0	0	0	0	0	0	0	0	0	0	0	0	0	0
OGO00470.1	(Fe-S)-binding protein	Chloroflexi bacterium RBG_13_51_52	0	0	0	0	0	0	0	0	0	0	0	0	0	0	0	0	0	0	0	0	0	0	0	0	0	0	0	0	0	0	0	0	0	0	0	0	0	0	0	0	0	0	0	0	0	0	0
OGO08217.1	(Fe-S)-binding protein	Chloroflexi bacterium RBG_13_60_13	0	0	0	0	0	0	0	0	0	0	0	0	0	0	0	0	0	0	0	0	0	0	0	0	0	0	0	0	0	0	0	0	0	0	0	0	0	0	0	0	0	0	0	0	0	0	0
OGO17721.1	(Fe-S)-binding protein	Chloroflexi bacterium RBG_16_50_11	0	0	0	0	0	0	0	0	0	0	0	0	0	0	0	0	0	0	0	0	0	0	0	0	0	0	0	0	0	0	0	0	0	0	0	0	0	0	0	0	0	0	0	0	0	0	0
OGO60776.1	(Fe-S)-binding protein	Chloroflexi bacterium RBG_19FT_COMBO_48_23	0	0	0	0	0	0	0	0	0	0	0	0	0	0	0	0	0	0	0	0	0	0	0	0	0	0	0	0	0	0	0	0	0	0	0	0	0	0	0	0	0	0	0	0	0	0	0
KPJ51690.1	(Fe-S)-binding protein	Dehalococcoidia bacterium DG_18	0	0	0	0	0	0	0	0	0	0	0	0	0	0	0	0	0	0	0	0	0	0	0	0	0	0	0	0	0	0	0	0	0	0	0	0	0	0	0	0	0	0	0	0	0	0	0
KPK19448.1	(Fe-S)-binding protein	Dehalococcoidia bacterium SG8_51_3	0	0	0	0	0	0	0	0	0	0	0	0	0	0	0	0	0	0	0	0	0	0	0	0	0	0	0	0	0	0	0	0	0	0	0	0	0	0	0	0	0	0	0	0	0	0	0
KPJ58314.1	(Fe-S)-binding protein	Deltaproteobacteria bacterium DG_8	0	0	0	0	0	0	0	0	0	0	0	0	0	0	0	0	0	0	0	0	0	0	0	0	0	0	0	0	0	0	0	0	0	0	0	0	0	0	0	0	0	0	0	0	0	0	0
OGP74318.1	(Fe-S)-binding protein	Deltaproteobacteria bacterium RBG_16_49_23	0	0	0	0	0	0	0	0	0	0	0	0	0	0	0	0	0	0	0	0	0	0	0	0	0	0	0	0	0	0	0	0	0	0	0	0	0	0	0	0	0	0	0	0	0	0	0
15sec1B_S1_L001_R1_001_(paired)_trimmed_(paired)_contig_10026_cov=9_411_695_+	(Fe-S)-binding protein	Deltaproteobacteria_MAG_NorthAtlantic_putativeSRB	0	0	0	0	0	0	0	0	0	0	0	0	0	0	0	0	0	0	0	0	0	0	0	0	0	0	0	0	0	0	0	0	0	0	0	0	0	0	0	0	0	0	0	0	0	0	0
RJP76762.1	(Fe-S)-binding protein	Desulfobacteraceae bacterium SURF_MAG	0	0	0	0	0	0	0	0	0	0	0	0	0	0	0	0	0	0	0	0	0	0	0	0	0	0	0	0	0	0	0	0	0	0	0	0	0	0	0	0	0	0	0	0	0	0	0
RJP56890.1	(Fe-S)-binding protein	Ignavibacteriales bacterium SURF_MAG	0	0	0	0	0	0	0	0	0	0	0	0	0	0	0	0	0	0	0	0	0	0	0	0	0	0	0	0	0	0	0	0	0	0	0	0	0	0	0	0	0	0	0	0	0	0	0
WP_072909847.1	(Fe-S)-binding protein	Malonomonas rubra	0	0	0	0	0	0	0	0	0	0	0	0	0	0	0	0	0	0	0	0	0	0	0	0	0	0	0	0	0	0	0	0	0	0	0	0	0	0	0	0	0	0	0	0	0	0	0
OEC85951.1	(Fe-S)-binding protein	Methanobacterium sp. A39	0	0	0	0	0	0	0	1	0	0	0	0	0	0	0	0	0	0	0	0	0	0	0	0	0	0	0	0	0	0	0	0	0	0	0	0	0	0	0	0	0	0	0	0	0	0	0
KPK55095.1	(Fe-S)-binding protein	Myxococcales bacterium SG8_38_1	0	0	0	0	0	0	0	0	0	0	0	0	0	0	0	0	0	0	0	0	0	0	0	0	0	0	0	0	0	0	0	0	0	0	0	0	0	0	0	0	0	0	0	0	0	0	0
RJQ52241.1	(Fe-S)-binding protein	Nitrospiraceae bacterium SURF_MAG	0	0	0	0	0	0	0	0	0	0	0	0	0	0	0	0	0	0	0	0	0	0	0	0	0	0	0	0	0	0	0	0	0	0	0	0	0	0	0	0	0	0	0	0	0	0	0
RJQ40607.1	(Fe-S)-binding protein	Nitrospiraceae bacterium SURF_MAG	0	0	0	0	0	0	0	0	0	0	0	0	0	0	0	0	0	0	0	0	0	0	0	0	0	0	0	0	0	0	0	0	0	0	0	0	0	0	0	0	0	0	0	0	0	0	0
OGP47295.1	(Fe-S)-binding protein, partial	Deltaproteobacteria bacterium RBG_13_51_10	0	0	0	0	0	0	0	0	0	0	0	0	0	0	0	0	0	0	0	0	0	0	0	0	0	0	0	0	0	0	0	0	0	0	0	0	0	0	0	0	0	0	0	0	0	0	0
KYH41202.1	(NiFe) hydrogenase maturation protein HypF	Candidatus Bathyarchaeota archaeon B26-2	0	0	0	0	0	0	0	0	0	0	0	0	0	0	0	0	1	0	0	0	0	0	0	0	0	0	0	0	0	0	0	0	0	0	0	0	0	0	0	0	0	0	0	0	0	0	0
KPV62021.1	(NiFe) hydrogenase maturation protein HypF	Candidatus Bathyarchaeota archaeon BA2	0	1	0	0	0	0	0	0	0	0	0	1	0	0	0	0	0	1	1	0	0	0	0	0	1	0	1	0	0	0	0	0	0	0	0	0	0	0	0	0	0	0	1	0	0	0	0
ENO11915.1	(NiFe) hydrogenase maturation protein HypF	Thermoplasmatales archaeon SCGC AB-539-C06	0	0	0	0	1	0	0	0	0	0	0	0	0	0	0	0	0	0	0	0	0	0	0	0	0	0	0	0	0	0	0	0	0	0	0	0	0	0	0	0	0	0	0	0	0	0	0
OGN98093.1	(p)ppGpp synthetase	Chloroflexi bacterium RBG_13_51_36	0	0	0	0	0	0	0	0	0	0	0	0	0	0	0	0	0	0	0	0	0	0	0	0	0	0	0	0	0	0	0	0	0	0	0	0	0	0	0	0	0	0	0	0	0	0	0
15sec1B_S1_L001_R1_001_(paired)_trimmed_(paired)_contig_19482_cov=137_103_2334_-	(p)ppGpp synthetase	Chloroflexi_MAG_NorthAtlantic	0	0	0	0	0	0	0	0	0	0	0	0	0	0	0	0	0	0	0	0	0	0	0	0	0	0	0	0	0	0	0	0	0	0	0	0	0	0	0	0	0	0	0	0	0	0	0
OPL10729.1	(p)ppGpp synthetase	delta proteobacterium ML8_D	0	0	0	0	0	0	0	0	0	0	0	0	0	0	0	0	0	0	0	0	0	0	0	0	0	0	0	0	0	0	0	0	0	0	0	0	0	0	0	0	0	0	0	0	0	0	0
fig|903818.3.peg.1480	(p)ppGpp synthetase I, SpoT/RelA( EC:2.7.6.5 )	Holophaga foetida DSM 6591	0	0	0	0	0	0	0	0	0	0	0	0	0	0	0	0	0	0	0	0	0	0	0	0	0	0	0	0	0	0	0	0	0	0	0	0	0	0	0	0	0	0	0	0	0	0	0
KPV62587.1	(Protein ADP-ribosylglutamate) hydrolase	Candidatus Bathyarchaeota archaeon BA2	0	0	0	0	0	0	0	0	0	0	0	0	0	0	0	0	0	0	0	0	1	0	0	0	1	0	0	0	0	0	0	0	0	0	0	0	0	0	0	0	0	0	0	0	0	0	0
fig|272844.1.peg.897	(R)-2-hydroxyacid dehydrogenase, similar to L-sulfolactate dehydrogenase (EC 1.1.1.272)	Pyrococcus abyssi GE5	0	0	0	0	0	0	0	0	0	0	0	0	1	0	0	0	0	0	0	0	0	0	0	0	0	0	0	0	0	0	0	0	0	0	0	0	0	0	0	0	0	0	0	0	0	0	0
fig|70601.1.peg.1253	(R)-2-hydroxyacid dehydrogenase, similar to L-sulfolactate dehydrogenase (EC 1.1.1.272)	Pyrococcus horikoshii OT3	0	0	0	0	0	0	0	0	0	0	0	0	0	0	0	0	1	0	0	0	0	0	0	0	0	0	0	0	0	0	0	0	0	0	0	0	0	0	0	0	0	0	0	0	0	0	0
fig|234267.13.peg.4918	(R)-2-hydroxyacid dehydrogenase, similar to L-sulfolactate dehydrogenase (EC 1.1.1.272)	Solibacter usitatus Ellin6076	0	0	0	0	0	0	0	0	0	0	0	0	0	0	0	0	0	0	0	0	0	0	0	0	0	0	0	0	0	0	0	0	0	0	0	0	0	0	0	0	0	0	0	0	0	0	0
fig|1056511.3.peg.283	(R)-2-hydroxyglutaryl-CoA dehydratase beta-subunit, putative	Photobacterium sp. AK15	0	0	0	0	0	0	0	0	0	0	0	0	0	0	0	0	0	0	0	0	0	0	0	0	0	0	0	0	0	0	0	0	0	0	0	0	0	0	0	0	0	0	0	0	0	0	0
SNB45156.1	(R)-citramalate synthase	Geobacter sp. DSM 9736	0	0	0	0	0	0	0	0	0	0	0	0	0	0	0	0	0	0	0	0	0	0	0	0	0	0	0	0	0	0	0	0	0	0	0	0	0	0	0	0	0	0	0	0	0	0	0
fig|209709.3.peg.3385	(R)-citramalate synthase (EC 2.3.1.182)	Caldilinea aerophila DSM 14535 = NBRC 104270	0	0	0	0	0	0	0	0	0	0	0	0	0	0	0	0	0	0	0	0	0	0	0	0	0	0	0	0	0	0	0	0	0	0	0	0	0	0	0	0	0	0	0	0	0	0	0
fig|234267.13.peg.188	(R)-citramalate synthase (EC 2.3.1.182)	Solibacter usitatus Ellin6076	0	0	0	0	0	0	0	0	0	0	0	0	0	0	0	0	0	0	0	0	0	0	0	0	0	0	0	0	0	0	0	0	0	0	0	0	0	0	0	0	0	0	0	0	0	0	0
fig|330779.3.peg.784	(R)-citramalate synthase (EC 2.3.1.182)	Sulfolobus acidocaldarius DSM 639	1	0	0	0	0	0	0	0	0	0	0	0	0	0	0	0	0	0	0	0	0	0	0	0	0	0	0	0	0	0	0	0	0	0	0	0	0	0	0	0	0	0	0	0	0	0	0
fig|368407.6.peg.1067	(R)-citramalate synthase (EC 2.3.1.182); 2-isopropylmalate synthase (EC 2.3.3.13)	Methanoculleus marisnigri JR1	0	0	1	0	0	0	0	0	0	0	0	0	0	0	0	0	0	0	0	0	0	0	0	0	0	0	0	0	0	0	0	0	0	0	0	0	0	0	0	0	0	0	0	0	0	0	0
fig|456442.10.peg.1436	(R)-citramalate synthase (EC 2.3.1.182); 2-isopropylmalate synthase (EC 2.3.3.13)	Methanoregula boonei 6A8	0	0	0	1	0	0	0	0	0	0	0	0	0	0	0	0	0	0	0	0	0	0	0	0	0	0	0	0	0	0	0	0	0	0	0	0	0	0	0	0	0	0	0	0	0	0	0
KPV61724.1	(R)-citramalate synthase CimA	Candidatus Bathyarchaeota archaeon BA2	0	0	0	0	0	0	0	0	0	0	0	0	0	0	0	0	0	1	1	1	0	0	0	1	0	0	0	0	0	0	0	0	0	0	1	0	0	0	0	0	0	0	0	0	0	0	0
fig|891.1.peg.2624	(S)-2-hydroxy-acid oxidase (EC 1.1.3.15)	Desulfuromonas acetoxidans	0	0	0	0	0	0	0	0	0	0	0	0	0	0	0	0	0	0	0	0	0	0	0	0	0	0	0	0	0	0	0	0	0	0	0	0	0	0	0	0	0	0	0	0	0	0	0
fig|269799.3.peg.2480	(S)-2-hydroxy-acid oxidase (EC 1.1.3.15)	Geobacter metallireducens GS-15	0	0	0	0	0	0	0	0	0	0	0	0	0	0	0	0	0	0	0	0	0	0	0	0	0	0	0	0	0	0	0	0	0	0	0	0	0	0	0	0	0	0	0	0	0	0	0
fig|903818.3.peg.2449	(s)-2-hydroxy-acid oxidase subunit (GlcD)	Holophaga foetida DSM 6591	0	0	0	0	0	0	0	0	0	0	0	0	0	0	0	0	0	0	0	0	0	0	0	0	0	0	0	0	0	0	0	0	0	0	0	0	0	0	0	0	0	0	0	0	0	0	0
fig|880073.4.peg.2167	(S)-3-O-geranylgeranylglyceryl phosphate synthase	Caldithrix abyssi DSM 13497	0	0	0	0	0	0	0	0	0	0	0	0	0	0	0	0	0	0	0	0	0	0	0	0	0	0	0	0	0	0	0	0	0	0	0	0	0	0	0	0	0	0	0	0	0	0	0
fig|456442.10.peg.854	(S)-3-O-geranylgeranylglyceryl phosphate synthase	Methanoregula boonei 6A8	0	0	1	0	0	0	0	0	0	0	0	0	0	0	0	0	0	0	0	0	0	0	0	0	0	0	0	0	0	0	0	0	0	0	0	0	0	0	0	0	0	0	0	0	0	0	0
KYH42842.1	(zinc) transport protein(ABC transporter, ATP-binding protein)	Candidatus Bathyarchaeota archaeon B63	0	0	0	0	0	1	0	0	0	0	0	0	0	0	0	0	0	0	0	0	0	0	0	0	0	0	0	0	0	0	0	0	0	0	0	0	0	0	0	0	0	0	0	0	0	0	0
AMV73568.1	1-(5-phosphoribosyl)-5-	(5- phosphoribosylamino)methylideneamino imidazole-4-carboxamide isomerase [Desulfuromonas sp. DDH964	0	0	0	0	0	0	0	0	0	0	0	0	0	0	0	0	0	0	0	0	0	0	0	0	0	0	0	0	0	0	0	0	0	0	0	0	0	0	0	0	0	0	0	0	0	0	0
KKM10379.1	1-(5-phosphoribosyl)-5-	(5-phosphoribosylamino)methylideneamino imidazole-4-carboxamide isomerase [Clostridiales bacterium PH28_bin88	0	0	0	0	0	0	0	0	0	0	0	0	0	0	0	0	0	0	0	0	0	0	0	0	0	0	0	0	0	0	0	0	0	0	0	0	0	0	0	0	0	0	0	0	0	0	0
KPJ55779.1	1-(5-phosphoribosyl)-5-	(5-phosphoribosylamino)methylideneamino imidazole-4-carboxamide isomerase [Deltaproteobacteria bacterium DG_8	0	0	0	0	0	0	0	0	0	0	0	0	0	0	0	0	0	0	0	0	0	0	0	0	0	0	0	0	0	0	0	0	0	0	0	0	0	0	0	0	0	0	0	0	0	0	0
KPK87402.1	1-(5-phosphoribosyl)-5-	(5-phosphoribosylamino)methylideneamino imidazole-4-carboxamide isomerase [Deltaproteobacteria bacterium SM23_61	0	0	0	0	0	0	0	0	0	0	0	0	0	0	0	0	0	0	0	0	0	0	0	0	0	0	0	0	0	0	0	0	0	0	0	0	0	0	0	0	0	0	0	0	0	0	0
SCL76372.1	1-(5-phosphoribosyl)-5-	(5-phosphoribosylamino)methylideneamino imidazole-4-carboxamide isomerase [Methanoculleus chikugoensis	0	0	1	0	0	0	0	0	0	0	0	0	0	0	0	0	0	0	0	0	0	0	0	0	0	0	0	0	0	0	0	0	0	0	0	0	0	0	0	0	0	0	0	0	0	0	0
KQC08398.1	1-(5-phosphoribosyl)-5-	(5-phosphoribosylamino)methylideneamino imidazole-4-carboxamide isomerase [Smithella sp. SDB	0	0	0	0	0	0	0	0	0	0	0	0	0	0	0	0	0	0	0	0	0	0	0	0	0	0	0	0	0	0	0	0	0	0	0	0	0	0	0	0	0	0	0	0	0	0	0
RJQ41485.1	1-(5-phosphoribosyl)-5-	(5-phosphoribosylamino)methylideneamino SURF_MAGimidazole-4-carboxamide isomerase [Nitrospiraceae bacterium SURF_MAG	0	0	0	0	0	0	0	0	0	0	0	0	0	0	0	0	0	0	0	0	0	0	0	0	0	0	0	0	0	0	0	0	0	0	0	0	0	0	0	0	0	0	0	0	0	0	0
RJQ45657.1	1-(5-phosphoribosyl)-5-	(5-phosphoribosylamino)methylideneamino SURF_MAGimidazole-4-carboxamide isomerase [Nitrospiraceae bacterium SURF_MAG	0	0	0	0	0	0	0	0	0	0	0	0	0	0	0	0	0	0	0	0	0	0	0	0	0	0	0	0	0	0	0	0	0	0	0	0	0	0	0	0	0	0	0	0	0	0	0
RJQ55439.1	1-(5-phosphoribosyl)-5-	(5-phosphoribosylamino)methylideneamino SURF_MAGimidazole-4-carboxamide isomerase [Nitrospiraceae bacterium SURF_MAG	0	0	0	0	0	0	0	0	0	0	0	0	0	0	0	0	0	0	0	0	0	0	0	0	0	0	0	0	0	0	0	0	0	0	0	0	0	0	0	0	0	0	0	0	0	0	0
OFY81575.1	1-(5-phosphoribosyl)-5-	(5-phosphoribosylamino)methylideneaminoimidazole-4-carboxamide isomerase [Bacteroidetes bacterium RBG_19FT_COMBO_42_7	0	0	0	0	0	0	0	0	0	0	0	0	0	0	0	0	0	0	0	0	0	0	0	0	0	0	0	0	0	0	0	0	0	0	0	0	0	0	0	0	0	0	0	0	0	0	0
OGL45156.1	1-(5-phosphoribosyl)-5-	(5-phosphoribosylamino)methylideneaminoimidazole-4-carboxamide isomerase [Candidatus Schekmanbacteria bacterium RBG_16_38_11	0	0	0	0	0	0	0	0	0	0	0	0	0	0	0	0	0	0	0	0	0	0	0	0	0	0	0	0	0	0	0	0	0	0	0	0	0	0	0	0	0	0	0	0	0	0	0
OGN91284.1	1-(5-phosphoribosyl)-5-	(5-phosphoribosylamino)methylideneaminoimidazole-4-carboxamide isomerase [Chloroflexi bacterium RBG_13_50_10	0	0	0	0	0	0	0	0	0	0	0	0	0	0	0	0	0	0	0	0	0	0	0	0	0	0	0	0	0	0	0	0	0	0	0	0	0	0	0	0	0	0	0	0	0	0	0
OGO02964.1	1-(5-phosphoribosyl)-5-	(5-phosphoribosylamino)methylideneaminoimidazole-4-carboxamide isomerase [Chloroflexi bacterium RBG_13_52_14	0	0	0	0	0	0	0	0	0	0	0	0	0	0	0	0	0	0	0	0	0	0	0	0	0	0	0	0	0	0	0	0	0	0	0	0	0	0	0	0	0	0	0	0	0	0	0
OGO03326.1	1-(5-phosphoribosyl)-5-	(5-phosphoribosylamino)methylideneaminoimidazole-4-carboxamide isomerase [Chloroflexi bacterium RBG_13_53_26	0	0	0	0	0	0	0	0	0	0	0	0	0	0	0	0	0	0	0	0	0	0	0	0	0	0	0	0	0	0	0	0	0	0	0	0	0	0	0	0	0	0	0	0	0	0	0
RJQ09006.1	1-(5-phosphoribosyl)-5-	(5-phosphoribosylamino)methylideneaminoimidazole-4-carboxamide isomerase [Dehalococcoidia bacterium	0	0	0	0	0	0	0	0	0	0	0	0	0	0	0	0	0	0	0	0	0	0	0	0	0	0	0	0	0	0	0	0	0	0	0	0	0	0	0	0	0	0	0	0	0	0	0
OIP26548.1	1-(5-phosphoribosyl)-5-	(5-phosphoribosylamino)methylideneaminoimidazole-4-carboxamide isomerase [Dehalococcoidia bacterium CG2_30_46_19	0	0	0	0	0	0	0	0	0	0	0	0	0	0	0	0	0	0	0	0	0	0	0	0	0	0	0	0	0	0	0	0	0	0	0	0	0	0	0	0	0	0	0	0	0	0	0
OGS41843.1	1-(5-phosphoribosyl)-5-	(5-phosphoribosylamino)methylideneaminoimidazole-4-carboxamide isomerase [Euryarchaeota archaeon RBG_16_62_10	0	0	0	0	0	0	0	0	0	1	0	0	0	0	0	0	0	0	0	0	0	0	0	0	0	0	0	0	0	0	0	0	0	0	0	0	0	0	0	0	0	0	0	0	0	0	0
OGW56732.1	1-(5-phosphoribosyl)-5-	(5-phosphoribosylamino)methylideneaminoimidazole-4-carboxamide isomerase [Nitrospirae bacterium RBG_16_43_8	0	0	0	0	0	0	0	0	0	0	0	0	0	0	0	0	0	0	0	0	0	0	0	0	0	0	0	0	0	0	0	0	0	0	0	0	0	0	0	0	0	0	0	0	0	0	0
OGW53485.1	1-(5-phosphoribosyl)-5-	(5-phosphoribosylamino)methylideneaminoimidazole-4-carboxamide isomerase [Nitrospirae bacterium RBG_19FT_COMBO_55_12	0	0	0	0	0	0	0	0	0	0	0	0	0	0	0	0	0	0	0	0	0	0	0	0	0	0	0	0	0	0	0	0	0	0	0	0	0	0	0	0	0	0	0	0	0	0	0
APG24387.1	1-(5-phosphoribosyl)-5-	(5-phosphoribosylamino)methylideneaminoimidazole-4-carboxamide isomerase [Pelobacter acetylenicus	0	0	0	0	0	0	0	0	0	0	0	0	0	0	0	0	0	0	0	0	0	0	0	0	0	0	0	0	0	0	0	0	0	0	0	0	0	0	0	0	0	0	0	0	0	0	0
OHB56343.1	1-(5-phosphoribosyl)-5-	(5-phosphoribosylamino)methylideneaminoimidazole-4-carboxamide isomerase [Planctomycetes bacterium RBG_13_44_8b	0	0	0	0	0	0	0	0	0	0	0	0	0	0	0	0	0	0	0	0	0	0	0	0	0	0	0	0	0	0	0	0	0	0	0	0	0	0	0	0	0	0	0	0	0	0	0
OHB80595.1	1-(5-phosphoribosyl)-5-	(5-phosphoribosylamino)methylideneaminoimidazole-4-carboxamide isomerase [Planctomycetes bacterium RBG_16_55_9	0	0	0	0	0	0	0	0	0	0	0	0	0	0	0	0	0	0	0	0	0	0	0	0	0	0	0	0	0	0	0	0	0	0	0	0	0	0	0	0	0	0	0	0	0	0	0
OGO02895.1	1-(5-phosphoribosyl)-5-	(5-phosphoribosylamino)methylideneaminoimidazole-4-carboxamide isomerase, partial [Chloroflexi bacterium RBG_13_54_8	0	0	0	0	0	0	0	0	0	0	0	0	0	0	0	0	0	0	0	0	0	0	0	0	0	0	0	0	0	0	0	0	0	0	0	0	0	0	0	0	0	0	0	0	0	0	0
KYH41813.1	1-(5-phosphoribosyl)-5-((5-phosphoribosylamino)methylideneamino) imidazole-4-carboxamide isomerase	Candidatus Bathyarchaeota archaeon B26-2	0	0	0	0	0	0	0	0	0	0	0	0	0	0	0	0	0	0	0	0	0	0	0	0	0	0	1	0	0	0	0	0	0	0	0	0	0	0	0	0	0	0	0	0	0	0	0
WP_004038707.1	1-(5-phosphoribosyl)-5-((5-phosphoribosylamino)methylideneamino)imidazole-4-carboxamide isomerase	Methanofollis liminatans	0	0	1	0	0	0	0	0	0	0	0	0	0	0	0	0	0	0	0	0	0	0	0	0	0	0	0	0	0	0	0	0	0	0	0	0	0	0	0	0	0	0	0	0	0	0	0
15sec1B_S1_L001_R1_001_(paired)_trimmed_(paired)_contig_15484_cov=15_553_1278_+	1-(5-phosphoribosyl)-5-(5-phosphoribosylamino)methylideneaminoimidazole-4-carboxamide isomerase	Deltaproteobacteria_MAG_NorthAtlantic_putativeSRB	0	0	0	0	0	0	0	0	0	0	0	0	0	0	0	0	0	0	0	0	0	0	0	0	0	0	0	0	0	0	0	0	0	0	0	0	0	0	0	0	0	0	0	0	0	0	0
15sec1B_S1_L001_R1_001_(paired)_trimmed_(paired)_contig_5630_cov=252_1_1044_+	1-(5-phosphoribosyl)-5-amino-4-imidazole-carboxylate carboxylase	Atribacteria_MAG_NorthAtlantic	0	0	0	0	0	0	0	0	0	0	0	0	0	0	0	0	0	0	0	0	0	0	0	0	0	0	0	0	0	0	0	0	0	0	0	0	0	0	0	0	0	0	0	0	0	0	0
OFY67422.1	1-(5-phosphoribosyl)-5-amino-4-imidazole-carboxylate carboxylase	Bacteroidetes bacterium RBG_13_43_22	0	0	0	0	0	0	0	0	0	0	0	0	0	0	0	0	0	0	0	0	0	0	0	0	0	0	0	0	0	0	0	0	0	0	0	0	0	0	0	0	0	0	0	0	0	0	0
WP_025747504.1	1-(5-phosphoribosyl)-5-amino-4-imidazole-carboxylate carboxylase	Caldicoprobacter oshimai	0	0	0	0	0	0	0	0	0	0	0	0	0	0	0	0	0	0	0	0	0	0	0	0	0	0	0	0	0	0	0	0	0	0	0	0	0	0	0	0	0	0	0	0	0	0	0
OGC77582.1	1-(5-phosphoribosyl)-5-amino-4-imidazole-carboxylate carboxylase	candidate division Zixibacteria bacterium RBG_16_40_9	0	0	0	0	0	0	0	0	0	0	0	0	0	0	0	0	0	0	0	0	0	0	0	0	0	0	0	0	0	0	0	0	0	0	0	0	0	0	0	0	0	0	0	0	0	0	0
OGD20533.1	1-(5-phosphoribosyl)-5-amino-4-imidazole-carboxylate carboxylase	Candidatus Aminicenantes bacterium RBG_16_63_16	0	0	0	0	0	0	0	0	0	0	0	0	0	0	0	0	0	0	0	0	0	0	0	0	0	0	0	0	0	0	0	0	0	0	0	0	0	0	0	0	0	0	0	0	0	0	0
OGK97468.1	1-(5-phosphoribosyl)-5-amino-4-imidazole-carboxylate carboxylase	Candidatus Rokubacteria bacterium RBG_16_73_20	0	0	0	0	0	0	0	0	0	0	0	0	0	0	0	0	0	0	0	0	0	0	0	0	0	0	0	0	0	0	0	0	0	0	0	0	0	0	0	0	0	0	0	0	0	0	0
OGO04254.1	1-(5-phosphoribosyl)-5-amino-4-imidazole-carboxylate carboxylase	Chloroflexi bacterium RBG_13_54_8	0	0	0	0	0	0	0	0	0	0	0	0	0	0	0	0	0	0	0	0	0	0	0	0	0	0	0	0	0	0	0	0	0	0	0	0	0	0	0	0	0	0	0	0	0	0	0
OGO06189.1	1-(5-phosphoribosyl)-5-amino-4-imidazole-carboxylate carboxylase	Chloroflexi bacterium RBG_13_54_9	0	0	0	0	0	0	0	0	0	0	0	0	0	0	0	0	0	0	0	0	0	0	0	0	0	0	0	0	0	0	0	0	0	0	0	0	0	0	0	0	0	0	0	0	0	0	0
OGO08820.1	1-(5-phosphoribosyl)-5-amino-4-imidazole-carboxylate carboxylase	Chloroflexi bacterium RBG_13_60_13	0	0	0	0	0	0	0	0	0	0	0	0	0	0	0	0	0	0	0	0	0	0	0	0	0	0	0	0	0	0	0	0	0	0	0	0	0	0	0	0	0	0	0	0	0	0	0
KPK90515.1	1-(5-phosphoribosyl)-5-amino-4-imidazole-carboxylate carboxylase	Deltaproteobacteria bacterium SM23_61	0	0	0	0	0	0	0	0	0	0	0	0	0	0	0	0	0	0	0	0	0	0	0	0	0	0	0	0	0	0	0	0	0	0	0	0	0	0	0	0	0	0	0	0	0	0	0
OQX23591.1	1-(5-phosphoribosyl)-5-amino-4-imidazole-carboxylate carboxylase	Desulfobacteraceae bacterium IS3	0	0	0	0	0	0	0	0	0	0	0	0	0	0	0	0	0	0	0	0	0	0	0	0	0	0	0	0	0	0	0	0	0	0	0	0	0	0	0	0	0	0	0	0	0	0	0
OHB33780.1	1-(5-phosphoribosyl)-5-amino-4-imidazole-carboxylate carboxylase	Desulfuromonadaceae bacterium GWC2_58_13	0	0	0	0	0	0	0	0	0	0	0	0	0	0	0	0	0	0	0	0	0	0	0	0	0	0	0	0	0	0	0	0	0	0	0	0	0	0	0	0	0	0	0	0	0	0	0
OGS45411.1	1-(5-phosphoribosyl)-5-amino-4-imidazole-carboxylate carboxylase	Euryarchaeota archaeon RBG_16_67_27	0	0	0	0	0	0	0	0	1	0	0	0	0	0	0	0	0	0	0	0	0	0	0	0	0	0	0	0	0	0	0	0	0	0	0	0	0	0	0	0	0	0	0	0	0	0	0
OGW38483.1	1-(5-phosphoribosyl)-5-amino-4-imidazole-carboxylate carboxylase	Nitrospirae bacterium RBG_13_39_12	0	0	0	0	0	0	0	0	0	0	0	0	0	0	0	0	0	0	0	0	0	0	0	0	0	0	0	0	0	0	0	0	0	0	0	0	0	0	0	0	0	0	0	0	0	0	0
OGW61638.1	1-(5-phosphoribosyl)-5-amino-4-imidazole-carboxylate carboxylase	Nitrospirae bacterium RBG_16_64_22	0	0	0	0	0	0	0	0	0	0	0	0	0	0	0	0	0	0	0	0	0	0	0	0	0	0	0	0	0	0	0	0	0	0	0	0	0	0	0	0	0	0	0	0	0	0	0
KFO67340.1	1-(5-phosphoribosyl)-5-amino-4-imidazole-carboxylate carboxylase	Smithella sp. SCADC	0	0	0	0	0	0	0	0	0	0	0	0	0	0	0	0	0	0	0	0	0	0	0	0	0	0	0	0	0	0	0	0	0	0	0	0	0	0	0	0	0	0	0	0	0	0	0
OHE55473.1	1-(5-phosphoribosyl)-5-amino-4-imidazole-carboxylate carboxylase	Thermodesulfovibrio sp. RBG_19FT_COMBO_42_12	0	0	0	0	0	0	0	0	0	0	0	0	0	0	0	0	0	0	0	0	0	0	0	0	0	0	0	0	0	0	0	0	0	0	0	0	0	0	0	0	0	0	0	0	0	0	0
fig|234267.13.peg.4544	1,2-diacylglycerol 3-glucosyltransferase (EC 2.4.1.157); diglucosyldiacylglycerol synthase (LTA membrane anchor synthesis); putative	Solibacter usitatus Ellin6076	0	0	0	0	0	0	0	0	0	0	0	0	0	0	0	0	0	0	0	0	0	0	0	0	0	0	0	0	0	0	0	0	0	0	0	0	0	0	0	0	0	0	0	0	0	0	0
OHB55226.1	1,3-beta-galactosyl-N-acetylhexosamine phosphorylase	Planctomycetes bacterium RBG_13_44_8b	0	0	0	0	0	0	0	0	0	0	0	0	0	0	0	0	0	0	0	0	0	0	0	0	0	0	0	0	0	0	0	0	0	0	0	0	0	0	0	0	0	0	0	0	0	0	0
GAM11482.1	1,3-propanediol dehydrogenase	Geobacter sp. OR-1	0	0	0	0	0	0	0	0	0	0	0	0	0	0	0	0	0	0	0	0	0	0	0	0	0	0	0	0	0	0	0	0	0	0	0	0	0	0	0	0	0	0	0	0	0	0	0
fig|1094188.3.peg.2618	1,4-alpha-glucan (glycogen) branching enzyme, GH-13-type (EC 2.4.1.18)	Clostridium thermocellum YS	0	0	0	0	0	0	0	0	0	0	0	0	0	0	0	0	0	0	0	0	0	0	0	0	0	0	0	0	0	0	0	0	0	0	0	0	0	0	0	0	0	0	0	0	0	0	0
fig|247490.3.peg.2436	1,4-alpha-glucan (glycogen) branching enzyme, GH-13-type (EC 2.4.1.18)	planctomycete KSU-1	0	0	0	0	0	0	0	0	0	0	0	0	0	0	0	0	0	0	0	0	0	0	0	0	0	0	0	0	0	0	0	0	0	0	0	0	0	0	0	0	0	0	0	0	0	0	0
fig|1150469.3.peg.1182	1,4-alpha-glucan (glycogen) branching enzyme, GH-13-type (EC 2.4.1.18)	Rhodospirillum photometricum DSM 122	0	0	0	0	0	0	0	0	0	0	0	0	0	0	0	0	0	0	0	0	0	0	0	0	0	0	0	0	0	0	0	0	0	0	0	0	0	0	0	0	0	0	0	0	0	0	0
fig|234267.13.peg.7656	1,4-alpha-glucan (glycogen) branching enzyme, GH-13-type (EC 2.4.1.18)	Solibacter usitatus Ellin6076	0	0	0	0	0	0	0	0	0	0	0	0	0	0	0	0	0	0	0	0	0	0	0	0	0	0	0	0	0	0	0	0	0	0	0	0	0	0	0	0	0	0	0	0	0	0	0
OGN96677.1	1,4-alpha-glucan branching enzyme	Chloroflexi bacterium RBG_13_51_36	0	0	0	0	0	0	0	0	0	0	0	0	0	0	0	0	0	0	0	0	0	0	0	0	0	0	0	0	0	0	0	0	0	0	0	0	0	0	0	0	0	0	0	0	0	0	0
OGO03924.1	1,4-alpha-glucan branching enzyme	Chloroflexi bacterium RBG_13_53_26	0	0	0	0	0	0	0	0	0	0	0	0	0	0	0	0	0	0	0	0	0	0	0	0	0	0	0	0	0	0	0	0	0	0	0	0	0	0	0	0	0	0	0	0	0	0	0
OGP57903.1	1,4-alpha-glucan branching enzyme	Deltaproteobacteria bacterium RBG_13_52_11b	0	0	0	0	0	0	0	0	0	0	0	0	0	0	0	0	0	0	0	0	0	0	0	0	0	0	0	0	0	0	0	0	0	0	0	0	0	0	0	0	0	0	0	0	0	0	0
KKK44666.1	1,4-alpha-glucan branching enzyme	Lokiarchaeum sp. GC14_75	0	0	0	0	0	0	0	0	0	0	0	0	0	0	0	0	0	0	0	0	0	0	0	0	0	0	0	0	0	0	0	0	0	0	0	0	0	0	0	0	0	0	0	0	0	0	0
OGW62408.1	1,4-alpha-glucan branching enzyme	Nitrospirae bacterium RBG_16_64_22	0	0	0	0	0	0	0	0	0	0	0	0	0	0	0	0	0	0	0	0	0	0	0	0	0	0	0	0	0	0	0	0	0	0	0	0	0	0	0	0	0	0	0	0	0	0	0
OHB64236.1	1,4-alpha-glucan branching enzyme	Planctomycetes bacterium RBG_13_60_9	0	0	0	0	0	0	0	0	0	0	0	0	0	0	0	0	0	0	0	0	0	0	0	0	0	0	0	0	0	0	0	0	0	0	0	0	0	0	0	0	0	0	0	0	0	0	0
OHB78519.1	1,4-alpha-glucan branching enzyme	Planctomycetes bacterium RBG_16_55_9	0	0	0	0	0	0	0	0	0	0	0	0	0	0	0	0	0	0	0	0	0	0	0	0	0	0	0	0	0	0	0	0	0	0	0	0	0	0	0	0	0	0	0	0	0	0	0
OHE55571.1	1,4-alpha-glucan branching enzyme	Thermodesulfovibrio sp. RBG_19FT_COMBO_42_12	0	0	0	0	0	0	0	0	0	0	0	0	0	0	0	0	0	0	0	0	0	0	0	0	0	0	0	0	0	0	0	0	0	0	0	0	0	0	0	0	0	0	0	0	0	0	0
OGK93326.1	1,4-alpha-glucan branching enzyme, partial	Candidatus Rokubacteria bacterium RBG_16_73_20	0	0	0	0	0	0	0	0	0	0	0	0	0	0	0	0	0	0	0	0	0	0	0	0	0	0	0	0	0	0	0	0	0	0	0	0	0	0	0	0	0	0	0	0	0	0	0
OFY64498.1	1,4-alpha-glucan branching protein	Bacteroidetes bacterium RBG_13_43_22	0	0	0	0	0	0	0	0	0	0	0	0	0	0	0	0	0	0	0	0	0	0	0	0	0	0	0	0	0	0	0	0	0	0	0	0	0	0	0	0	0	0	0	0	0	0	0
RJQ19387.1	1,4-alpha-glucan branching protein GlgB	Nitrospiraceae bacterium SURF_MAG	0	0	0	0	0	0	0	0	0	0	0	0	0	0	0	0	0	0	0	0	0	0	0	0	0	0	0	0	0	0	0	0	0	0	0	0	0	0	0	0	0	0	0	0	0	0	0
RJR19722.1	1,4-alpha-glucan branching protein GlgB	Nitrospiraceae bacterium SURF_MAG	0	0	0	0	0	0	0	0	0	0	0	0	0	0	0	0	0	0	0	0	0	0	0	0	0	0	0	0	0	0	0	0	0	0	0	0	0	0	0	0	0	0	0	0	0	0	0
OFY62682.1	1,4-beta-xylanase	Bacteroidetes bacterium RBG_13_42_15	0	0	0	0	0	0	0	0	0	0	0	0	0	0	0	0	0	0	0	0	0	0	0	0	0	0	0	0	0	0	0	0	0	0	0	0	0	0	0	0	0	0	0	0	0	0	0
OGC01309.1	1,4-beta-xylanase	candidate division KSB1 bacterium RBG_16_48_16	0	0	0	0	0	0	0	0	0	0	0	0	0	0	0	0	0	0	0	0	0	0	0	0	0	0	0	0	0	0	0	0	0	0	0	0	0	0	0	0	0	0	0	0	0	0	0
OHB63921.1	1,4-beta-xylanase	Planctomycetes bacterium RBG_13_62_9	0	0	0	0	0	0	0	0	0	0	0	0	0	0	0	0	0	0	0	0	0	0	0	0	0	0	0	0	0	0	0	0	0	0	0	0	0	0	0	0	0	0	0	0	0	0	0
OHB73791.1	1,4-beta-xylanase	Planctomycetes bacterium RBG_16_55_9	0	0	0	0	0	0	0	0	0	0	0	0	0	0	0	0	0	0	0	0	0	0	0	0	0	0	0	0	0	0	0	0	0	0	0	0	0	0	0	0	0	0	0	0	0	0	0
RJQ53007.1	1,4-dihydroxy-2-naphthoate octaprenyltransferase	Actinobacteria bacterium SURF_MAG	0	0	0	0	0	0	0	0	0	0	0	0	0	0	0	0	0	0	0	0	0	0	0	0	0	0	0	0	0	0	0	0	0	0	0	0	0	0	0	0	0	0	0	0	0	0	0
RDE15050.1	1,4-dihydroxy-2-naphthoate octaprenyltransferase	Candidatus Thorarchaeota archaeon	0	0	0	0	0	0	0	0	0	0	0	0	0	0	0	0	0	0	0	1	0	0	0	0	0	0	0	0	0	0	0	0	0	0	0	0	0	0	0	0	0	0	0	0	0	0	0
OGP63151.1	1,4-dihydroxy-2-naphthoate octaprenyltransferase	Deltaproteobacteria bacterium RBG_13_49_15	0	0	0	0	0	0	0	0	0	0	0	0	0	0	0	0	0	0	0	0	0	0	0	0	0	0	0	0	0	0	0	0	0	0	0	0	0	0	0	0	0	0	0	0	0	0	0
OGW92665.1	1,4-dihydroxy-2-naphthoate octaprenyltransferase	Omnitrophica bacterium RIFCSPLOWO2_12_FULL_45_13	0	0	0	0	0	0	0	0	0	0	0	0	0	0	0	0	0	0	0	0	0	0	0	0	0	0	0	0	0	0	0	0	0	0	0	0	0	0	0	0	0	0	0	0	0	0	0
OGO23673.1	1,4-dihydroxy-2-naphthoate octaprenyltransferase, partial	Chloroflexi bacterium RBG_16_51_9	0	0	0	0	0	0	0	0	0	0	0	0	0	0	0	0	0	0	0	0	0	0	0	0	0	0	0	0	0	0	0	0	0	0	0	0	0	0	0	0	0	0	0	0	0	0	0
RJP52195.1	1,4-dihydroxy-2-naphthoate polyprenyltransferase	Anaerolineaceae bacterium SURF_MAG	0	0	0	0	0	0	0	0	0	0	0	0	0	0	0	0	0	0	0	0	0	0	0	0	0	0	0	0	0	0	0	0	0	0	0	0	0	0	0	0	0	0	0	0	0	0	0
OIN95262.1	1,4-dihydroxy-2-naphthoyl-CoA synthase	Deltaproteobacteria bacterium CG1_02_45_11	0	0	0	0	0	0	0	0	0	0	0	0	0	0	0	0	0	0	0	0	0	0	0	0	0	0	0	0	0	0	0	0	0	0	0	0	0	0	0	0	0	0	0	0	0	0	0
OFY61085.1	1,4-dihydroxy-6-naphthoate synthase	Bacteroidetes bacterium RBG_19FT_COMBO_42_10	0	0	0	0	0	0	0	0	0	0	0	0	0	0	0	0	0	0	0	0	0	0	0	0	0	0	0	0	0	0	0	0	0	0	0	0	0	0	0	0	0	0	0	0	0	0	0
RJP64520.1	1,4-dihydroxy-6-naphthoate synthase	Candidatus Abyssubacteria bacterium SURF_17 SURF_MAG	0	0	0	0	0	0	0	0	0	0	0	0	0	0	0	0	0	0	0	0	0	0	0	0	0	0	0	0	0	0	0	0	0	0	0	0	0	0	0	0	0	0	0	0	0	0	0
OGR35639.1	1,4-dihydroxy-6-naphthoate synthase	Desulfuromonadales bacterium GWD2_61_12	0	0	0	0	0	0	0	0	0	0	0	0	0	0	0	0	0	0	0	0	0	0	0	0	0	0	0	0	0	0	0	0	0	0	0	0	0	0	0	0	0	0	0	0	0	0	0
RJQ39884.1	1,4-dihydroxy-6-naphthoate synthase	Nitrospiraceae bacterium SURF_MAG	0	0	0	0	0	0	0	0	0	0	0	0	0	0	0	0	0	0	0	0	0	0	0	0	0	0	0	0	0	0	0	0	0	0	0	0	0	0	0	0	0	0	0	0	0	0	0
RJR16502.1	1,4-dihydroxy-6-naphthoate synthase	Nitrospiraceae bacterium SURF_MAG	0	0	0	0	0	0	0	0	0	0	0	0	0	0	0	0	0	0	0	0	0	0	0	0	0	0	0	0	0	0	0	0	0	0	0	0	0	0	0	0	0	0	0	0	0	0	0
OHE57123.1	1,4-dihydroxy-6-naphthoate synthase	Thermodesulfovibrio sp. RBG_19FT_COMBO_41_18	0	0	0	0	0	0	0	0	0	0	0	0	0	0	0	0	0	0	0	0	0	0	0	0	0	0	0	0	0	0	0	0	0	0	0	0	0	0	0	0	0	0	0	0	0	0	0
OGW54847.1	1,4-dihydroxy-6-naphthoate synthase, partial	Nitrospirae bacterium RBG_19FT_COMBO_55_12	0	0	0	0	0	0	0	0	0	0	0	0	0	0	0	0	0	0	0	0	0	0	0	0	0	0	0	0	0	0	0	0	0	0	0	0	0	0	0	0	0	0	0	0	0	0	0
KXK29384.1	1,5-anhydro-D-fructose reductase	Omnitrophica bacterium OLB16	0	0	0	0	0	0	0	0	0	0	0	0	0	0	0	0	0	1	0	0	0	0	0	0	0	0	0	0	0	0	0	0	0	0	0	0	0	0	0	0	0	0	0	0	0	0	0
GAM08529.1	10 kDa chaperonin	Geobacter sp. OR-1	0	0	0	0	0	0	0	0	0	0	0	0	0	0	0	0	0	0	0	0	0	0	0	0	0	0	0	0	0	0	0	0	0	0	0	0	0	0	0	0	0	0	0	0	0	0	0
OGP46618.1	12,18-didecarboxysiroheme deacetylase	Deltaproteobacteria bacterium RBG_13_51_10	0	0	0	0	0	0	0	0	0	0	0	0	0	0	0	0	0	0	0	0	0	0	0	0	0	0	0	0	0	0	0	0	0	0	0	0	0	0	0	0	0	0	0	0	0	0	0
WP_051184520.1	12,18-didecarboxysiroheme deacetylase	Desulfatiglans anilini	0	0	0	0	0	0	0	0	0	0	0	0	0	0	0	0	0	0	0	0	0	0	0	0	0	0	0	0	0	0	0	0	0	0	0	0	0	0	0	0	0	0	0	0	0	0	0
OHB74067.1	12,18-didecarboxysiroheme deacetylase	Planctomycetes bacterium RBG_16_55_9	0	0	0	0	0	0	0	0	0	0	0	0	0	0	0	0	0	0	0	0	0	0	0	0	0	0	0	0	0	0	0	0	0	0	0	0	0	0	0	0	0	0	0	0	0	0	0
AMV73124.1	16S rRNA (2'-O-methyl-C1402)-methyltransferase	Desulfuromonas sp. DDH964	0	0	0	0	0	0	0	0	0	0	0	0	0	0	0	0	0	0	0	0	0	0	0	0	0	0	0	0	0	0	0	0	0	0	0	0	0	0	0	0	0	0	0	0	0	0	0
ALC18152.1	16S rRNA (5-methyl-C967)-methyltransferase	Desulfuromonas soudanensis	0	0	0	0	0	0	0	0	0	0	0	0	0	0	0	0	0	0	0	0	0	0	0	0	0	0	0	0	0	0	0	0	0	0	0	0	0	0	0	0	0	0	0	0	0	0	0
OFY64187.1	16S rRNA (adenine(1518)-N(6)/adenine(1519)-N(6))-dimethyltransferase	Bacteroidetes bacterium RBG_13_43_22	0	0	0	0	0	0	0	0	0	0	0	0	0	0	0	0	0	0	0	0	0	0	0	0	0	0	0	0	0	0	0	0	0	0	0	0	0	0	0	0	0	0	0	0	0	0	0
RCV64866.1	16S rRNA (adenine1518-N6/adenine1519-N6)-dimethyltransferase	ANME-1 cluster archaeon	0	0	0	0	1	0	0	0	0	0	0	0	0	0	0	0	0	0	0	0	0	0	0	0	0	0	0	0	0	0	0	0	0	0	0	0	0	0	0	0	0	0	0	0	0	0	0
'15sec1B_S1_L001_R1_001_(paired)_trimmed_(paired)_contig_7542_cov=19_2693_3225_+	16S rRNA (cytidine(1402)-2''-O)-methyltransferase	Chloroflexi_MAG_NorthAtlantic'	0	0	0	0	0	0	0	0	0	0	0	0	0	0	0	0	0	0	0	0	0	0	0	0	0	0	0	0	0	0	0	0	0	0	0	0	0	0	0	0	0	0	0	0	0	0	0
'15sec1B_S1_L001_R1_001_(paired)_trimmed_(paired)_contig_21949_cov=9_189_757_-	16S rRNA (cytidine(1402)-2''-O)-methyltransferase	Deltaproteobacteria_MAG_NorthAtlantic_putativeSRB'	0	0	0	0	0	0	0	0	0	0	0	0	0	0	0	0	0	0	0	0	0	0	0	0	0	0	0	0	0	0	0	0	0	0	0	0	0	0	0	0	0	0	0	0	0	0	0
RJP52396.1	16S rRNA (cytidine(1402)-2'-O)-methyltransferase	Anaerolineaceae bacterium SURF_MAG	0	0	0	0	0	0	0	0	0	0	0	0	0	0	0	0	0	0	0	0	0	0	0	0	0	0	0	0	0	0	0	0	0	0	0	0	0	0	0	0	0	0	0	0	0	0	0
OFY64235.1	16S rRNA (cytidine(1402)-2'-O)-methyltransferase	Bacteroidetes bacterium RBG_13_43_22	0	0	0	0	0	0	0	0	0	0	0	0	0	0	0	0	0	0	0	0	0	0	0	0	0	0	0	0	0	0	0	0	0	0	0	0	0	0	0	0	0	0	0	0	0	0	0
OGC83090.1	16S rRNA (cytidine(1402)-2'-O)-methyltransferase	candidate division Zixibacteria bacterium RBG_16_43_9	0	0	0	0	0	0	0	0	0	0	0	0	0	0	0	0	0	0	0	0	0	0	0	0	0	0	0	0	0	0	0	0	0	0	0	0	0	0	0	0	0	0	0	0	0	0	0
OGD38692.1	16S rRNA (cytidine(1402)-2'-O)-methyltransferase	Candidatus Aminicenantes bacterium RBG_19FT_COMBO_58_17	0	0	0	0	0	0	0	0	0	0	0	0	0	0	0	0	0	0	0	0	0	0	0	0	0	0	0	0	0	0	0	0	0	0	0	0	0	0	0	0	0	0	0	0	0	0	0
OGK90500.1	16S rRNA (cytidine(1402)-2'-O)-methyltransferase	Candidatus Rokubacteria bacterium RBG_16_73_20	0	0	0	0	0	0	0	0	0	0	0	0	0	0	0	0	0	0	0	0	0	0	0	0	0	0	0	0	0	0	0	0	0	0	0	0	0	0	0	0	0	0	0	0	0	0	0
OGN95162.1	16S rRNA (cytidine(1402)-2'-O)-methyltransferase	Chloroflexi bacterium RBG_13_50_10	0	0	0	0	0	0	0	0	0	0	0	0	0	0	0	0	0	0	0	0	0	0	0	0	0	0	0	0	0	0	0	0	0	0	0	0	0	0	0	0	0	0	0	0	0	0	0
OGN99366.1	16S rRNA (cytidine(1402)-2'-O)-methyltransferase	Chloroflexi bacterium RBG_13_52_12	0	0	0	0	0	0	0	0	0	0	0	0	0	0	0	0	0	0	0	0	0	0	0	0	0	0	0	0	0	0	0	0	0	0	0	0	0	0	0	0	0	0	0	0	0	0	0
OGO00040.1	16S rRNA (cytidine(1402)-2'-O)-methyltransferase	Chloroflexi bacterium RBG_13_52_14	0	0	0	0	0	0	0	0	0	0	0	0	0	0	0	0	0	0	0	0	0	0	0	0	0	0	0	0	0	0	0	0	0	0	0	0	0	0	0	0	0	0	0	0	0	0	0
OGO02528.1	16S rRNA (cytidine(1402)-2'-O)-methyltransferase	Chloroflexi bacterium RBG_13_53_26	0	0	0	0	0	0	0	0	0	0	0	0	0	0	0	0	0	0	0	0	0	0	0	0	0	0	0	0	0	0	0	0	0	0	0	0	0	0	0	0	0	0	0	0	0	0	0
OGO23259.1	16S rRNA (cytidine(1402)-2'-O)-methyltransferase	Chloroflexi bacterium RBG_16_51_9	0	0	0	0	0	0	0	0	0	0	0	0	0	0	0	0	0	0	0	0	0	0	0	0	0	0	0	0	0	0	0	0	0	0	0	0	0	0	0	0	0	0	0	0	0	0	0
OGO36090.1	16S rRNA (cytidine(1402)-2'-O)-methyltransferase	Chloroflexi bacterium RBG_16_56_8	0	0	0	0	0	0	0	0	0	0	0	0	0	0	0	0	0	0	0	0	0	0	0	0	0	0	0	0	0	0	0	0	0	0	0	0	0	0	0	0	0	0	0	0	0	0	0
OIP28004.1	16S rRNA (cytidine(1402)-2'-O)-methyltransferase	Dehalococcoidia bacterium CG2_30_46_9	0	0	0	0	0	0	0	0	0	0	0	0	0	0	0	0	0	0	0	0	0	0	0	0	0	0	0	0	0	0	0	0	0	0	0	0	0	0	0	0	0	0	0	0	0	0	0
OGQ49068.1	16S rRNA (cytidine(1402)-2'-O)-methyltransferase	Deltaproteobacteria bacterium RIFCSPLOWO2_02_56_12	0	0	0	0	0	0	0	0	0	0	0	0	0	0	0	0	0	0	0	0	0	0	0	0	0	0	0	0	0	0	0	0	0	0	0	0	0	0	0	0	0	0	0	0	0	0	0
RJP60844.1	16S rRNA (cytidine(1402)-2'-O)-methyltransferase	Deltaproteobacteria bacterium SURF_MAG	0	0	0	0	0	0	0	0	0	0	0	0	0	0	0	0	0	0	0	0	0	0	0	0	0	0	0	0	0	0	0	0	0	0	0	0	0	0	0	0	0	0	0	0	0	0	0
RJQ62904.1	16S rRNA (cytidine(1402)-2'-O)-methyltransferase	Ignavibacteriales bacterium SURF_MAG	0	0	0	0	0	0	0	0	0	0	0	0	0	0	0	0	0	0	0	0	0	0	0	0	0	0	0	0	0	0	0	0	0	0	0	0	0	0	0	0	0	0	0	0	0	0	0
OGW44530.1	16S rRNA (cytidine(1402)-2'-O)-methyltransferase	Nitrospirae bacterium RBG_16_43_11	0	0	0	0	0	0	0	0	0	0	0	0	0	0	0	0	0	0	0	0	0	0	0	0	0	0	0	0	0	0	0	0	0	0	0	0	0	0	0	0	0	0	0	0	0	0	0
OHE56761.1	16S rRNA (cytidine(1402)-2'-O)-methyltransferase	Thermodesulfovibrio sp. RBG_19FT_COMBO_41_18	0	0	0	0	0	0	0	0	0	0	0	0	0	0	0	0	0	0	0	0	0	0	0	0	0	0	0	0	0	0	0	0	0	0	0	0	0	0	0	0	0	0	0	0	0	0	0
OFY71436.1	16S rRNA (cytosine(1402)-N(4))-methyltransferase	Bacteroidetes bacterium RBG_13_42_15	0	0	0	0	0	0	0	0	0	0	0	0	0	0	0	0	0	0	0	0	0	0	0	0	0	0	0	0	0	0	0	0	0	0	0	0	0	0	0	0	0	0	0	0	0	0	0
OGC83718.1	16S rRNA (cytosine(1402)-N(4))-methyltransferase	candidate division Zixibacteria bacterium RBG_16_43_9	0	0	0	0	0	0	0	0	0	0	0	0	0	0	0	0	0	0	0	0	0	0	0	0	0	0	0	0	0	0	0	0	0	0	0	0	0	0	0	0	0	0	0	0	0	0	0
OGD11333.1	16S rRNA (cytosine(1402)-N(4))-methyltransferase	Candidatus Aminicenantes bacterium RBG_13_62_12	0	0	0	0	0	0	0	0	0	0	0	0	0	0	0	0	0	0	0	0	0	0	0	0	0	0	0	0	0	0	0	0	0	0	0	0	0	0	0	0	0	0	0	0	0	0	0
OGD15255.1	16S rRNA (cytosine(1402)-N(4))-methyltransferase	Candidatus Aminicenantes bacterium RBG_16_66_30	0	0	0	0	0	0	0	0	0	0	0	0	0	0	0	0	0	0	0	0	0	0	0	0	0	0	0	0	0	0	0	0	0	0	0	0	0	0	0	0	0	0	0	0	0	0	0
OGD34274.1	16S rRNA (cytosine(1402)-N(4))-methyltransferase	Candidatus Aminicenantes bacterium RBG_19FT_COMBO_58_17	0	0	0	0	0	0	0	0	0	0	0	0	0	0	0	0	0	0	0	0	0	0	0	0	0	0	0	0	0	0	0	0	0	0	0	0	0	0	0	0	0	0	0	0	0	0	0
OGD26830.1	16S rRNA (cytosine(1402)-N(4))-methyltransferase	Candidatus Aminicenantes bacterium RBG_19FT_COMBO_59_29	0	0	0	0	0	0	0	0	0	0	0	0	0	0	0	0	0	0	0	0	0	0	0	0	0	0	0	0	0	0	0	0	0	0	0	0	0	0	0	0	0	0	0	0	0	0	0
OIP70530.1	16S rRNA (cytosine(1402)-N(4))-methyltransferase	Candidatus Atribacteria bacterium CG2_30_33_13	0	0	0	0	0	0	0	0	0	0	0	0	0	0	0	0	0	0	0	0	0	0	0	0	0	0	0	0	0	0	0	0	0	0	0	0	0	0	0	0	0	0	0	0	0	0	0
OGO03574.1	16S rRNA (cytosine(1402)-N(4))-methyltransferase	Chloroflexi bacterium RBG_13_54_9	0	0	0	0	0	0	0	0	0	0	0	0	0	0	0	0	0	0	0	0	0	0	0	0	0	0	0	0	0	0	0	0	0	0	0	0	0	0	0	0	0	0	0	0	0	0	0
OGO07526.1	16S rRNA (cytosine(1402)-N(4))-methyltransferase	Chloroflexi bacterium RBG_13_60_13	0	0	0	0	0	0	0	0	0	0	0	0	0	0	0	0	0	0	0	0	0	0	0	0	0	0	0	0	0	0	0	0	0	0	0	0	0	0	0	0	0	0	0	0	0	0	0
OGO10430.1	16S rRNA (cytosine(1402)-N(4))-methyltransferase	Chloroflexi bacterium RBG_13_68_17	0	0	0	0	0	0	0	0	0	0	0	0	0	0	0	0	0	0	0	0	0	0	0	0	0	0	0	0	0	0	0	0	0	0	0	0	0	0	0	0	0	0	0	0	0	0	0
OGO19691.1	16S rRNA (cytosine(1402)-N(4))-methyltransferase	Chloroflexi bacterium RBG_16_50_11	0	0	0	0	0	0	0	0	0	0	0	0	0	0	0	0	0	0	0	0	0	0	0	0	0	0	0	0	0	0	0	0	0	0	0	0	0	0	0	0	0	0	0	0	0	0	0
OGO24514.1	16S rRNA (cytosine(1402)-N(4))-methyltransferase	Chloroflexi bacterium RBG_16_51_9	0	0	0	0	0	0	0	0	0	0	0	0	0	0	0	0	0	0	0	0	0	0	0	0	0	0	0	0	0	0	0	0	0	0	0	0	0	0	0	0	0	0	0	0	0	0	0
OGO33165.1	16S rRNA (cytosine(1402)-N(4))-methyltransferase	Chloroflexi bacterium RBG_16_56_11	0	0	0	0	0	0	0	0	0	0	0	0	0	0	0	0	0	0	0	0	0	0	0	0	0	0	0	0	0	0	0	0	0	0	0	0	0	0	0	0	0	0	0	0	0	0	0
OGO41758.1	16S rRNA (cytosine(1402)-N(4))-methyltransferase	Chloroflexi bacterium RBG_16_57_9	0	0	0	0	0	0	0	0	0	0	0	0	0	0	0	0	0	0	0	0	0	0	0	0	0	0	0	0	0	0	0	0	0	0	0	0	0	0	0	0	0	0	0	0	0	0	0
OGO44010.1	16S rRNA (cytosine(1402)-N(4))-methyltransferase	Chloroflexi bacterium RBG_16_58_8	0	0	0	0	0	0	0	0	0	0	0	0	0	0	0	0	0	0	0	0	0	0	0	0	0	0	0	0	0	0	0	0	0	0	0	0	0	0	0	0	0	0	0	0	0	0	0
OGO59771.1	16S rRNA (cytosine(1402)-N(4))-methyltransferase	Chloroflexi bacterium RBG_19FT_COMBO_47_15	0	0	0	0	0	0	0	0	0	0	0	0	0	0	0	0	0	0	0	0	0	0	0	0	0	0	0	0	0	0	0	0	0	0	0	0	0	0	0	0	0	0	0	0	0	0	0
15sec1B_S1_L001_R1_001_(paired)_trimmed_(paired)_contig_39419_cov=6_1_1071_-	16S rRNA (cytosine(1402)-N(4))-methyltransferase	Chloroflexi_MAG_NorthAtlantic	0	0	0	0	0	0	0	0	0	0	0	0	0	0	0	0	0	0	0	0	0	0	0	0	0	0	0	0	0	0	0	0	0	0	0	0	0	0	0	0	0	0	0	0	0	0	0
OIP32296.1	16S rRNA (cytosine(1402)-N(4))-methyltransferase	Deltaproteobacteria bacterium CG2_30_43_15	0	0	0	0	0	0	0	0	0	0	0	0	0	0	0	0	0	0	0	0	0	0	0	0	0	0	0	0	0	0	0	0	0	0	0	0	0	0	0	0	0	0	0	0	0	0	0
OGP98218.1	16S rRNA (cytosine(1402)-N(4))-methyltransferase	Deltaproteobacteria bacterium RBG_19FT_COMBO_52_11	0	0	0	0	0	0	0	0	0	0	0	0	0	0	0	0	0	0	0	0	0	0	0	0	0	0	0	0	0	0	0	0	0	0	0	0	0	0	0	0	0	0	0	0	0	0	0
WP_026842929.1	16S rRNA (cytosine(1402)-N(4))-methyltransferase	Geobacter bremensis	0	0	0	0	0	0	0	0	0	0	0	0	0	0	0	0	0	0	0	0	0	0	0	0	0	0	0	0	0	0	0	0	0	0	0	0	0	0	0	0	0	0	0	0	0	0	0
OGW43760.1	16S rRNA (cytosine(1402)-N(4))-methyltransferase	Nitrospirae bacterium RBG_13_41_22	0	0	0	0	0	0	0	0	0	0	0	0	0	0	0	0	0	0	0	0	0	0	0	0	0	0	0	0	0	0	0	0	0	0	0	0	0	0	0	0	0	0	0	0	0	0	0
OGW54685.1	16S rRNA (cytosine(1402)-N(4))-methyltransferase	Nitrospirae bacterium RBG_13_43_8	0	0	0	0	0	0	0	0	0	0	0	0	0	0	0	0	0	0	0	0	0	0	0	0	0	0	0	0	0	0	0	0	0	0	0	0	0	0	0	0	0	0	0	0	0	0	0
OGX56324.1	16S rRNA (cytosine(1402)-N(4))-methyltransferase	Omnitrophica WOR_2 bacterium RIFOXYC2_FULL_38_12	0	0	0	0	0	0	0	0	0	0	0	0	0	0	0	0	0	0	0	0	0	0	0	0	0	0	0	0	0	0	0	0	0	0	0	0	0	0	0	0	0	0	0	0	0	0	0
OHB56964.1	16S rRNA (cytosine(1402)-N(4))-methyltransferase	Planctomycetes bacterium RBG_13_44_8b	0	0	0	0	0	0	0	0	0	0	0	0	0	0	0	0	0	0	0	0	0	0	0	0	0	0	0	0	0	0	0	0	0	0	0	0	0	0	0	0	0	0	0	0	0	0	0
OHB63565.1	16S rRNA (cytosine(1402)-N(4))-methyltransferase	Planctomycetes bacterium RBG_13_50_24	0	0	0	0	0	0	0	0	0	0	0	0	0	0	0	0	0	0	0	0	0	0	0	0	0	0	0	0	0	0	0	0	0	0	0	0	0	0	0	0	0	0	0	0	0	0	0
OHB75517.1	16S rRNA (cytosine(1402)-N(4))-methyltransferase	Planctomycetes bacterium RBG_16_55_9	0	0	0	0	0	0	0	0	0	0	0	0	0	0	0	0	0	0	0	0	0	0	0	0	0	0	0	0	0	0	0	0	0	0	0	0	0	0	0	0	0	0	0	0	0	0	0
OGU08076.1	16S rRNA (cytosine(967)-C(5))-methyltransferase	Geobacteraceae bacterium GWC2_58_44	0	0	0	0	0	0	0	0	0	0	0	0	0	0	0	0	0	0	0	0	0	0	0	0	0	0	0	0	0	0	0	0	0	0	0	0	0	0	0	0	0	0	0	0	0	0	0
OGW53134.1	16S rRNA (cytosine(967)-C(5))-methyltransferase	Nitrospirae bacterium RBG_19FT_COMBO_55_12	0	0	0	0	0	0	0	0	0	0	0	0	0	0	0	0	0	0	0	0	0	0	0	0	0	0	0	0	0	0	0	0	0	0	0	0	0	0	0	0	0	0	0	0	0	0	0
fig|351605.4.peg.191	16S rRNA (cytosine(967)-C(5))-methyltransferase (EC 2.1.1.176)	Geobacter uraniireducens Rf4	0	0	0	0	0	0	0	0	0	0	0	0	0	0	0	0	0	0	0	0	0	0	0	0	0	0	0	0	0	0	0	0	0	0	0	0	0	0	0	0	0	0	0	0	0	0	0
fig|1191523.3.peg.1846	16S rRNA (cytosine(967)-C(5))-methyltransferase (EC 2.1.1.176)	Melioribacter roseus P3M	0	0	0	0	0	0	0	0	0	0	0	0	0	0	0	0	0	0	0	0	0	0	0	0	0	0	0	0	0	0	0	0	0	0	0	0	0	0	0	0	0	0	0	0	0	0	0
fig|292459.1.peg.1294	16S rRNA (cytosine(967)-C(5))-methyltransferase (EC 2.1.1.176)	Symbiobacterium thermophilum IAM 14863	0	0	0	0	0	0	0	0	0	0	0	0	0	0	0	0	0	0	0	0	0	0	0	0	0	0	0	0	0	0	0	0	0	0	0	0	0	0	0	0	0	0	0	0	0	0	0
RJX21870.1	16S rRNA (cytosine(967)-C(5))-methyltransferase RsmB	Candidatus Desulforudis sp. SURF_MAG	0	0	0	0	0	0	0	0	0	0	0	0	0	0	0	0	0	0	0	0	0	0	0	0	0	0	0	0	0	0	0	0	0	0	0	0	0	0	0	0	0	0	0	0	0	0	0
OFY64226.1	16S rRNA (guanine(527)-N(7))-methyltransferase	Bacteroidetes bacterium RBG_13_43_22	0	0	0	0	0	0	0	0	0	0	0	0	0	0	0	0	0	0	0	0	0	0	0	0	0	0	0	0	0	0	0	0	0	0	0	0	0	0	0	0	0	0	0	0	0	0	0
OGO21844.1	16S rRNA (guanine(527)-N(7))-methyltransferase	Chloroflexi bacterium RBG_16_50_9	0	0	0	0	0	0	0	0	0	0	0	0	0	0	0	0	0	0	0	0	0	0	0	0	0	0	0	0	0	0	0	0	0	0	0	0	0	0	0	0	0	0	0	0	0	0	0
OGO23293.1	16S rRNA (guanine(527)-N(7))-methyltransferase	Chloroflexi bacterium RBG_16_51_9	0	0	0	0	0	0	0	0	0	0	0	0	0	0	0	0	0	0	0	0	0	0	0	0	0	0	0	0	0	0	0	0	0	0	0	0	0	0	0	0	0	0	0	0	0	0	0
WP_027716058.1	16S rRNA (guanine(527)-N(7))-methyltransferase	Desulfuromonas sp. TF	0	0	0	0	0	0	0	0	0	0	0	0	0	0	0	0	0	0	0	0	0	0	0	0	0	0	0	0	0	0	0	0	0	0	0	0	0	0	0	0	0	0	0	0	0	0	0
OHB27791.1	16S rRNA (guanine(527)-N(7))-methyltransferase RsmG	Desulfuromonadaceae bacterium GWC2_58_13	0	0	0	0	0	0	0	0	0	0	0	0	0	0	0	0	0	0	0	0	0	0	0	0	0	0	0	0	0	0	0	0	0	0	0	0	0	0	0	0	0	0	0	0	0	0	0
OGW36232.1	16S rRNA (guanine(527)-N(7))-methyltransferase RsmG	Nitrospirae bacterium RBG_13_39_12	0	0	0	0	0	0	0	0	0	0	0	0	0	0	0	0	0	0	0	0	0	0	0	0	0	0	0	0	0	0	0	0	0	0	0	0	0	0	0	0	0	0	0	0	0	0	0
OGW47108.1	16S rRNA (guanine(527)-N(7))-methyltransferase RsmG	Nitrospirae bacterium RBG_13_41_22	0	0	0	0	0	0	0	0	0	0	0	0	0	0	0	0	0	0	0	0	0	0	0	0	0	0	0	0	0	0	0	0	0	0	0	0	0	0	0	0	0	0	0	0	0	0	0
OHE61065.1	16S rRNA (guanine(527)-N(7))-methyltransferase RsmG	Thermodesulfovibrio sp. RBG_19FT_COMBO_42_12	0	0	0	0	0	0	0	0	0	0	0	0	0	0	0	0	0	0	0	0	0	0	0	0	0	0	0	0	0	0	0	0	0	0	0	0	0	0	0	0	0	0	0	0	0	0	0
fig|243231.1.peg.1235	16S rRNA (guanine(966)-N(2))-methyltransferase (EC 2.1.1.171) ## SSU rRNA m(2)G966	Geobacter sulfurreducens PCA	0	0	0	0	0	0	0	0	0	0	0	0	0	0	0	0	0	0	0	0	0	0	0	0	0	0	0	0	0	0	0	0	0	0	0	0	0	0	0	0	0	0	0	0	0	0	0
OFY63799.1	16S rRNA (guanine(966)-N(2))-methyltransferase RsmD	Bacteroidetes bacterium RBG_13_43_22	0	0	0	0	0	0	0	0	0	0	0	0	0	0	0	0	0	0	0	0	0	0	0	0	0	0	0	0	0	0	0	0	0	0	0	0	0	0	0	0	0	0	0	0	0	0	0
OGD13164.1	16S rRNA (guanine(966)-N(2))-methyltransferase RsmD	Candidatus Aminicenantes bacterium RBG_16_63_14	0	0	0	0	0	0	0	0	0	0	0	0	0	0	0	0	0	0	0	0	0	0	0	0	0	0	0	0	0	0	0	0	0	0	0	0	0	0	0	0	0	0	0	0	0	0	0
OGN91819.1	16S rRNA (guanine(966)-N(2))-methyltransferase RsmD	Chloroflexi bacterium RBG_13_48_17	0	0	0	0	0	0	0	0	0	0	0	0	0	0	0	0	0	0	0	0	0	0	0	0	0	0	0	0	0	0	0	0	0	0	0	0	0	0	0	0	0	0	0	0	0	0	0
OGO01794.1	16S rRNA (guanine(966)-N(2))-methyltransferase RsmD	Chloroflexi bacterium RBG_13_52_14	0	0	0	0	0	0	0	0	0	0	0	0	0	0	0	0	0	0	0	0	0	0	0	0	0	0	0	0	0	0	0	0	0	0	0	0	0	0	0	0	0	0	0	0	0	0	0
OGO02180.1	16S rRNA (guanine(966)-N(2))-methyltransferase RsmD	Chloroflexi bacterium RBG_13_53_26	0	0	0	0	0	0	0	0	0	0	0	0	0	0	0	0	0	0	0	0	0	0	0	0	0	0	0	0	0	0	0	0	0	0	0	0	0	0	0	0	0	0	0	0	0	0	0
OGO24108.1	16S rRNA (guanine(966)-N(2))-methyltransferase RsmD	Chloroflexi bacterium RBG_16_51_9	0	0	0	0	0	0	0	0	0	0	0	0	0	0	0	0	0	0	0	0	0	0	0	0	0	0	0	0	0	0	0	0	0	0	0	0	0	0	0	0	0	0	0	0	0	0	0
OGO35126.1	16S rRNA (guanine(966)-N(2))-methyltransferase RsmD	Chloroflexi bacterium RBG_16_56_8	0	0	0	0	0	0	0	0	0	0	0	0	0	0	0	0	0	0	0	0	0	0	0	0	0	0	0	0	0	0	0	0	0	0	0	0	0	0	0	0	0	0	0	0	0	0	0
OGO63116.1	16S rRNA (guanine(966)-N(2))-methyltransferase RsmD	Chloroflexi bacterium RBG_19FT_COMBO_55_16	0	0	0	0	0	0	0	0	0	0	0	0	0	0	0	0	0	0	0	0	0	0	0	0	0	0	0	0	0	0	0	0	0	0	0	0	0	0	0	0	0	0	0	0	0	0	0
15sec1B_S1_L001_R1_001_(paired)_trimmed_(paired)_contig_16184_cov=32_997_2033_+	16S rRNA (guanine(966)-N(2))-methyltransferase RsmD	Chloroflexi_MAG_NorthAtlantic	0	0	0	0	0	0	0	0	0	0	0	0	0	0	0	0	0	0	0	0	0	0	0	0	0	0	0	0	0	0	0	0	0	0	0	0	0	0	0	0	0	0	0	0	0	0	0
15sec1B_S1_L001_R1_001_(paired)_trimmed_(paired)_contig_16206_cov=17_1171_2211_-	16S rRNA (guanine(966)-N(2))-methyltransferase RsmD	Chloroflexi_MAG_NorthAtlantic	0	0	0	0	0	0	0	0	0	0	0	0	0	0	0	0	0	0	0	0	0	0	0	0	0	0	0	0	0	0	0	0	0	0	0	0	0	0	0	0	0	0	0	0	0	0	0
RJP60603.1	16S rRNA (guanine(966)-N(2))-methyltransferase RsmD	Deltaproteobacteria bacterium SURF_MAG	0	0	0	0	0	0	0	0	0	0	0	0	0	0	0	0	0	0	0	0	0	0	0	0	0	0	0	0	0	0	0	0	0	0	0	0	0	0	0	0	0	0	0	0	0	0	0
OGW52105.1	16S rRNA (guanine(966)-N(2))-methyltransferase RsmD	Nitrospirae bacterium RBG_13_43_8	0	0	0	0	0	0	0	0	0	0	0	0	0	0	0	0	0	0	0	0	0	0	0	0	0	0	0	0	0	0	0	0	0	0	0	0	0	0	0	0	0	0	0	0	0	0	0
OGW53675.1	16S rRNA (guanine(966)-N(2))-methyltransferase RsmD	Nitrospirae bacterium RBG_19FT_COMBO_55_12	0	0	0	0	0	0	0	0	0	0	0	0	0	0	0	0	0	0	0	0	0	0	0	0	0	0	0	0	0	0	0	0	0	0	0	0	0	0	0	0	0	0	0	0	0	0	0
OHE59980.1	16S rRNA (guanine(966)-N(2))-methyltransferase RsmD	Thermodesulfovibrio sp. RBG_19FT_COMBO_42_12	0	0	0	0	0	0	0	0	0	0	0	0	0	0	0	0	0	0	0	0	0	0	0	0	0	0	0	0	0	0	0	0	0	0	0	0	0	0	0	0	0	0	0	0	0	0	0
OFY63076.1	16S rRNA (uracil(1498)-N(3))-methyltransferase	Bacteroidetes bacterium RBG_13_43_22	0	0	0	0	0	0	0	0	0	0	0	0	0	0	0	0	0	0	0	0	0	0	0	0	0	0	0	0	0	0	0	0	0	0	0	0	0	0	0	0	0	0	0	0	0	0	0
RJR07187.1	16S rRNA (uracil(1498)-N(3))-methyltransferase	Candidatus Parcubacteria bacterium SURF_MAG	0	0	0	0	0	0	0	0	0	0	0	0	0	0	0	0	0	0	0	0	0	0	0	0	0	0	0	0	0	0	0	0	0	0	0	0	0	0	0	0	0	0	0	0	0	0	0
OHB25989.1	16S rRNA (uracil(1498)-N(3))-methyltransferase	Desulfuromonadaceae bacterium GWC2_58_13	0	0	0	0	0	0	0	0	0	0	0	0	0	0	0	0	0	0	0	0	0	0	0	0	0	0	0	0	0	0	0	0	0	0	0	0	0	0	0	0	0	0	0	0	0	0	0
OEU70843.1	16S rRNA (uracil(1498)-N(3))-methyltransferase	Desulfuromonadales bacterium C00003093	0	0	0	0	0	0	0	0	0	0	0	0	0	0	0	0	0	0	0	0	0	0	0	0	0	0	0	0	0	0	0	0	0	0	0	0	0	0	0	0	0	0	0	0	0	0	0
OGW55210.1	16S rRNA (uracil(1498)-N(3))-methyltransferase	Nitrospirae bacterium RBG_19FT_COMBO_55_12	0	0	0	0	0	0	0	0	0	0	0	0	0	0	0	0	0	0	0	0	0	0	0	0	0	0	0	0	0	0	0	0	0	0	0	0	0	0	0	0	0	0	0	0	0	0	0
KYH36357.1	16S rRNA methyltransferase	Candidatus Bathyarchaeota archaeon B23	0	0	0	0	0	0	0	0	0	0	0	0	0	0	0	0	0	0	0	0	0	0	0	0	0	0	0	0	0	0	0	0	0	0	0	1	0	0	0	0	0	0	0	0	0	0	0
AJE02365.1	16S rRNA methyltransferase	Geobacter pickeringii	0	0	0	0	0	0	0	0	0	0	0	0	0	0	0	0	0	0	0	0	0	0	0	0	0	0	0	0	0	0	0	0	0	0	0	0	0	0	0	0	0	0	0	0	0	0	0
AJE04752.1	16S rRNA methyltransferase	Geobacter pickeringii	0	0	0	0	0	0	0	0	0	0	0	0	0	0	0	0	0	0	0	0	0	0	0	0	0	0	0	0	0	0	0	0	0	0	0	0	0	0	0	0	0	0	0	0	0	0	0
AJE04584.1	16S rRNA methyltransferase	Geobacter pickeringii	0	0	0	0	0	0	0	0	0	0	0	0	0	0	0	0	0	0	0	0	0	0	0	0	0	0	0	0	0	0	0	0	0	0	0	0	0	0	0	0	0	0	0	0	0	0	0
KDE55639.1	16S rRNA methyltransferase	Methanoculleus sp. MH98A	0	0	1	0	0	0	0	0	0	0	0	0	0	0	0	0	0	0	0	0	0	0	0	0	0	0	0	0	0	0	0	0	0	0	0	0	0	0	0	0	0	0	0	0	0	0	0
OFY63970.1	16S rRNA processing protein RimM	Bacteroidetes bacterium RBG_13_42_15	0	0	0	0	0	0	0	0	0	0	0	0	0	0	0	0	0	0	0	0	0	0	0	0	0	0	0	0	0	0	0	0	0	0	0	0	0	0	0	0	0	0	0	0	0	0	0
OGD17858.1	16S rRNA processing protein RimM	Candidatus Aminicenantes bacterium RBG_13_59_9	0	0	0	0	0	0	0	0	0	0	0	0	0	0	0	0	0	0	0	0	0	0	0	0	0	0	0	0	0	0	0	0	0	0	0	0	0	0	0	0	0	0	0	0	0	0	0
OGD16781.1	16S rRNA processing protein RimM	Candidatus Aminicenantes bacterium RBG_16_63_14	0	0	0	0	0	0	0	0	0	0	0	0	0	0	0	0	0	0	0	0	0	0	0	0	0	0	0	0	0	0	0	0	0	0	0	0	0	0	0	0	0	0	0	0	0	0	0
OGO37219.1	16S rRNA processing protein RimM	Chloroflexi bacterium RBG_16_56_8	0	0	0	0	0	0	0	0	0	0	0	0	0	0	0	0	0	0	0	0	0	0	0	0	0	0	0	0	0	0	0	0	0	0	0	0	0	0	0	0	0	0	0	0	0	0	0
15sec1B_S1_L001_R1_001_(paired)_trimmed_(paired)_contig_17891_cov=19_2256_2777_-	16S rRNA processing protein RimM	Chloroflexi_MAG_NorthAtlantic	0	0	0	0	0	0	0	0	0	0	0	0	0	0	0	0	0	0	0	0	0	0	0	0	0	0	0	0	0	0	0	0	0	0	0	0	0	0	0	0	0	0	0	0	0	0	0
15sec1B_S1_L001_R1_001_(paired)_trimmed_(paired)_contig_17892_cov=54_2560_3087_-	16S rRNA processing protein RimM	Chloroflexi_MAG_NorthAtlantic	0	0	0	0	0	0	0	0	0	0	0	0	0	0	0	0	0	0	0	0	0	0	0	0	0	0	0	0	0	0	0	0	0	0	0	0	0	0	0	0	0	0	0	0	0	0	0
15sec1B_S1_L001_R1_001_(paired)_trimmed_(paired)_contig_21175_cov=27_3695_4219_+	16S rRNA processing protein RimM	Chloroflexi_MAG_NorthAtlantic	0	0	0	0	0	0	0	0	0	0	0	0	0	0	0	0	0	0	0	0	0	0	0	0	0	0	0	0	0	0	0	0	0	0	0	0	0	0	0	0	0	0	0	0	0	0	0
15sec1B_S1_L001_R1_001_(paired)_trimmed_(paired)_contig_22708_cov=5_272_1061_+	16S rRNA processing protein RimM	Chloroflexi_MAG_NorthAtlantic	0	0	0	0	0	0	0	0	0	0	0	0	0	0	0	0	0	0	0	0	0	0	0	0	0	0	0	0	0	0	0	0	0	0	0	0	0	0	0	0	0	0	0	0	0	0	0
OGP51665.1	16S rRNA processing protein RimM	Deltaproteobacteria bacterium RBG_13_51_10	0	0	0	0	0	0	0	0	0	0	0	0	0	0	0	0	0	0	0	0	0	0	0	0	0	0	0	0	0	0	0	0	0	0	0	0	0	0	0	0	0	0	0	0	0	0	0
fig|903818.3.peg.2704	16S rRNA processing protein RimM	Holophaga foetida DSM 6591	0	0	0	0	0	0	0	0	0	0	0	0	0	0	0	0	0	0	0	0	0	0	0	0	0	0	0	0	0	0	0	0	0	0	0	0	0	0	0	0	0	0	0	0	0	0	0
fig|289376.4.peg.524	174aa long hypothetical protein	Thermodesulfovibrio yellowstonii DSM 11347	0	0	0	0	0	0	0	0	0	0	0	1	0	0	0	0	0	0	0	0	0	0	0	0	0	0	0	0	0	0	0	0	0	0	0	0	0	0	0	0	0	0	0	0	0	0	0
fig|862719.3.peg.605	18 : Unknown function	Azospirillum lipoferum 4B	0	0	0	0	0	0	0	0	0	0	0	0	0	0	0	0	0	0	0	0	0	0	0	0	0	0	0	0	0	0	0	0	0	0	0	0	0	0	0	0	0	0	0	0	0	0	0
fig|82.3.peg.2742	18 : Unknown function	Hyphomicrobium sp.	0	0	0	0	0	0	0	0	0	0	0	0	0	0	0	0	0	0	0	0	0	0	0	0	0	0	0	0	0	0	0	0	0	0	0	0	0	0	0	0	0	0	0	0	0	0	0
fig|243231.1.peg.24	18K peptidoglycan-associated outer membrane lipoprotein; Peptidoglycan-associated lipoprotein precursor; Outer membrane protein P6; OmpA/MotB precursor	Geobacter sulfurreducens PCA	0	0	0	0	0	0	0	0	0	0	0	0	0	0	0	0	0	0	0	0	0	0	0	0	0	0	0	0	0	0	0	0	0	0	0	0	0	0	0	0	0	0	0	0	0	0	0
fig|903818.3.peg.2941	18K peptidoglycan-associated outer membrane lipoprotein; Peptidoglycan-associated lipoprotein precursor; Outer membrane protein P6; OmpA/MotB precursor	Holophaga foetida DSM 6591	0	0	0	0	0	0	0	0	0	0	0	0	0	0	0	0	0	0	0	0	0	0	0	0	0	0	0	0	0	0	0	0	0	0	0	0	0	0	0	0	0	0	0	0	0	0	0
fig|234267.13.peg.537	18K peptidoglycan-associated outer membrane lipoprotein; Peptidoglycan-associated lipoprotein precursor; Outer membrane protein P6; OmpA/MotB precursor	Solibacter usitatus Ellin6076	0	0	0	0	0	0	0	0	0	0	0	0	0	0	0	0	0	0	0	0	0	0	0	0	0	0	0	0	0	0	0	0	0	0	0	0	0	0	0	0	0	0	0	0	0	0	0
fig|190192.1.peg.1547	19 kDa subunit of the signal recognition particle	Methanopyrus kandleri AV19	0	0	0	0	0	0	0	0	0	0	0	0	0	0	0	0	0	0	0	0	0	0	0	0	0	0	0	0	0	0	0	1	0	0	0	0	0	0	0	0	0	0	0	0	0	0	0
RJP31574.1	1-acyl-sn-glycerol-3-phosphate acyltransferase	Actinobacteria bacterium SURF_MAG	0	0	0	0	0	0	0	0	0	0	0	0	0	0	0	0	0	0	0	0	0	0	0	0	0	0	0	0	0	0	0	0	0	0	0	0	0	0	0	0	0	0	0	0	0	0	0
WP_029435540.1	1-acyl-sn-glycerol-3-phosphate acyltransferase	Bilophila wadsworthia	0	0	0	0	0	0	0	0	0	0	0	0	0	0	0	0	0	0	0	0	0	0	0	0	0	0	0	0	0	0	0	0	0	0	0	0	0	0	0	0	0	0	0	0	0	0	0
WP_028573115.1	1-acyl-sn-glycerol-3-phosphate acyltransferase	Desulfonatronum lacustre	0	0	0	0	0	0	0	0	0	0	0	0	0	0	0	0	0	0	0	0	0	0	0	0	0	0	0	0	0	0	0	0	0	0	0	0	0	0	0	0	0	0	0	0	0	0	0
ESP62873.1	1-acyl-sn-glycerol-3-phosphate acyltransferase	Smithella sp. ME-1	0	0	0	0	0	0	0	0	0	0	0	0	0	0	0	0	0	0	0	0	0	0	0	0	0	0	0	0	0	0	0	0	0	0	0	0	0	0	0	0	0	0	0	0	0	0	0
fig|563192.3.peg.3517	1-acyl-sn-glycerol-3-phosphate acyltransferase (EC 2.3.1.51)	Bilophila wadsworthia 3_1_6	0	0	0	0	0	0	0	0	0	0	0	0	0	0	0	0	0	0	0	0	0	0	0	0	0	0	0	0	0	0	0	0	0	0	0	0	0	0	0	0	0	0	0	0	0	0	0
fig|391774.5.peg.1427	1-acyl-sn-glycerol-3-phosphate acyltransferase (EC 2.3.1.51)	Desulfovibrio vulgaris subsp. vulgaris DP4	0	0	0	0	0	0	0	0	0	0	0	0	0	0	0	0	0	0	0	0	0	0	0	0	0	0	0	0	0	0	0	0	0	0	0	0	0	0	0	0	0	0	0	0	0	0	0
fig|316067.3.peg.3927	1-acyl-sn-glycerol-3-phosphate acyltransferase (EC 2.3.1.51)	Geobacter sp. FRC-32	0	0	0	0	0	0	0	0	0	0	0	0	0	0	0	0	0	0	0	0	0	0	0	0	0	0	0	0	0	0	0	0	0	0	0	0	0	0	0	0	0	0	0	0	0	0	0
fig|351605.4.peg.2803	1-acyl-sn-glycerol-3-phosphate acyltransferase (EC 2.3.1.51)	Geobacter uraniireducens Rf4	0	0	0	0	0	0	0	0	0	0	0	0	0	0	0	0	0	0	0	0	0	0	0	0	0	0	0	0	0	0	0	0	0	0	0	0	0	0	0	0	0	0	0	0	0	0	0
fig|351605.4.peg.4217	1-acyl-sn-glycerol-3-phosphate acyltransferase (EC 2.3.1.51)	Geobacter uraniireducens Rf4	0	0	0	0	0	0	0	0	0	0	0	0	0	0	0	0	0	0	0	0	0	0	0	0	0	0	0	0	0	0	0	0	0	0	0	0	0	0	0	0	0	0	0	0	0	0	0
fig|351605.4.peg.4315	1-acyl-sn-glycerol-3-phosphate acyltransferase (EC 2.3.1.51)	Geobacter uraniireducens Rf4	0	0	0	0	0	0	0	0	0	0	0	0	0	0	0	0	0	0	0	0	0	0	0	0	0	0	0	0	0	0	0	0	0	0	0	0	0	0	0	0	0	0	0	0	0	0	0
fig|903818.3.peg.2582	1-acyl-sn-glycerol-3-phosphate acyltransferase (EC 2.3.1.51)	Holophaga foetida DSM 6591	0	0	0	0	0	0	0	0	0	0	0	0	0	0	0	0	0	0	0	0	0	0	0	0	0	0	0	0	0	0	0	0	0	0	0	0	0	0	0	0	0	0	0	0	0	0	0
fig|338966.5.peg.1012	1-acyl-sn-glycerol-3-phosphate acyltransferase (EC 2.3.1.51)	Pelobacter propionicus DSM 2379	0	0	0	0	0	0	0	0	0	0	0	0	0	0	0	0	0	0	0	0	0	0	0	0	0	0	0	0	0	0	0	0	0	0	0	0	0	0	0	0	0	0	0	0	0	0	0
fig|234267.9.peg.5386	1-acyl-sn-glycerol-3-phosphate acyltransferase (EC 2.3.1.51)	Solibacter usitatus Ellin6076	0	0	0	0	0	0	0	0	0	0	0	0	0	0	0	0	0	0	0	0	0	0	0	0	0	0	0	0	0	0	0	0	0	0	0	0	0	0	0	0	0	0	0	0	0	0	0
fig|292459.1.peg.1607	1-acyl-sn-glycerol-3-phosphate acyltransferase (EC 2.3.1.51)	Symbiobacterium thermophilum IAM 14863	0	0	0	0	0	0	0	0	0	0	0	0	0	0	0	0	0	0	0	0	0	0	0	0	0	0	0	0	0	0	0	0	0	0	0	0	0	0	0	0	0	0	0	0	0	0	0
KPJ54738.1	1-deoxy-D-xylulose 5-phosphate reductoisomerase	Dehalococcoidia bacterium DG_18	0	0	0	0	0	0	0	0	0	0	0	0	0	0	0	0	0	0	0	0	0	0	0	0	0	0	0	0	0	0	0	0	0	0	0	0	0	0	0	0	0	0	0	0	0	0	0
KQC10520.1	1-deoxy-D-xylulose 5-phosphate reductoisomerase	Smithella sp. SDB	0	0	0	0	0	0	0	0	0	0	0	0	0	0	0	0	0	0	0	0	0	0	0	0	0	0	0	0	0	0	0	0	0	0	0	0	0	0	0	0	0	0	0	0	0	0	0
fig|903818.3.peg.2165	1-deoxy-D-xylulose 5-phosphate reductoisomerase (EC 1.1.1.267)	Holophaga foetida DSM 6591	0	0	0	0	0	0	0	0	0	0	0	0	0	0	0	0	0	0	0	0	0	0	0	0	0	0	0	0	0	0	0	0	0	0	0	0	0	0	0	0	0	0	0	0	0	0	0
fig|204669.11.peg.1515	1-deoxy-D-xylulose 5-phosphate reductoisomerase (EC 1.1.1.267)	Koribacter versatilis Ellin345	0	0	0	0	0	0	0	0	0	0	0	0	0	0	0	0	0	0	0	0	0	0	0	0	0	0	0	0	0	0	0	0	0	0	0	0	0	0	0	0	0	0	0	0	0	0	0
fig|671143.5.peg.2166	1-deoxy-D-xylulose 5-phosphate reductoisomerase (EC 1.1.1.267)	Methylomirabilis oxyfera	0	0	0	0	0	0	0	0	0	0	0	0	0	0	0	0	0	0	0	0	0	0	0	0	0	0	0	0	0	0	0	0	0	0	0	0	0	0	0	0	0	0	0	0	0	0	0
fig|649764.3.peg.1592	1-deoxy-D-xylulose 5-phosphate reductoisomerase (EC 1.1.1.267)	Slackia exigua ATCC 700122	0	0	0	0	0	0	0	0	0	0	0	0	0	0	0	0	0	0	0	0	0	0	0	0	0	0	0	0	0	0	0	0	0	0	0	0	0	0	0	0	0	0	0	0	0	0	0
fig|234267.13.peg.7443	1-deoxy-D-xylulose 5-phosphate reductoisomerase (EC 1.1.1.267)	Solibacter usitatus Ellin6076	0	0	0	0	0	0	0	0	0	0	0	0	0	0	0	0	0	0	0	0	0	0	0	0	0	0	0	0	0	0	0	0	0	0	0	0	0	0	0	0	0	0	0	0	0	0	0
fig|292459.1.peg.1440	1-deoxy-D-xylulose 5-phosphate reductoisomerase (EC 1.1.1.267)	Symbiobacterium thermophilum IAM 14863	0	0	0	0	0	0	0	0	0	0	0	0	0	0	0	0	0	0	0	0	0	0	0	0	0	0	0	0	0	0	0	0	0	0	0	0	0	0	0	0	0	0	0	0	0	0	0
KPK21458.1	1-deoxy-D-xylulose 5-phosphate reductoisomerase, partial	Dehalococcoidia bacterium SG8_51_3	0	0	0	0	0	0	0	0	0	0	0	0	0	0	0	0	0	0	0	0	0	0	0	0	0	0	0	0	0	0	0	0	0	0	0	0	0	0	0	0	0	0	0	0	0	0	0
fig|891.1.peg.1608	1-deoxy-D-xylulose 5-phosphate synthase (EC 2.2.1.7)	Desulfuromonas acetoxidans	0	0	0	0	0	0	0	0	0	0	0	0	0	0	0	0	0	0	0	0	0	0	0	0	0	0	0	0	0	0	0	0	0	0	0	0	0	0	0	0	0	0	0	0	0	0	0
fig|269799.3.peg.2800	1-deoxy-D-xylulose 5-phosphate synthase (EC 2.2.1.7)	Geobacter metallireducens GS-15	0	0	0	0	0	0	0	0	0	0	0	0	0	0	0	0	0	0	0	0	0	0	0	0	0	0	0	0	0	0	0	0	0	0	0	0	0	0	0	0	0	0	0	0	0	0	0
fig|903818.3.peg.2511	1-deoxy-D-xylulose 5-phosphate synthase (EC 2.2.1.7)	Holophaga foetida DSM 6591	0	0	0	0	0	0	0	0	0	0	0	0	0	0	0	0	0	0	0	0	0	0	0	0	0	0	0	0	0	0	0	0	0	0	0	0	0	0	0	0	0	0	0	0	0	0	0
fig|1191523.3.peg.2441	1-deoxy-D-xylulose 5-phosphate synthase (EC 2.2.1.7)	Melioribacter roseus P3M	0	0	0	0	0	0	0	0	0	0	0	0	0	0	0	0	0	0	0	0	0	0	0	0	0	0	0	0	0	0	0	0	0	0	0	0	0	0	0	0	0	0	0	0	0	0	0
fig|292459.1.peg.1777	1-deoxy-D-xylulose 5-phosphate synthase (EC 2.2.1.7)	Symbiobacterium thermophilum IAM 14863	0	0	0	0	0	0	0	0	0	0	0	0	0	0	0	0	0	0	0	0	0	0	0	0	0	0	0	0	0	0	0	0	0	0	0	0	0	0	0	0	0	0	0	0	0	0	0
fig|667014.3.peg.1590	1-deoxy-D-xylulose 5-phosphate synthase (EC 2.2.1.7)	Thermodesulfatator indicus DSM 15286	0	0	0	0	0	0	0	0	0	0	0	0	0	0	0	0	0	0	0	0	0	0	0	0	0	0	0	0	0	0	0	0	0	0	0	0	0	0	0	0	0	0	0	0	0	0	0
fig|471821.5.peg.520	1-deoxy-D-xylulose 5-phosphate synthase (EC 2.2.1.7)	uncultured Termite group 1 bacterium phylotype Rs-D17	0	0	0	0	0	0	0	0	0	0	0	0	0	0	0	0	0	0	0	0	0	0	0	0	0	0	0	0	0	0	0	0	0	0	0	0	0	0	0	0	0	0	0	0	0	0	0
OFY65401.1	1-deoxy-D-xylulose-5-phosphate reductoisomerase	Bacteroidetes bacterium RBG_13_42_15	0	0	0	0	0	0	0	0	0	0	0	0	0	0	0	0	0	0	0	0	0	0	0	0	0	0	0	0	0	0	0	0	0	0	0	0	0	0	0	0	0	0	0	0	0	0	0
OGC81196.1	1-deoxy-D-xylulose-5-phosphate reductoisomerase	candidate division Zixibacteria bacterium RBG_16_43_9	0	0	0	0	0	0	0	0	0	0	0	0	0	0	0	0	0	0	0	0	0	0	0	0	0	0	0	0	0	0	0	0	0	0	0	0	0	0	0	0	0	0	0	0	0	0	0
OGD34848.1	1-deoxy-D-xylulose-5-phosphate reductoisomerase	Candidatus Aminicenantes bacterium RBG_19FT_COMBO_58_17	0	0	0	0	0	0	0	0	0	0	0	0	0	0	0	0	0	0	0	0	0	0	0	0	0	0	0	0	0	0	0	0	0	0	0	0	0	0	0	0	0	0	0	0	0	0	0
OGD27296.1	1-deoxy-D-xylulose-5-phosphate reductoisomerase	Candidatus Aminicenantes bacterium RBG_19FT_COMBO_59_29	0	0	0	0	0	0	0	0	0	0	0	0	0	0	0	0	0	0	0	0	0	0	0	0	0	0	0	0	0	0	0	0	0	0	0	0	0	0	0	0	0	0	0	0	0	0	0
OGK95813.1	1-deoxy-D-xylulose-5-phosphate reductoisomerase	Candidatus Rokubacteria bacterium RBG_16_73_20	0	0	0	0	0	0	0	0	0	0	0	0	0	0	0	0	0	0	0	0	0	0	0	0	0	0	0	0	0	0	0	0	0	0	0	0	0	0	0	0	0	0	0	0	0	0	0
OGO04965.1	1-deoxy-D-xylulose-5-phosphate reductoisomerase	Chloroflexi bacterium RBG_13_54_8	0	0	0	0	0	0	0	0	0	0	0	0	0	0	0	0	0	0	0	0	0	0	0	0	0	0	0	0	0	0	0	0	0	0	0	0	0	0	0	0	0	0	0	0	0	0	0
OGO60054.1	1-deoxy-D-xylulose-5-phosphate reductoisomerase	Chloroflexi bacterium RBG_19FT_COMBO_48_23	0	0	0	0	0	0	0	0	0	0	0	0	0	0	0	0	0	0	0	0	0	0	0	0	0	0	0	0	0	0	0	0	0	0	0	0	0	0	0	0	0	0	0	0	0	0	0
15sec1B_S1_L001_R1_001_(paired)_trimmed_(paired)_contig_2796_cov=18_1_2289_+	1-deoxy-D-xylulose-5-phosphate reductoisomerase	Chloroflexi_MAG_NorthAtlantic	0	0	0	0	0	0	0	0	0	0	0	0	0	0	0	0	0	0	0	0	0	0	0	0	0	0	0	0	0	0	0	0	0	0	0	0	0	0	0	0	0	0	0	0	0	0	0
OGP66283.1	1-deoxy-D-xylulose-5-phosphate reductoisomerase	Deltaproteobacteria bacterium RBG_16_44_11	0	0	0	0	0	0	0	0	0	0	0	0	0	0	0	0	0	0	0	0	0	0	0	0	0	0	0	0	0	0	0	0	0	0	0	0	0	0	0	0	0	0	0	0	0	0	0
RJP57666.1	1-deoxy-D-xylulose-5-phosphate reductoisomerase	Deltaproteobacteria bacterium SURF_MAG	0	0	0	0	0	0	0	0	0	0	0	0	0	0	0	0	0	0	0	0	0	0	0	0	0	0	0	0	0	0	0	0	0	0	0	0	0	0	0	0	0	0	0	0	0	0	0
OHB32806.1	1-deoxy-D-xylulose-5-phosphate reductoisomerase	Desulfuromonadaceae bacterium GWC2_58_13	0	0	0	0	0	0	0	0	0	0	0	0	0	0	0	0	0	0	0	0	0	0	0	0	0	0	0	0	0	0	0	0	0	0	0	0	0	0	0	0	0	0	0	0	0	0	0
OEU61416.1	1-deoxy-D-xylulose-5-phosphate reductoisomerase	Desulfuromonadales bacterium C00003094	0	0	0	0	0	0	0	0	0	0	0	0	0	0	0	0	0	0	0	0	0	0	0	0	0	0	0	0	0	0	0	0	0	0	0	0	0	0	0	0	0	0	0	0	0	0	0
OGU09172.1	1-deoxy-D-xylulose-5-phosphate reductoisomerase	Geobacteraceae bacterium GWC2_55_20	0	0	0	0	0	0	0	0	0	0	0	0	0	0	0	0	0	0	0	0	0	0	0	0	0	0	0	0	0	0	0	0	0	0	0	0	0	0	0	0	0	0	0	0	0	0	0
OGU73852.1	1-deoxy-D-xylulose-5-phosphate reductoisomerase	Ignavibacteria bacterium RBG_16_34_14	0	0	0	0	0	0	0	0	0	0	0	0	0	0	0	0	0	0	0	0	0	0	0	0	0	0	0	0	0	0	0	0	0	0	0	0	0	0	0	0	0	0	0	0	0	0	0
OHB64672.1	1-deoxy-D-xylulose-5-phosphate reductoisomerase	Planctomycetes bacterium RBG_13_50_24	0	0	0	0	0	0	0	0	0	0	0	0	0	0	0	0	0	0	0	0	0	0	0	0	0	0	0	0	0	0	0	0	0	0	0	0	0	0	0	0	0	0	0	0	0	0	0
OHB79314.1	1-deoxy-D-xylulose-5-phosphate reductoisomerase	Planctomycetes bacterium RBG_16_55_9	0	0	0	0	0	0	0	0	0	0	0	0	0	0	0	0	0	0	0	0	0	0	0	0	0	0	0	0	0	0	0	0	0	0	0	0	0	0	0	0	0	0	0	0	0	0	0
OHB83987.1	1-deoxy-D-xylulose-5-phosphate reductoisomerase	Planctomycetes bacterium RBG_19FT_COMBO_48_8	0	0	0	0	0	0	0	0	0	0	0	0	0	0	0	0	0	0	0	0	0	0	0	0	0	0	0	0	0	0	0	0	0	0	0	0	0	0	0	0	0	0	0	0	0	0	0
OHE55677.1	1-deoxy-D-xylulose-5-phosphate reductoisomerase	Thermodesulfovibrio sp. RBG_19FT_COMBO_41_18	0	0	0	0	0	0	0	0	0	0	0	0	0	0	0	0	0	0	0	0	0	0	0	0	0	0	0	0	0	0	0	0	0	0	0	0	0	0	0	0	0	0	0	0	0	0	0
OHE57559.1	1-deoxy-D-xylulose-5-phosphate reductoisomerase	Thermodesulfovibrio sp. RBG_19FT_COMBO_42_12	0	0	0	0	0	0	0	0	0	0	0	0	0	0	0	0	0	0	0	0	0	0	0	0	0	0	0	0	0	0	0	0	0	0	0	0	0	0	0	0	0	0	0	0	0	0	0
OGP98861.1	1-deoxy-D-xylulose-5-phosphate reductoisomerase, partial	Deltaproteobacteria bacterium RBG_19FT_COMBO_52_11	0	0	0	0	0	0	0	0	0	0	0	0	0	0	0	0	0	0	0	0	0	0	0	0	0	0	0	0	0	0	0	0	0	0	0	0	0	0	0	0	0	0	0	0	0	0	0
OFV82918.1	1-deoxy-D-xylulose-5-phosphate synthase	Acidobacteria bacterium RBG_13_68_16	0	0	0	0	0	0	0	0	0	0	0	0	0	0	0	0	0	0	0	0	0	0	0	0	0	0	0	0	0	0	0	0	0	0	0	0	0	0	0	0	0	0	0	0	0	0	0
RJQ54401.1	1-deoxy-D-xylulose-5-phosphate synthase	Actinobacteria bacterium SURF_MAG	0	0	0	0	0	0	0	0	0	0	0	0	0	0	0	0	0	0	0	0	0	0	0	0	0	0	0	0	0	0	0	0	0	0	0	0	0	0	0	0	0	0	0	0	0	0	0
OFY64442.1	1-deoxy-D-xylulose-5-phosphate synthase	Bacteroidetes bacterium RBG_13_43_22	0	0	0	0	0	0	0	0	0	0	0	0	0	0	0	0	0	0	0	0	0	0	0	0	0	0	0	0	0	0	0	0	0	0	0	0	0	0	0	0	0	0	0	0	0	0	0
OGD13469.1	1-deoxy-D-xylulose-5-phosphate synthase	Candidatus Aminicenantes bacterium RBG_16_63_14	0	0	0	0	0	0	0	0	0	0	0	0	0	0	0	0	0	0	0	0	0	0	0	0	0	0	0	0	0	0	0	0	0	0	0	0	0	0	0	0	0	0	0	0	0	0	0
OGD27987.1	1-deoxy-D-xylulose-5-phosphate synthase	Candidatus Aminicenantes bacterium RBG_19FT_COMBO_59_29	0	0	0	0	0	0	0	0	0	0	0	0	0	0	0	0	0	0	0	0	0	0	0	0	0	0	0	0	0	0	0	0	0	0	0	0	0	0	0	0	0	0	0	0	0	0	0
RJR07194.1	1-deoxy-D-xylulose-5-phosphate synthase	Candidatus Parcubacteria bacterium SURF_MAG	0	0	0	0	0	0	0	0	0	0	0	0	0	0	0	0	0	0	0	0	0	0	0	0	0	0	0	0	0	0	0	0	0	0	0	0	0	0	0	0	0	0	0	0	0	0	0
OGL45802.1	1-deoxy-D-xylulose-5-phosphate synthase	Candidatus Schekmanbacteria bacterium RBG_16_38_11	0	0	0	0	0	0	0	0	0	0	0	0	0	0	0	0	0	0	0	0	0	0	0	0	0	0	0	0	0	0	0	0	0	0	0	0	0	0	0	0	0	0	0	0	0	0	0
KXH70661.1	1-deoxy-D-xylulose-5-phosphate synthase	Candidatus Thorarchaeota archaeon SMTZ1-83	0	0	0	0	0	0	0	0	0	0	0	0	0	0	0	0	0	0	0	0	0	0	0	0	0	0	0	0	0	0	0	0	0	0	0	0	0	0	0	0	0	0	0	0	0	0	0
OGO03309.1	1-deoxy-D-xylulose-5-phosphate synthase	Chloroflexi bacterium RBG_13_53_26	0	0	0	0	0	0	0	0	0	0	0	0	0	0	0	0	0	0	0	0	0	0	0	0	0	0	0	0	0	0	0	0	0	0	0	0	0	0	0	0	0	0	0	0	0	0	0
OGO23807.1	1-deoxy-D-xylulose-5-phosphate synthase	Chloroflexi bacterium RBG_16_51_9	0	0	0	0	0	0	0	0	0	0	0	0	0	0	0	0	0	0	0	0	0	0	0	0	0	0	0	0	0	0	0	0	0	0	0	0	0	0	0	0	0	0	0	0	0	0	0
OGO36888.1	1-deoxy-D-xylulose-5-phosphate synthase	Chloroflexi bacterium RBG_16_57_8	0	0	0	0	0	0	0	0	0	0	0	0	0	0	0	0	0	0	0	0	0	0	0	0	0	0	0	0	0	0	0	0	0	0	0	0	0	0	0	0	0	0	0	0	0	0	0
15sec1B_S1_L001_R1_001_(paired)_trimmed_(paired)_contig_1023_cov=173_4987_6876_-	1-deoxy-D-xylulose-5-phosphate synthase	Chloroflexi_MAG_NorthAtlantic	0	0	0	0	0	0	0	0	0	0	0	0	0	0	0	0	0	0	0	0	0	0	0	0	0	0	0	0	0	0	0	0	0	0	0	0	0	0	0	0	0	0	0	0	0	0	0
OIP34914.1	1-deoxy-D-xylulose-5-phosphate synthase	Deltaproteobacteria bacterium CG2_30_43_15	0	0	0	0	0	0	0	0	0	0	0	0	0	0	0	0	0	0	0	0	0	0	0	0	0	0	0	0	0	0	0	0	0	0	0	0	0	0	0	0	0	0	0	0	0	0	0
OGP68958.1	1-deoxy-D-xylulose-5-phosphate synthase	Deltaproteobacteria bacterium RBG_13_53_10	0	0	0	0	0	0	0	0	0	0	0	0	0	0	0	0	0	0	0	0	0	0	0	0	0	0	0	0	0	0	0	0	0	0	0	0	0	0	0	0	0	0	0	0	0	0	0
KPK91768.1	1-deoxy-D-xylulose-5-phosphate synthase	Deltaproteobacteria bacterium SM23_61	0	0	0	0	0	0	0	0	0	0	0	0	0	0	0	0	0	0	0	0	0	0	0	0	0	0	0	0	0	0	0	0	0	0	0	0	0	0	0	0	0	0	0	0	0	0	0
RJP58441.1	1-deoxy-D-xylulose-5-phosphate synthase	Deltaproteobacteria bacterium SURF_MAG	0	0	0	0	0	0	0	0	0	0	0	0	0	0	0	0	0	0	0	0	0	0	0	0	0	0	0	0	0	0	0	0	0	0	0	0	0	0	0	0	0	0	0	0	0	0	0
SNB45298.1	1-deoxy-D-xylulose-5-phosphate synthase	Geobacter sp. DSM 9736	0	0	0	0	0	0	0	0	0	0	0	0	0	0	0	0	0	0	0	0	0	0	0	0	0	0	0	0	0	0	0	0	0	0	0	0	0	0	0	0	0	0	0	0	0	0	0
RJQ42113.1	1-deoxy-D-xylulose-5-phosphate synthase	Nitrospiraceae bacterium SURF_MAG	0	0	0	0	0	0	0	0	0	0	0	0	0	0	0	0	0	0	0	0	0	0	0	0	0	0	0	0	0	0	0	0	0	0	0	0	0	0	0	0	0	0	0	0	0	0	0
OGW37269.1	1-deoxy-D-xylulose-5-phosphate synthase	Nitrospirae bacterium RBG_13_39_12	0	0	0	0	0	0	0	0	0	0	0	0	0	0	0	0	0	0	0	0	0	0	0	0	0	0	0	0	0	0	0	0	0	0	0	0	0	0	0	0	0	0	0	0	0	0	0
KQC07786.1	1-deoxy-D-xylulose-5-phosphate synthase	Smithella sp. SDB	0	0	0	0	0	0	0	0	0	0	0	0	0	0	0	0	0	0	0	0	0	0	0	0	0	0	0	0	0	0	0	0	0	0	0	0	0	0	0	0	0	0	0	0	0	0	0
OGC82710.1	1-deoxy-D-xylulose-5-phosphate synthase, partial	candidate division Zixibacteria bacterium RBG_16_43_9	0	0	0	0	0	0	0	0	0	0	0	0	0	0	0	0	0	0	0	0	0	0	0	0	0	0	0	0	0	0	0	0	0	0	0	0	0	0	0	0	0	0	0	0	0	0	0
CAMPEP0117259302	1-deoxyxylulose-5-phosphate synthase YajO	Karenia_brevis_SRS618828	0	0	0	0	0	0	0	0	0	0	0	0	0	0	0	0	0	0	0	0	0	0	0	0	0	0	0	0	0	0	0	0	0	0	0	0	0	0	0	0	0	0	0	0	0	0	0
ESP62621.1	1-hydroxy-2-methyl-2-(E)-butenyl 4-diphosphate synthase	Smithella sp. ME-1	0	0	0	0	0	0	0	0	0	0	0	0	0	0	0	0	0	0	0	0	0	0	0	0	0	0	0	0	0	0	0	0	0	0	0	0	0	0	0	0	0	0	0	0	0	0	0
fig|351605.4.peg.2750	1-hydroxy-2-methyl-2-(E)-butenyl 4-diphosphate synthase (EC 1.17.7.1)	Geobacter uraniireducens Rf4	0	0	0	0	0	0	0	0	0	0	0	0	0	0	0	0	0	0	0	0	0	0	0	0	0	0	0	0	0	0	0	0	0	0	0	0	0	0	0	0	0	0	0	0	0	0	0
fig|903818.3.peg.2684	1-hydroxy-2-methyl-2-(E)-butenyl 4-diphosphate synthase (EC 1.17.7.1)	Holophaga foetida DSM 6591	0	0	0	0	0	0	0	0	0	0	0	0	0	0	0	0	0	0	0	0	0	0	0	0	0	0	0	0	0	0	0	0	0	0	0	0	0	0	0	0	0	0	0	0	0	0	0
fig|661087.3.peg.1423	1-hydroxy-2-methyl-2-(E)-butenyl 4-diphosphate synthase (EC 1.17.7.1)	Olsenella sp. oral taxon 809 str. F0356	0	0	0	0	0	0	0	0	0	0	0	0	0	0	0	0	0	0	0	0	0	0	0	0	0	0	0	0	0	0	0	0	0	0	0	0	0	0	0	0	0	0	0	0	0	0	0
fig|338963.3.peg.2345	1-hydroxy-2-methyl-2-(E)-butenyl 4-diphosphate synthase (EC 1.17.7.1)	Pelobacter carbinolicus DSM 2380	0	0	0	0	0	0	0	0	0	0	0	0	0	0	0	0	0	0	0	0	0	0	0	0	0	0	0	0	0	0	0	0	0	0	0	0	0	0	0	0	0	0	0	0	0	0	0
fig|234267.13.peg.1248	1-hydroxy-2-methyl-2-(E)-butenyl 4-diphosphate synthase (EC 1.17.7.1)	Solibacter usitatus Ellin6076	0	0	0	0	0	0	0	0	0	0	0	0	0	0	0	0	0	0	0	0	0	0	0	0	0	0	0	0	0	0	0	0	0	0	0	0	0	0	0	0	0	0	0	0	0	0	0
OGN90377.1	1-phosphofructokinase	Chloroflexi bacterium RBG_13_48_17	0	0	0	0	0	0	0	0	0	0	0	0	0	0	0	0	0	0	0	0	0	0	0	0	0	0	0	0	0	0	0	0	0	0	0	0	0	0	0	0	0	0	0	0	0	0	0
OGO06508.1	1-phosphofructokinase	Chloroflexi bacterium RBG_13_56_8b	0	0	0	0	0	0	0	0	0	0	0	0	0	0	0	0	0	0	0	0	0	0	0	0	0	0	0	0	0	0	0	0	0	0	0	0	0	0	0	0	0	0	0	0	0	0	0
OGO59241.1	1-phosphofructokinase	Chloroflexi bacterium RBG_19FT_COMBO_47_9	0	0	0	0	0	0	0	0	0	0	0	0	0	0	0	0	0	0	0	0	0	0	0	0	0	0	0	0	0	0	0	0	0	0	0	0	0	0	0	0	0	0	0	0	0	0	0
fig|177437.4.peg.919	1-phosphofructokinase (EC 2.7.1.56)	Desulfobacterium autotrophicum HRM2	0	0	0	0	0	0	0	0	0	0	0	0	0	0	0	0	0	0	0	0	0	0	0	0	0	0	0	0	0	0	0	0	0	0	0	0	0	0	0	0	0	0	0	0	0	0	0
fig|349307.9.peg.673	1-phosphofructokinase (EC 2.7.1.56)	Methanosaeta thermophila PT	0	0	0	0	0	0	0	0	0	0	0	0	0	0	0	0	0	0	0	0	0	0	0	0	0	0	0	0	0	0	0	0	0	0	0	0	0	0	0	0	0	0	0	0	0	0	0
OGN91058.1	1-phosphofructokinase, partial	Chloroflexi bacterium RBG_13_48_17	0	0	0	0	0	0	0	0	0	0	0	0	0	0	0	0	0	0	0	0	0	0	0	0	0	0	0	0	0	0	0	0	0	0	0	0	0	0	0	0	0	0	0	0	0	0	0
OFY83988.1	1-pyrroline-5-carboxylate dehydrogenase	Bacteroidetes bacterium RBG_19FT_COMBO_42_7	0	0	0	0	0	0	0	0	0	0	0	0	0	0	0	0	0	0	0	0	0	0	0	0	0	0	0	0	0	0	0	0	0	0	0	0	0	0	0	0	0	0	0	0	0	0	0
OGD31756.1	1-pyrroline-5-carboxylate dehydrogenase	Candidatus Aminicenantes bacterium RBG_19FT_COMBO_58_17	0	0	0	0	0	0	0	0	0	0	0	0	0	0	0	0	0	0	0	0	0	0	0	0	0	0	0	0	0	0	0	0	0	0	0	0	0	0	0	0	0	0	0	0	0	0	0
BAJ49356.1	1-pyrroline-5-carboxylate dehydrogenase	Candidatus Caldiarchaeum subterraneum	0	0	0	0	0	0	0	0	0	0	0	0	0	0	0	0	1	0	0	0	0	0	0	0	0	0	0	0	0	0	0	0	0	0	0	0	0	0	0	0	0	0	0	0	0	0	0
OPX18133.1	1-pyrroline-5-carboxylate dehydrogenase	Candidatus Omnitrophica bacterium 4484_100	0	0	0	0	0	0	0	0	0	0	0	0	0	0	0	0	0	0	0	0	0	0	0	0	0	0	0	0	0	0	0	0	0	0	0	0	0	0	0	0	0	0	0	0	0	0	0
WP_078665793.1	1-pyrroline-5-carboxylate dehydrogenase	Carboxydocella sporoproducens	0	0	0	0	0	0	0	0	0	0	0	0	0	0	0	0	0	0	0	0	0	0	0	0	0	0	0	0	0	0	0	0	0	0	0	0	0	0	0	0	0	0	0	0	0	0	0
OGO27983.1	1-pyrroline-5-carboxylate dehydrogenase	Chloroflexi bacterium RBG_16_54_18	0	0	0	0	0	0	0	0	0	0	0	0	0	0	0	0	0	0	0	0	0	0	0	0	0	0	0	0	0	0	0	0	0	0	0	0	0	0	0	0	0	0	0	0	0	0	0
OGO49005.1	1-pyrroline-5-carboxylate dehydrogenase	Chloroflexi bacterium RBG_16_64_43	0	0	0	0	0	0	0	0	0	0	0	0	0	0	0	0	0	0	0	0	0	0	0	0	0	0	0	0	0	0	0	0	0	0	0	0	0	0	0	0	0	0	0	0	0	0	0
OGS48320.1	1-pyrroline-5-carboxylate dehydrogenase	Euryarchaeota archaeon RBG_16_68_13	0	0	0	0	0	0	0	0	0	0	0	0	0	0	0	0	0	0	0	0	0	0	0	0	0	0	0	0	0	0	0	0	0	0	0	0	0	0	0	0	0	0	1	0	0	0	0
OGS60518.1	1-pyrroline-5-carboxylate dehydrogenase	Euryarchaeota archaeon RBG_19FT_COMBO_69_17	0	0	0	0	0	0	0	0	0	0	0	0	0	0	0	0	0	0	0	0	0	0	0	0	0	0	0	0	0	0	0	0	0	0	0	0	0	0	0	0	0	0	0	0	0	1	1
GAM11609.1	1-pyrroline-5-carboxylate dehydrogenase	Geobacter sp. OR-1	0	0	0	0	0	0	0	0	0	0	0	0	0	0	0	0	0	0	0	0	0	0	0	0	0	0	0	0	0	0	0	0	0	0	0	0	0	0	0	0	0	0	0	0	0	0	0
OHB85144.1	1-pyrroline-5-carboxylate dehydrogenase	Planctomycetes bacterium RBG_16_64_12	0	0	0	0	0	0	0	0	0	0	0	0	0	0	0	0	0	0	0	0	0	0	0	0	0	0	0	0	0	0	0	0	0	0	0	0	0	0	0	0	0	0	0	0	0	0	0
fig|521011.3.peg.2749	1-pyrroline-5-carboxylate synthetase	Methanosphaerula palustris E1-9c	0	0	1	0	0	0	0	0	0	0	0	0	0	0	0	0	0	0	0	0	0	0	0	0	0	0	0	0	0	0	0	0	0	0	0	0	0	0	0	0	0	0	0	0	0	0	0
RJP35651.1	2-(1,2-epoxy-1,2-dihydrophenyl)acetyl-CoA isomerase	Phycisphaerales bacterium SURF_MAG	0	0	0	0	0	0	0	0	0	0	0	0	0	0	0	0	0	0	0	0	0	0	0	0	0	0	0	0	0	0	0	0	0	0	0	0	0	0	0	0	0	0	1	0	0	0	0
KPV64573.1	2-(3-amino-3-carboxypropyl)histidine synthase	Candidatus Bathyarchaeota archaeon BA2	0	0	0	0	0	0	0	0	0	0	0	0	0	0	0	0	0	0	0	0	1	0	0	1	1	1	0	0	0	0	0	0	0	0	0	0	0	0	0	0	0	0	0	0	0	0	0
AMV72183.1	2, 5-diamino-6-(5'-phosphoribosylamino)-4-(3H)-pyrimidinone deaminase and 5-amino-6-(5'-phosphoribosylamino)uracil reductase	Desulfuromonas sp. DDH964	0	0	0	0	0	0	0	0	0	0	0	0	0	0	0	0	0	0	0	0	0	0	0	0	0	0	0	0	0	0	0	0	0	0	0	0	0	0	0	0	0	0	0	0	0	0	0
OLS17834.1	2,2-dialkylglycine decarboxylase	Candidatus Odinarchaeota archaeon LCB_4	0	0	0	0	0	0	0	0	0	0	1	0	0	0	0	0	0	0	0	0	0	0	0	0	0	0	0	0	0	0	0	0	0	0	0	0	0	0	0	0	0	0	0	0	1	0	0
OGD20099.1	2,3,4,5-tetrahydropyridine-2,6-dicarboxylate N-acetyltransferase	Candidatus Aminicenantes bacterium RBG_13_64_14	0	0	0	0	0	0	0	0	0	0	0	0	0	0	0	0	0	0	0	0	0	0	0	0	0	0	0	0	0	0	0	0	0	0	0	0	0	0	0	0	0	0	0	0	0	0	0
KKQ15746.1	2,3,4,5-tetrahydropyridine-2,6-dicarboxylate N-acetyltransferase	Candidatus Daviesbacteria bacterium GW2011_GWA1_36_8	0	0	0	0	0	0	0	0	0	0	0	0	0	0	0	0	0	0	0	0	0	0	0	0	0	0	0	0	0	0	0	0	0	0	0	0	0	0	0	0	0	0	0	0	0	0	0
fig|768670.3.peg.1897	2,3,4,5-tetrahydropyridine-2,6-dicarboxylate N-acetyltransferase (EC 2.3.1.89)	Calditerrivibrio nitroreducens DSM 19672	0	0	0	0	0	0	0	0	0	0	0	0	0	0	0	0	0	0	0	0	0	0	0	0	0	0	0	0	0	0	0	0	0	0	0	0	0	0	0	0	0	0	0	0	0	0	0
fig|443143.3.peg.2189	2,3,4,5-tetrahydropyridine-2,6-dicarboxylate N-acetyltransferase (EC 2.3.1.89)	Geobacter sp. M18	0	0	0	0	0	0	0	0	0	0	0	0	0	0	0	0	0	0	0	0	0	0	0	0	0	0	0	0	0	0	0	0	0	0	0	0	0	0	0	0	0	0	0	0	0	0	0
fig|204669.11.peg.2219	2,3,4,5-tetrahydropyridine-2,6-dicarboxylate N-succinyltransferase (EC 2.3.1.117)	Koribacter versatilis Ellin345	0	0	0	0	0	0	0	0	0	0	0	0	0	0	0	0	0	0	0	0	0	0	0	0	0	0	0	0	0	0	0	0	0	0	0	0	0	0	0	0	0	0	0	0	0	0	0
fig|234267.9.peg.6614	2,3,4,5-tetrahydropyridine-2,6-dicarboxylate N-succinyltransferase (EC 2.3.1.117)	Solibacter usitatus Ellin6076	0	0	0	0	0	0	0	0	0	0	0	0	0	0	0	0	0	0	0	0	0	0	0	0	0	0	0	0	0	0	0	0	0	0	0	0	0	0	0	0	0	0	0	0	0	0	0
OGW80907.1	2,3-bisphosphoglycerate-dependent phosphoglycerate mutase	Omnitrophica bacterium GWA2_52_8	0	0	0	0	0	0	0	0	0	0	0	0	0	0	0	0	0	0	0	0	0	0	0	0	0	0	0	0	0	0	0	0	0	0	0	0	0	0	0	0	0	0	0	0	0	0	0
PXF51509.1	2,3-bisphosphoglycerate-independent phosphoglycerate mutase	ANME-1 cluster archaeon	0	0	0	0	1	0	0	0	0	0	0	0	0	0	0	0	0	0	0	0	0	0	0	0	0	0	0	0	0	0	0	0	0	0	0	0	0	0	0	0	0	0	0	0	0	0	0
KPV64039.1	2,3-bisphosphoglycerate-independent phosphoglycerate mutase	Candidatus Bathyarchaeota archaeon BA1	0	0	0	0	0	0	0	0	0	0	0	0	0	0	0	0	0	0	0	0	0	0	0	0	1	0	0	0	0	0	0	0	0	0	0	0	0	0	0	0	0	0	0	0	0	0	0
KPV64262.1	2,3-bisphosphoglycerate-independent phosphoglycerate mutase	Candidatus Bathyarchaeota archaeon BA2	0	0	0	0	0	0	0	0	0	0	0	0	0	0	0	0	0	2	0	1	0	1	1	1	0	1	0	1	0	0	0	0	1	0	0	0	0	0	0	0	0	0	0	0	0	0	0
OGO10759.1	2,3-bisphosphoglycerate-independent phosphoglycerate mutase	Chloroflexi bacterium RBG_16_47_49	0	0	0	0	0	0	0	0	0	0	0	0	0	0	0	0	0	0	0	0	0	0	0	0	0	0	0	0	0	0	0	0	0	0	0	0	0	0	0	0	0	0	0	0	0	0	0
OGO60101.1	2,3-bisphosphoglycerate-independent phosphoglycerate mutase	Chloroflexi bacterium RBG_19FT_COMBO_49_13	0	0	0	0	0	0	0	0	0	0	0	0	1	0	0	0	0	0	0	0	0	0	0	0	0	0	0	0	0	0	0	0	0	0	0	0	0	0	0	0	0	0	0	0	0	0	0
PPD58952.1	2,3-bisphosphoglycerate-independent phosphoglycerate mutase	Dehalogenimonas sp. GP	0	0	0	0	0	0	0	0	0	0	0	0	0	0	0	0	0	0	0	0	0	0	0	0	0	0	0	0	0	0	0	0	0	0	0	0	0	0	0	0	0	0	0	0	0	0	0
CVK31659.1	2,3-bisphosphoglycerate-independent phosphoglycerate mutase	Methanoculleus sp. MAB1	0	0	1	0	0	0	0	0	0	0	0	0	0	0	0	0	0	0	0	0	0	0	0	0	0	0	0	0	0	0	0	0	0	0	0	0	0	0	0	0	0	0	0	0	0	0	0
RJQ18911.1	2,3-bisphosphoglycerate-independent phosphoglycerate mutase	Nitrospiraceae bacterium SURF_MAG	0	0	0	0	0	0	0	0	0	0	0	0	0	0	0	0	0	0	0	0	0	0	0	0	0	0	0	0	0	0	0	0	0	0	0	0	0	0	0	0	0	0	0	0	0	0	0
RJQ56646.1	2,3-bisphosphoglycerate-independent phosphoglycerate mutase	Nitrospiraceae bacterium SURF_MAG	0	0	0	0	0	0	0	0	0	0	0	0	0	0	0	0	0	0	0	0	0	0	0	0	0	0	0	0	0	0	0	0	0	0	0	0	0	0	0	0	0	0	0	0	0	0	0
RJR16933.1	2,3-bisphosphoglycerate-independent phosphoglycerate mutase	Nitrospiraceae bacterium SURF_MAG	0	0	0	0	0	0	0	0	0	0	0	0	0	0	0	0	0	0	0	0	0	0	0	0	0	0	0	0	0	0	0	0	0	0	0	0	0	0	0	0	0	0	0	0	0	0	0
fig|632348.3.peg.1382	2,3-bisphosphoglycerate-independent phosphoglycerate mutase (EC 5.4.2.1)	Caldicellulosiruptor kronotskyensis 2002	0	0	0	0	0	0	0	0	0	0	0	0	0	0	0	0	0	0	0	0	0	0	0	0	0	0	0	0	0	0	0	0	0	0	0	0	0	0	0	0	0	0	0	0	0	0	0
fig|246194.3.peg.294	2,3-bisphosphoglycerate-independent phosphoglycerate mutase (EC 5.4.2.1)	Carboxydothermus hydrogenoformans Z-2901	0	0	0	0	0	0	1	0	0	0	0	0	0	0	0	0	0	0	0	0	0	0	0	0	0	0	0	0	0	0	0	0	0	0	0	0	0	0	0	0	0	0	0	0	0	0	0
fig|518636.5.peg.342	2,3-bisphosphoglycerate-independent phosphoglycerate mutase (EC 5.4.2.1)	Clostridium asparagiforme DSM 15981	0	0	0	0	0	0	0	0	0	0	0	0	0	0	0	0	0	0	0	0	0	0	0	0	0	0	0	0	0	0	0	0	0	0	0	0	0	0	0	0	0	0	0	0	0	0	0
fig|502558.4.peg.1191	2,3-bisphosphoglycerate-independent phosphoglycerate mutase (EC 5.4.2.1)	Eggerthella sp. YY7918	0	0	0	0	0	0	0	0	0	0	0	0	0	0	0	0	0	0	0	0	0	0	0	0	0	0	0	0	0	0	0	0	0	0	0	0	0	0	0	0	0	0	0	0	0	0	0
fig|903818.3.peg.254	2,3-bisphosphoglycerate-independent phosphoglycerate mutase (EC 5.4.2.1)	Holophaga foetida DSM 6591	0	0	0	0	0	0	0	0	0	0	0	0	0	0	0	0	0	0	0	0	0	0	0	0	0	0	0	0	0	0	0	0	0	0	0	0	0	0	0	0	0	0	0	0	0	0	0
fig|204669.11.peg.1151	2,3-bisphosphoglycerate-independent phosphoglycerate mutase (EC 5.4.2.1)	Koribacter versatilis Ellin345	0	0	0	0	0	0	0	0	0	0	0	0	0	0	0	0	0	0	0	0	0	0	0	0	0	0	0	0	0	0	0	0	0	0	0	0	0	0	0	0	0	0	0	0	0	0	0
fig|292459.1.peg.244	2,3-bisphosphoglycerate-independent phosphoglycerate mutase (EC 5.4.2.1)	Symbiobacterium thermophilum IAM 14863	0	0	0	0	0	0	0	0	0	0	0	0	0	0	0	0	0	0	0	0	0	0	0	0	0	0	0	0	0	0	0	0	0	0	0	0	0	0	0	0	0	0	0	0	0	0	0
fig|555079.3.peg.1987	2,3-bisphosphoglycerate-independent phosphoglycerate mutase (EC 5.4.2.1)	Thermosediminibacter oceani DSM 16646	0	0	0	0	0	1	0	0	0	0	0	0	0	0	0	0	0	0	0	0	0	0	0	0	0	0	0	0	0	0	0	0	0	0	0	0	0	0	0	0	0	0	0	0	0	0	0
fig|706587.4.peg.3533	2,3-bisphosphoglycerate-independent phosphoglycerate mutase, archaeal type (EC 5.4.2.1)	Desulfomonile tiedjei DSM 6799	0	0	0	0	0	0	0	0	0	0	0	0	0	0	0	0	0	0	0	0	0	0	0	0	0	0	0	0	0	0	0	0	0	0	0	0	0	0	0	0	0	0	0	0	0	0	0
fig|214688.3.peg.2763	2,3-bisphosphoglycerate-independent phosphoglycerate mutase, archaeal type (EC 5.4.2.1)	Gemmata obscuriglobus UQM 2246	0	0	0	0	0	0	0	0	0	0	0	0	0	0	0	0	0	0	0	0	0	0	0	0	0	0	0	0	0	0	0	0	0	0	0	0	0	0	0	0	0	0	0	0	0	0	0
fig|187420.1.peg.1558	2,3-bisphosphoglycerate-independent phosphoglycerate mutase, archaeal type (EC 5.4.2.1)	Methanothermobacter thermautotrophicus str. Delta H	0	0	0	0	0	0	0	0	0	0	0	0	0	0	0	0	0	0	0	0	0	0	0	0	0	0	0	0	0	0	0	0	0	0	1	0	0	0	0	0	0	0	0	0	0	0	0
fig|69014.3.peg.1335	2,3-bisphosphoglycerate-independent phosphoglycerate mutase, archaeal type (EC 5.4.2.1)	Thermococcus kodakarensis KOD1	0	1	0	0	0	0	0	0	0	0	0	0	0	0	0	0	0	0	0	0	0	0	0	0	0	0	0	0	0	0	0	0	0	0	0	0	0	0	0	0	0	0	0	0	0	0	0
fig|1097667.3.peg.285	2,3-butanediol dehydrogenase, R-alcohol forming, (R)- and (S)-acetoin-specific (EC 1.1.1.4)	Patulibacter sp. I11	0	0	0	0	0	0	0	0	0	0	0	0	0	0	0	0	0	0	0	0	0	0	0	0	0	0	0	0	0	0	0	0	0	0	0	0	0	0	0	0	0	0	0	0	0	0	0
AMV73009.1	2',3'-cyclic-nucleotide 2'-phosphodiesterase	Desulfuromonas sp. DDH964	0	0	0	0	0	0	0	0	0	0	0	0	0	0	0	0	0	0	0	0	0	0	0	0	0	0	0	0	0	0	0	0	0	0	0	0	0	0	0	0	0	0	0	0	0	0	0
fig|573413.5.peg.579	2,4-diaminobutyrate 4-transaminase( EC:2.6.1.76 )	Spirochaeta smaragdinae DSM 11293	0	0	0	0	0	0	0	0	0	0	0	0	0	0	0	0	0	0	0	0	0	0	0	0	0	0	0	0	0	0	0	0	0	0	0	0	0	0	0	0	0	0	0	0	0	0	0
SFO10880.1	2,4-dienoyl-CoA reductase	Anaerocolumna aminovalerica	0	0	0	0	0	0	0	0	0	0	0	0	0	0	0	0	0	0	0	0	0	0	0	0	0	0	0	0	0	0	0	0	0	0	0	0	0	0	0	0	0	0	0	0	0	0	0
SFQ16462.1	2,4-dienoyl-CoA reductase	Caldicoprobacter faecalis	0	0	0	0	0	0	0	0	0	0	0	0	0	0	0	0	0	0	0	0	0	0	0	0	0	0	0	0	0	0	0	0	0	0	0	0	0	0	0	0	0	0	0	0	0	0	0
SCY34563.1	2,4-dienoyl-CoA reductase	Desulfoluna spongiiphila	0	0	0	0	0	0	0	0	0	0	0	0	0	0	0	0	0	0	0	0	0	0	0	0	0	0	0	0	0	0	0	0	0	0	0	0	0	0	0	0	0	0	0	0	0	0	0
fig|209709.3.peg.1796	2,4-dienoyl-CoA reductase	NADPH (EC 1.3.1.34) [Caldilinea aerophila DSM 14535 = NBRC 104270	0	0	0	0	0	0	0	0	0	0	0	0	0	0	0	0	0	0	0	0	0	0	0	0	0	0	0	0	0	0	0	0	0	0	0	0	0	0	0	0	0	0	0	0	0	0	0
fig|767817.3.peg.1832	2,4-dienoyl-CoA reductase	NADPH (EC 1.3.1.34) [Desulfotomaculum gibsoniae DSM 7213	0	0	0	0	0	0	0	0	0	0	0	0	0	0	0	0	0	0	0	0	0	0	0	0	0	0	0	0	0	0	0	0	0	0	0	0	0	0	0	0	0	0	0	0	0	0	0
fig|351605.4.peg.3490	2,4-dienoyl-CoA reductase	NADPH (EC 1.3.1.34) [Geobacter uraniireducens Rf4	0	0	0	0	0	0	0	0	0	0	0	0	0	0	0	0	0	0	0	0	0	0	0	0	0	0	0	0	0	0	0	0	0	0	0	0	0	0	0	0	0	0	0	0	0	0	0
fig|1089553.3.peg.2061	2,4-dienoyl-CoA reductase	NADPH (EC 1.3.1.34) [Thermacetogenium phaeum DSM 12270	0	0	0	0	0	0	0	0	0	0	0	0	0	0	0	0	0	0	0	0	0	0	0	0	0	0	0	0	0	0	0	0	0	0	0	0	0	0	0	0	0	0	0	0	0	0	0
fig|509192.3.peg.1933	2,4-dienoyl-CoA reductase	NADPH (EC 1.3.1.34) [Thermoanaerobacter ethanolicus JW 200	0	0	0	0	0	0	0	0	0	0	0	0	0	0	0	0	0	0	0	0	0	0	0	0	0	0	0	0	0	0	0	0	0	0	0	0	0	0	0	0	0	0	0	0	0	0	0
fig|273068.3.peg.2235	2,4-dienoyl-CoA reductase	NADPH (EC 1.3.1.34) [Thermoanaerobacter tengcongensis MB4	0	0	0	0	0	0	0	0	0	0	0	0	0	0	0	0	1	0	0	0	0	0	0	0	0	0	0	0	0	0	0	0	0	0	0	0	0	0	0	0	0	0	0	0	0	0	0
SLM32276.1	2,4-dienoyl-CoA reductase (NADPH)	Desulfamplus magnetovallimortis	0	0	0	0	0	0	0	0	0	0	0	0	0	0	0	0	0	0	0	0	0	0	0	0	0	0	0	0	0	0	0	0	0	0	0	0	0	0	0	0	0	0	0	0	0	0	0
GAP07376.1	2,4-dihydroxyhept-2-ene-1,7-dioic acid aldolase	Anaerolinea thermolimosa	0	0	0	0	0	0	0	0	0	0	0	0	0	0	0	0	0	0	0	0	0	0	0	0	0	0	0	0	0	0	0	0	0	0	0	0	0	0	0	0	0	0	0	0	0	0	0
KYH39067.1	2,4-dihydroxyhept-2-ene-1,7-dioic acid aldolase	Candidatus Bathyarchaeota archaeon B23	0	0	0	0	0	0	0	0	0	0	0	0	0	0	0	0	0	0	0	0	0	0	0	0	0	0	0	0	0	0	0	0	0	0	0	0	0	0	3	0	0	0	0	0	0	0	0
KYH38659.1	2,4-dihydroxyhept-2-ene-1,7-dioic acid aldolase	Candidatus Bathyarchaeota archaeon B26-1	0	0	0	0	0	0	0	0	0	0	0	0	0	0	0	0	0	0	0	0	0	0	0	0	0	0	0	0	1	0	1	0	0	0	0	0	0	0	0	0	0	0	0	0	1	0	0
KYH40510.1	2,4-dihydroxyhept-2-ene-1,7-dioic acid aldolase	Candidatus Bathyarchaeota archaeon B26-2	0	0	0	0	0	0	0	0	0	0	0	0	0	0	0	0	0	0	0	0	0	0	0	0	0	0	0	0	0	0	1	0	0	0	0	0	0	0	0	0	0	0	0	0	0	0	0
RJQ65659.1	2,4-dihydroxyhept-2-ene-1,7-dioic acid aldolase	Desulfobacteraceae bacterium SURF_MAG	0	0	0	0	0	0	0	0	0	0	0	0	0	0	0	0	0	0	0	0	0	0	0	0	0	0	0	0	0	0	0	0	0	0	0	0	0	0	0	0	0	0	0	0	0	0	0
EMR73043.1	2,4-dihydroxyhept-2-ene-1,7-dioic acid aldolase	Thaumarchaeota archaeon SCGC AB-539-E09	0	0	0	0	0	0	0	0	0	0	0	0	0	0	0	0	0	0	0	0	0	0	0	0	0	0	0	0	0	0	0	0	0	0	0	0	0	0	2	0	1	0	0	0	0	0	0
fig|497964.5.peg.3573	2,4-dihydroxyhept-2-ene-1,7-dioic acid aldolase (EC 4.1.2.n4)	Chthoniobacter flavus Ellin428	0	0	0	0	0	0	0	0	0	0	0	0	0	0	0	0	0	0	0	0	0	0	0	0	0	0	0	0	0	0	0	0	0	0	0	0	0	0	0	0	0	0	0	0	0	0	0
fig|761193.3.peg.2955	2,4-dihydroxyhept-2-ene-1,7-dioic acid aldolase (EC 4.1.2.n4)	Runella slithyformis DSM 19594	0	0	0	0	0	0	0	0	0	0	0	0	0	0	0	0	0	0	0	0	0	0	0	0	0	0	0	0	0	0	0	0	0	0	0	0	0	0	0	0	0	0	0	0	0	0	0
fig|504472.5.peg.1009	2,4-dihydroxyhept-2-ene-1,7-dioic acid aldolase (EC 4.1.2.n4)	Spirosoma linguale DSM 74	0	0	0	0	0	0	0	0	0	0	0	0	0	0	0	0	0	0	0	0	0	0	0	0	0	0	0	0	0	0	0	0	0	0	0	0	0	0	0	0	0	0	0	0	0	0	0
OGK96239.1	2,4-dihydroxyhept-2-ene-1,7-dioic acid aldolase, partial	Candidatus Rokubacteria bacterium RBG_16_73_20	0	0	0	0	0	0	0	0	0	0	0	0	0	0	0	0	0	0	0	0	0	0	0	0	0	0	0	0	0	0	0	0	0	0	0	0	0	0	0	0	0	0	0	0	0	0	0
KPV65326.1	2',5' RNA ligase family	Candidatus Bathyarchaeota archaeon BA1	0	0	0	0	0	0	0	0	0	0	0	0	0	0	0	0	0	0	1	0	0	1	0	0	0	0	0	0	0	0	0	0	0	0	1	0	0	0	0	0	0	0	0	0	0	0	0
KPV64196.1	2',5' RNA ligase family	Candidatus Bathyarchaeota archaeon BA2	0	0	0	0	0	0	0	0	0	0	1	1	0	0	0	0	0	1	0	1	0	0	0	1	0	0	0	0	0	0	0	0	0	0	0	0	0	0	0	0	0	0	0	0	0	0	0
RJS79933.1	2,5-diamino-6-(ribosylamino)-4(3H)-pyrimidinone 5'-phosphate reductase	ANME-1 cluster archaeon	0	0	0	0	1	0	0	0	0	0	0	0	0	0	0	0	0	0	0	0	0	0	0	0	0	0	0	0	0	0	0	0	0	0	0	0	0	0	0	0	0	0	0	0	0	0	0
WP_004077704.1	2,5-diamino-6-(ribosylamino)-4(3H)-pyrimidinone 5'-phosphate reductase	Methanoplanus limicola	0	0	1	0	0	0	0	0	0	0	0	0	0	0	0	0	0	0	0	0	0	0	0	0	0	0	0	0	0	0	0	0	0	0	0	0	0	0	0	0	0	0	0	0	0	0	0
OGD54574.1	2,5-dichloro-2,5-cyclohexadiene-1,4-diol dehydrogenase	Candidatus Bathyarchaeota archaeon RBG_13_60_20	0	0	0	0	0	0	0	0	0	0	0	0	0	0	0	0	0	0	0	0	0	0	0	0	0	0	0	0	0	0	0	0	0	0	0	0	0	1	2	0	0	0	0	0	0	0	0
PWB46761.1	2,5-dichloro-2,5-cyclohexadiene-1,4-diol dehydrogenase	Dehalococcoidia bacterium	0	0	0	0	0	0	0	0	0	0	0	0	0	0	0	0	0	0	0	0	0	0	0	0	0	0	0	0	0	0	0	0	0	0	0	0	0	1	0	0	0	0	0	0	0	0	0
OGP51545.1	2,5-dichloro-2,5-cyclohexadiene-1,4-diol dehydrogenase	Deltaproteobacteria bacterium RBG_13_43_22	0	0	0	0	0	0	0	0	0	0	0	0	0	0	0	0	0	0	0	0	0	0	0	0	0	0	0	0	0	0	0	0	0	0	0	0	0	0	0	0	0	0	0	0	0	0	0
fig|397948.3.peg.1571	2,5-diketo-D-gluconic acid reductase (EC 1.1.1.-)	Caldivirga maquilingensis IC-167	0	0	0	0	0	0	0	0	0	0	0	0	0	0	0	0	0	1	0	1	0	0	0	0	0	0	0	0	0	0	0	0	1	0	0	0	0	0	0	0	0	0	1	0	1	0	0
RJP22300.1	2,6-beta-D-fructofuranosidase	Candidatus Omnitrophica bacterium SURF_MAG	0	0	0	0	0	0	0	0	0	0	0	0	0	0	0	0	0	0	1	1	0	0	0	0	0	0	0	0	0	0	0	0	0	0	0	0	0	0	0	0	0	0	0	0	0	0	0
CBH37287.1	20S proteasome, beta subunit	ANME archaeon	0	0	0	0	1	0	0	0	0	0	0	0	0	0	0	0	0	0	0	0	0	0	0	0	0	0	0	0	0	0	0	0	0	0	0	0	0	0	0	0	0	0	0	0	0	0	0
fig|351160.3.peg.2075	232aa long hypothetical protein	Uncultured methanogenic archaeon RC-I	0	1	0	0	0	0	0	0	0	0	0	0	0	0	0	0	0	0	0	0	0	0	0	0	0	0	0	0	0	0	0	0	0	0	0	0	0	0	0	0	0	0	0	0	0	0	0
AMV71475.1	23S rRNA (2'-O-methyl-G2251)-methyltransferase	Desulfuromonas sp. DDH964	0	0	0	0	0	0	0	0	0	0	0	0	0	0	0	0	0	0	0	0	0	0	0	0	0	0	0	0	0	0	0	0	0	0	0	0	0	0	0	0	0	0	0	0	0	0	0
OFY62701.1	23S rRNA (adenine(2503)-C(2))-methyltransferase	Bacteroidetes bacterium RBG_13_43_22	0	0	0	0	0	0	0	0	0	0	0	0	0	0	0	0	0	0	0	0	0	0	0	0	0	0	0	0	0	0	0	0	0	0	0	0	0	0	0	0	0	0	0	0	0	0	0
OGC79974.1	23S rRNA (adenine(2503)-C(2))-methyltransferase	candidate division Zixibacteria bacterium RBG_16_43_9	0	0	0	0	0	0	0	0	0	0	0	0	0	0	0	0	0	0	0	0	0	0	0	0	0	0	0	0	0	0	0	0	0	0	0	0	0	0	0	0	0	0	0	0	0	0	0
OGD26922.1	23S rRNA (adenine(2503)-C(2))-methyltransferase	Candidatus Aminicenantes bacterium RBG_13_63_10	0	0	0	0	0	0	0	0	0	0	0	0	0	0	0	0	0	0	0	0	0	0	0	0	0	0	0	0	0	0	0	0	0	0	0	0	0	0	0	0	0	0	0	0	0	0	0
OGD13877.1	23S rRNA (adenine(2503)-C(2))-methyltransferase	Candidatus Aminicenantes bacterium RBG_16_63_14	0	0	0	0	0	0	0	0	0	0	0	0	0	0	0	0	0	0	0	0	0	0	0	0	0	0	0	0	0	0	0	0	0	0	0	0	0	0	0	0	0	0	0	0	0	0	0
OGN98844.1	23S rRNA (adenine(2503)-C(2))-methyltransferase	Chloroflexi bacterium RBG_13_51_52	0	0	0	0	0	0	0	0	0	0	0	0	0	0	0	0	0	0	0	0	0	0	0	0	0	0	0	0	0	0	0	0	0	0	0	0	0	0	0	0	0	0	0	0	0	0	0
OGO20902.1	23S rRNA (adenine(2503)-C(2))-methyltransferase	Chloroflexi bacterium RBG_16_50_11	0	0	0	0	0	0	0	0	0	0	0	0	0	0	0	0	0	0	0	0	0	0	0	0	0	0	0	0	0	0	0	0	0	0	0	0	0	0	0	0	0	0	0	0	0	0	0
OGO23050.1	23S rRNA (adenine(2503)-C(2))-methyltransferase	Chloroflexi bacterium RBG_16_50_9	0	0	0	0	0	0	0	0	0	0	0	0	0	0	0	0	0	0	0	0	0	0	0	0	0	0	0	0	0	0	0	0	0	0	0	0	0	0	0	0	0	0	0	0	0	0	0
OGO39057.1	23S rRNA (adenine(2503)-C(2))-methyltransferase	Chloroflexi bacterium RBG_16_56_8	0	0	0	0	0	0	0	0	0	0	0	0	0	0	0	0	0	0	0	0	0	0	0	0	0	0	0	0	0	0	0	0	0	0	0	0	0	0	0	0	0	0	0	0	0	0	0
OGR30059.1	23S rRNA (adenine(2503)-C(2))-methyltransferase	Desulfuromonadales bacterium GWC2_61_20	0	0	0	0	0	0	0	0	0	0	0	0	0	0	0	0	0	0	0	0	0	0	0	0	0	0	0	0	0	0	0	0	0	0	0	0	0	0	0	0	0	0	0	0	0	0	0
OGW54978.1	23S rRNA (adenine(2503)-C(2))-methyltransferase	Nitrospirae bacterium RBG_19FT_COMBO_55_12	0	0	0	0	0	0	0	0	0	0	0	0	0	0	0	0	0	0	0	0	0	0	0	0	0	0	0	0	0	0	0	0	0	0	0	0	0	0	0	0	0	0	0	0	0	0	0
OGW72043.1	23S rRNA (adenine(2503)-C(2))-methyltransferase	Omnitrophica bacterium GWA2_41_15	0	0	0	0	0	0	0	0	0	0	0	0	0	0	0	0	0	0	0	0	0	0	0	0	0	0	0	0	0	0	0	0	0	0	0	0	0	0	0	0	0	0	0	0	0	0	0
OHB64225.1	23S rRNA (adenine(2503)-C(2))-methyltransferase	Planctomycetes bacterium RBG_13_50_24	0	0	0	0	0	0	0	0	0	0	0	0	0	0	0	0	0	0	0	0	0	0	0	0	0	0	0	0	0	0	0	0	0	0	0	0	0	0	0	0	0	0	0	0	0	0	0
OHB84120.1	23S rRNA (adenine(2503)-C(2))-methyltransferase	Planctomycetes bacterium RBG_19FT_COMBO_48_8	0	0	0	0	0	0	0	0	0	0	0	0	0	0	0	0	0	0	0	0	0	0	0	0	0	0	0	0	0	0	0	0	0	0	0	0	0	0	0	0	0	0	0	0	0	0	0
RJQ38693.1	23S rRNA (adenine(2503)-C(2))-methyltransferase RlmN	Dehalococcoidia bacterium	0	0	0	0	0	0	0	0	0	0	0	0	0	0	0	0	0	0	0	0	0	0	0	0	0	0	0	0	0	0	0	0	0	0	0	0	0	0	0	0	0	0	0	0	0	0	0
WP_028322974.1	23S rRNA (adenine(2503)-C(2))-methyltransferase RlmN	Desulfatiglans anilini	0	0	0	0	0	0	0	0	0	0	0	0	0	0	0	0	0	0	0	0	0	0	0	0	0	0	0	0	0	0	0	0	0	0	0	0	0	0	0	0	0	0	0	0	0	0	0
RJQ55177.1	23S rRNA (adenine(2503)-C(2))-methyltransferase RlmN	Nitrospiraceae bacterium SURF_MAG	0	0	0	0	0	0	0	0	0	0	0	0	0	0	0	0	0	0	0	0	0	0	0	0	0	0	0	0	0	0	0	0	0	0	0	0	0	0	0	0	0	0	0	0	0	0	0
KPK87406.1	23S rRNA (adenine(2503)-C2)-methyltransferase	Deltaproteobacteria bacterium SM23_61	0	0	0	0	0	0	0	0	0	0	0	0	0	0	0	0	0	0	0	0	0	0	0	0	0	0	0	0	0	0	0	0	0	0	0	0	0	0	0	0	0	0	0	0	0	0	0
KQC11255.1	23S rRNA (adenine(2503)-C2)-methyltransferase	Smithella sp. SDB	0	0	0	0	0	0	0	0	0	0	0	0	0	0	0	0	0	0	0	0	0	0	0	0	0	0	0	0	0	0	0	0	0	0	0	0	0	0	0	0	0	0	0	0	0	0	0
SEF82526.1	23S rRNA (cytidine1920-2'-O)/16S rRNA (cytidine1409-2'-O)-methyltransferase	Caloramator fervidus	0	0	0	0	0	0	0	0	0	0	0	0	0	0	0	0	0	0	0	0	0	0	0	0	0	0	0	0	0	0	0	0	0	0	0	0	0	0	0	0	0	0	0	0	0	0	0
RJX35559.1	23S rRNA (cytosine(1962)-C(5))-methyltransferase RlmI	Desulfurivibrio sp. SURF_MAG	0	0	0	0	0	0	0	0	0	0	0	0	0	0	0	0	0	0	0	0	0	0	0	0	0	0	0	0	0	0	0	0	0	0	0	0	0	0	0	0	0	0	0	0	0	0	0
RJR15878.1	23S rRNA (cytosine(1962)-C(5))-methyltransferase RlmI	Nitrospiraceae bacterium SURF_MAG	0	0	0	0	0	0	0	0	0	0	0	0	0	0	0	0	0	0	0	0	0	0	0	0	0	0	0	0	0	0	0	0	0	0	0	0	0	0	0	0	0	0	0	0	0	0	0
SFL52276.1	23S rRNA (cytosine1962-C5)-methyltransferase	Desulfomicrobium norvegicum	0	0	0	0	0	0	0	0	0	0	0	0	0	0	0	0	0	0	0	0	0	0	0	0	0	0	0	0	0	0	0	0	0	0	0	0	0	0	0	0	0	0	0	0	0	0	0
fig|351605.4.peg.3914	23S rRNA (guanine-N-2-) -methyltransferase rlmL EC 2.1.1.-)	Geobacter uraniireducens Rf4	0	0	0	0	0	0	0	0	0	0	0	0	0	0	0	0	0	0	0	0	0	0	0	0	0	0	0	0	0	0	0	0	0	0	0	0	0	0	0	0	0	0	0	0	0	0	0
fig|338963.3.peg.1825	23S rRNA (guanine-N-2-) -methyltransferase rlmL EC 2.1.1.-)	Pelobacter carbinolicus DSM 2380	0	0	0	0	0	0	0	0	0	0	0	0	0	0	0	0	0	0	0	0	0	0	0	0	0	0	0	0	0	0	0	0	0	0	0	0	0	0	0	0	0	0	0	0	0	0	0
fig|399739.6.peg.2910	23S rRNA (guanine-N-2-) -methyltransferase rlmL EC 2.1.1.-)	Pseudomonas mendocina ymp	0	0	0	0	0	0	0	0	0	0	0	0	0	0	0	0	0	0	0	0	0	0	0	0	0	0	0	0	0	0	0	0	0	0	0	0	0	0	0	0	0	0	0	0	0	0	0
OFY64511.1	23S rRNA (guanosine(2251)-2'-O)-methyltransferase RlmB	Bacteroidetes bacterium RBG_13_42_15	0	0	0	0	0	0	0	0	0	0	0	0	0	0	0	0	0	0	0	0	0	0	0	0	0	0	0	0	0	0	0	0	0	0	0	0	0	0	0	0	0	0	0	0	0	0	0
WP_051456402.1	23S rRNA (guanosine(2251)-2'-O)-methyltransferase RlmB	Caldicoprobacter oshimai	0	0	0	0	0	0	0	0	0	0	0	0	0	0	0	0	0	0	0	0	0	0	0	0	0	0	0	0	0	0	0	0	0	0	0	0	0	0	0	0	0	0	0	0	0	0	0
WP_072968333.1	23S rRNA (guanosine(2251)-2'-O)-methyltransferase RlmB	Caminicella sporogenes	0	0	0	0	0	0	0	0	0	0	0	0	0	0	0	0	0	0	0	0	0	0	0	0	0	0	0	0	0	0	0	0	0	0	0	0	0	0	0	0	0	0	0	0	0	0	0
OGC55160.1	23S rRNA (guanosine(2251)-2'-O)-methyltransferase RlmB	candidate division Katanobacteria RIFCSPLOWO2_01_FULL_41_18	0	0	0	0	0	0	0	0	0	0	0	0	0	0	0	0	0	0	0	0	0	0	0	0	0	0	0	0	0	0	0	0	0	0	0	0	0	0	0	1	0	0	0	0	0	0	0
OGD09211.1	23S rRNA (guanosine(2251)-2'-O)-methyltransferase RlmB	Candidatus Aminicenantes bacterium RBG_13_62_12	0	0	0	0	0	0	0	0	0	0	0	0	0	0	0	0	0	0	0	0	0	0	0	0	0	0	0	0	0	0	0	0	0	0	0	0	0	0	0	0	0	0	0	0	0	0	0
OGD17281.1	23S rRNA (guanosine(2251)-2'-O)-methyltransferase RlmB	Candidatus Aminicenantes bacterium RBG_16_63_14	0	0	0	0	0	0	0	0	0	0	0	0	0	0	0	0	0	0	0	0	0	0	0	0	0	0	0	0	0	0	0	0	0	0	0	0	0	0	0	0	0	0	0	0	0	0	0
OGO20526.1	23S rRNA (guanosine(2251)-2'-O)-methyltransferase RlmB	Chloroflexi bacterium RBG_16_50_9	0	0	0	0	0	0	0	0	0	0	0	0	0	0	0	0	0	0	0	0	0	0	0	0	0	0	0	0	0	0	0	0	0	0	0	0	0	0	0	0	0	0	0	0	0	0	0
OGO22394.1	23S rRNA (guanosine(2251)-2'-O)-methyltransferase RlmB	Chloroflexi bacterium RBG_16_51_9	0	0	0	0	0	0	0	0	0	0	0	0	0	0	0	0	0	0	0	0	0	0	0	0	0	0	0	0	0	0	0	0	0	0	0	0	0	0	0	0	0	0	0	0	0	0	0
OGP07998.1	23S rRNA (guanosine(2251)-2'-O)-methyltransferase RlmB	Deltaproteobacteria bacterium GWA2_43_19	0	0	0	0	0	0	0	0	0	0	0	0	0	0	0	0	0	0	0	0	0	0	0	0	0	0	0	0	0	0	0	0	0	0	0	0	0	0	0	0	0	0	0	0	0	0	0
OGW54040.1	23S rRNA (guanosine(2251)-2'-O)-methyltransferase RlmB	Nitrospirae bacterium RBG_19FT_COMBO_55_12	0	0	0	0	0	0	0	0	0	0	0	0	0	0	0	0	0	0	0	0	0	0	0	0	0	0	0	0	0	0	0	0	0	0	0	0	0	0	0	0	0	0	0	0	0	0	0
OIP89354.1	23S rRNA (guanosine(2251)-2'-O)-methyltransferase RlmB	Syntrophaceae bacterium CG2_30_49_12	0	0	0	0	0	0	0	0	0	0	0	0	0	0	0	0	0	0	0	0	0	0	0	0	0	0	0	0	0	0	0	0	0	0	0	0	0	0	0	0	0	0	0	0	0	0	0
OHE54794.1	23S rRNA (guanosine(2251)-2'-O)-methyltransferase RlmB	Thermodesulfovibrio sp. RBG_19FT_COMBO_41_18	0	0	0	0	0	0	0	0	0	0	0	0	0	0	0	0	0	0	0	0	0	0	0	0	0	0	0	0	0	0	0	0	0	0	0	0	0	0	0	0	0	0	0	0	0	0	0
OHE57511.1	23S rRNA (guanosine(2251)-2'-O)-methyltransferase RlmB	Thermodesulfovibrio sp. RBG_19FT_COMBO_42_12	0	0	0	0	0	0	0	0	0	0	0	0	0	0	0	0	0	0	0	0	0	0	0	0	0	0	0	0	0	0	0	0	0	0	0	0	0	0	0	0	0	0	0	0	0	0	0
fig|243231.1.peg.1451	23S rRNA (guanosine-2'-O-) -methyltransferase rlmB (EC 2.1.1.-)	Geobacter sulfurreducens PCA	0	0	0	0	0	0	0	0	0	0	0	0	0	0	0	0	0	0	0	0	0	0	0	0	0	0	0	0	0	0	0	0	0	0	0	0	0	0	0	0	0	0	0	0	0	0	0
fig|765420.3.peg.368	23S rRNA (guanosine-2'-O-) -methyltransferase rlmB (EC 2.1.1.-)	Oscillochloris trichoides DG6	0	0	0	0	0	0	0	0	0	0	0	0	0	0	0	0	0	0	0	0	0	0	0	0	0	0	0	0	0	0	0	0	0	0	0	0	0	0	0	0	0	0	0	0	0	0	0
fig|357808.3.peg.3343	23S rRNA (guanosine-2'-O-) -methyltransferase rlmB (EC 2.1.1.-)	Roseiflexus sp. RS-1	0	0	0	0	0	0	0	0	0	0	0	0	0	0	0	0	0	0	0	0	0	0	0	0	0	0	0	0	0	0	0	0	0	0	0	0	0	0	0	0	0	0	0	0	0	0	0
OFY66132.1	23S rRNA (pseudouridine(1915)-N(3))-methyltransferase RlmH	Bacteroidetes bacterium RBG_13_43_22	0	0	0	0	0	0	0	0	0	0	0	0	0	0	0	0	0	0	0	0	0	0	0	0	0	0	0	0	0	0	0	0	0	0	0	0	0	0	0	0	0	0	0	0	0	0	0
WP_004036965.1	23S rRNA (pseudouridine(1915)-N(3))-methyltransferase RlmH	Methanofollis liminatans	0	0	1	0	0	0	0	0	0	0	0	0	0	0	0	0	0	0	0	0	0	0	0	0	0	0	0	0	0	0	0	0	0	0	0	0	0	0	0	0	0	0	0	0	0	0	0
fig|351605.4.peg.2113	23S rRNA (Uracil-5-) -methyltransferase RumA (EC 2.1.1.-)	Geobacter uraniireducens Rf4	0	0	0	0	0	0	0	0	0	0	0	0	0	0	0	0	0	0	0	0	0	0	0	0	0	0	0	0	0	0	0	0	0	0	0	0	0	0	0	0	0	0	0	0	0	0	0
OFY75594.1	23S rRNA (uracil-5-)-methyltransferase RumA	Bacteroidetes bacterium RBG_19FT_COMBO_42_7	0	0	0	0	0	0	0	0	0	0	0	0	0	0	0	0	0	0	0	0	0	0	0	0	0	0	0	0	0	0	0	0	0	0	0	0	0	0	0	0	0	0	0	0	0	0	0
OGC80036.1	23S rRNA (uracil-5-)-methyltransferase RumA	candidate division Zixibacteria bacterium RBG_16_43_9	0	0	0	0	0	0	0	0	0	0	0	0	0	0	0	0	0	0	0	0	0	0	0	0	0	0	0	0	0	0	0	0	0	0	0	0	0	0	0	0	0	0	0	0	0	0	0
OGD13876.1	23S rRNA (uracil-5-)-methyltransferase RumA	Candidatus Aminicenantes bacterium RBG_16_63_14	0	0	0	0	0	0	0	0	0	0	0	0	0	0	0	0	0	0	0	0	0	0	0	0	0	0	0	0	0	0	0	0	0	0	0	0	0	0	0	0	0	0	0	0	0	0	0
OGR28951.1	23S rRNA (uracil-5-)-methyltransferase RumA	Desulfuromonadales bacterium GWC2_61_20	0	0	0	0	0	0	0	0	0	0	0	0	0	0	0	0	0	0	0	0	0	0	0	0	0	0	0	0	0	0	0	0	0	0	0	0	0	0	0	0	0	0	0	0	0	0	0
OGS55646.1	23S rRNA (uridine(2552)-2'-O)-methyltransferase	Euryarchaeota archaeon RBG_19FT_COMBO_56_21	0	0	0	0	0	0	0	0	0	1	0	0	0	0	0	0	0	0	0	0	0	0	0	0	0	0	0	0	0	0	0	0	0	0	0	0	0	0	0	0	0	0	0	0	0	0	0
KYH39725.1	23S rRNA methyltransferase	Candidatus Bathyarchaeota archaeon B26-1	0	0	0	0	0	0	0	0	0	0	1	0	0	0	0	0	0	0	0	0	0	0	0	0	0	0	0	0	0	0	1	0	0	0	0	0	0	0	0	0	0	0	0	0	0	0	0
KYH42198.1	23S rRNA methyltransferase	Candidatus Bathyarchaeota archaeon B26-2	0	0	0	0	0	0	0	0	0	0	0	0	0	0	1	0	1	0	0	0	0	0	0	0	0	0	0	0	0	0	0	0	0	0	0	0	0	0	0	0	0	0	0	0	0	0	0
KYH40281.1	23S rRNA methyltransferase	Candidatus Bathyarchaeota archaeon B63	0	0	0	0	0	0	0	0	0	0	0	0	0	0	0	0	0	0	0	0	0	0	0	0	0	0	0	0	0	0	0	0	0	0	0	0	0	0	0	1	0	0	0	0	0	0	0
OGO06280.1	23S rRNA methyltransferase	Chloroflexi bacterium RBG_13_56_8	0	0	0	0	0	0	0	0	0	0	0	0	0	0	0	0	0	0	0	0	0	0	0	0	0	0	0	0	0	0	0	0	0	0	0	0	0	0	0	0	0	0	0	0	0	0	0
KPJ50721.1	23S rRNA methyltransferase	Dehalococcoidia bacterium DG_22	0	0	0	0	0	0	0	0	0	0	0	0	0	0	0	0	0	0	0	0	0	0	0	0	0	0	0	0	0	0	0	0	0	0	0	0	0	0	0	0	0	0	0	0	0	0	0
KUO41783.1	23S rRNA methyltransferase	Hadesarchaea archaeon YNP_45	0	0	0	0	0	0	0	0	0	0	0	0	0	0	0	0	0	0	0	0	0	0	0	0	0	0	0	0	0	0	0	0	0	0	0	1	0	0	0	0	0	0	0	0	0	0	0
fig|903818.3.peg.2386	23S rRNA methyltransferase	Holophaga foetida DSM 6591	0	0	0	0	0	0	0	0	0	0	0	0	0	0	0	0	0	0	0	0	0	0	0	0	0	0	0	0	0	0	0	0	0	0	0	0	0	0	0	0	0	0	0	0	0	0	0
OGU63191.1	23S rRNA methyltransferase	Ignavibacteria bacterium RBG_16_36_9	0	0	0	0	0	0	0	0	0	0	0	0	0	0	0	0	0	0	0	0	0	0	0	0	0	0	0	0	0	0	0	0	0	0	0	0	0	0	0	0	0	0	0	0	0	0	0
WP_048189643.1	23S rRNA methyltransferase	Methanocella conradii	0	1	0	0	0	0	0	0	0	0	0	0	0	0	0	0	0	0	0	0	0	0	0	0	0	0	0	0	0	0	0	0	0	0	0	0	0	0	0	0	0	0	0	0	0	0	0
KPL45347.1	23S rRNA methyltransferase	Methanosarcina flavescens	0	0	0	0	0	0	0	1	0	0	0	0	0	0	0	0	0	0	0	0	0	0	0	0	0	0	0	0	0	0	0	0	0	0	0	0	0	0	0	0	0	0	0	0	0	0	0
fig|372781.4.peg.4611	23S rRNA protein	Fischerella muscicola SAG 1427-1 = PCC 73103	0	0	0	0	0	0	0	0	0	0	0	0	0	0	0	0	0	0	0	0	0	0	0	0	0	0	0	0	0	0	0	0	0	0	0	0	0	0	0	0	0	0	0	0	0	0	0
AMV72622.1	23S rRNA pseudouridine 2605 synthase	Desulfuromonas sp. DDH964	0	0	0	0	0	0	0	0	0	0	0	0	0	0	0	0	0	0	0	0	0	0	0	0	0	0	0	0	0	0	0	0	0	0	0	0	0	0	0	0	0	0	0	0	0	0	0
AMV73535.1	23S rRNA synthase	Desulfuromonas sp. DDH964	0	0	0	0	0	0	0	0	0	0	0	0	0	0	0	0	0	0	0	0	0	0	0	0	0	0	0	0	0	0	0	0	0	0	0	0	0	0	0	0	0	0	0	0	0	0	0
fig|221288.3.peg.4680	23Sr RNA gene	Mastigocladopsis repens PCC 10914	0	0	0	0	0	0	0	0	0	0	0	0	0	0	0	0	0	0	0	0	0	0	0	0	0	0	0	0	0	0	0	0	0	0	0	0	0	0	0	0	0	0	0	0	0	0	0
OFY68458.1	2'-5' RNA ligase	Bacteroidetes bacterium RBG_13_43_22	0	0	0	0	0	0	0	0	0	0	0	0	0	0	0	0	0	0	0	0	0	0	0	0	0	0	0	0	0	0	0	0	0	0	0	0	0	0	0	0	0	0	0	0	0	0	0
OGD19205.1	2'-5' RNA ligase	Candidatus Aminicenantes bacterium RBG_13_64_14	0	0	0	0	0	0	0	0	0	0	0	0	0	0	0	0	0	0	0	0	0	0	0	0	0	0	0	0	0	0	0	0	0	0	0	0	0	0	0	0	0	0	0	0	0	0	0
OGD37044.1	2'-5' RNA ligase	Candidatus Aminicenantes bacterium RBG_19FT_COMBO_58_17	0	0	0	0	0	0	0	0	0	0	0	0	0	0	0	0	0	0	0	0	0	0	0	0	0	0	0	0	0	0	0	0	0	0	0	0	0	0	0	0	0	0	0	0	0	0	0
OGD26242.1	2'-5' RNA ligase	Candidatus Aminicenantes bacterium RBG_19FT_COMBO_59_29	0	0	0	0	0	0	0	0	0	0	0	0	0	0	0	0	0	0	0	0	0	0	0	0	0	0	0	0	0	0	0	0	0	0	0	0	0	0	0	0	0	0	0	0	0	0	0
OGO01312.1	2'-5' RNA ligase	Chloroflexi bacterium RBG_13_53_26	0	0	0	0	0	0	0	0	0	0	0	0	0	0	0	0	0	0	0	0	0	0	0	0	0	0	0	0	0	0	0	0	0	0	0	0	0	0	0	0	0	0	0	0	0	0	0
OGO07071.1	2'-5' RNA ligase	Chloroflexi bacterium RBG_13_56_8b	0	0	0	0	0	0	0	0	0	0	0	0	0	0	0	0	0	0	0	0	0	0	0	0	0	0	0	0	0	0	0	0	0	0	0	0	0	0	0	0	0	0	0	0	0	0	0
APV44676.1	2'-5' RNA ligase	Dehalogenimonas formicexedens	0	0	0	0	0	0	0	0	0	0	0	0	0	0	0	0	0	0	0	0	0	0	0	0	0	0	0	0	0	0	0	0	0	0	0	0	0	0	0	0	0	0	0	0	0	0	0
OGS56876.1	2'-5' RNA ligase	Euryarchaeota archaeon RBG_19FT_COMBO_56_21	0	0	0	0	0	0	0	0	0	1	0	0	0	0	0	0	0	0	0	0	0	0	0	0	0	0	0	0	0	0	0	0	0	0	0	0	0	0	0	0	0	0	0	0	0	0	0
OGS61812.1	2'-5' RNA ligase	Euryarchaeota archaeon RBG_19FT_COMBO_69_17	0	0	0	0	0	0	0	0	1	0	0	0	0	0	0	0	0	0	0	0	0	0	0	0	0	0	0	0	0	0	0	0	0	0	0	0	0	0	0	0	0	0	0	0	0	0	0
fig|316067.3.peg.1219	2'-5' RNA ligase	Geobacter sp. FRC-32	0	0	0	0	0	0	0	0	0	0	0	0	0	0	0	0	0	0	0	0	0	0	0	0	0	0	0	0	0	0	0	0	0	0	0	0	0	0	0	0	0	0	0	0	0	0	0
fig|453591.8.peg.859	2'-5' RNA ligase	Ignicoccus hospitalis KIN4/I	0	0	0	0	0	0	0	0	0	0	0	0	0	0	0	0	0	0	0	0	0	0	0	0	0	0	0	0	0	0	0	0	0	0	0	0	0	0	0	0	0	0	0	1	0	0	0
OGW38715.1	2'-5' RNA ligase	Nitrospirae bacterium RBG_13_39_12	0	0	0	0	0	0	0	0	0	0	0	0	0	0	0	0	0	0	0	0	0	0	0	0	0	0	0	0	0	0	0	0	0	0	0	0	0	0	0	0	0	0	0	0	0	0	0
OGW54016.1	2'-5' RNA ligase	Nitrospirae bacterium RBG_13_43_8	0	0	0	0	0	0	0	0	0	0	0	0	0	0	0	0	0	0	0	0	0	0	0	0	0	0	0	0	0	0	0	0	0	0	0	0	0	0	0	0	0	0	0	0	0	0	0
OGW53456.1	2'-5' RNA ligase	Nitrospirae bacterium RBG_19FT_COMBO_55_12	0	0	0	0	0	0	0	0	0	0	0	0	0	0	0	0	0	0	0	0	0	0	0	0	0	0	0	0	0	0	0	0	0	0	0	0	0	0	0	0	0	0	0	0	0	0	0
OHB60269.1	2'-5' RNA ligase	Planctomycetes bacterium RBG_13_46_10	0	0	0	0	0	0	0	0	0	0	0	0	0	0	0	0	0	0	0	0	0	0	0	0	0	0	0	0	0	0	0	0	0	0	0	0	0	0	0	0	0	0	0	0	0	0	0
fig|234267.9.peg.299	2'-5' RNA ligase	Solibacter usitatus Ellin6076	0	0	0	0	0	0	0	0	0	0	0	0	0	0	0	0	0	0	0	0	0	0	0	0	0	0	0	0	0	0	0	0	0	0	0	0	0	0	0	0	0	0	0	0	0	0	0
BAJ51324.1	26S proteasome regulatory subunit N11-like protein	Candidatus Caldiarchaeum subterraneum	0	0	0	0	0	0	0	0	0	0	0	0	0	0	0	0	0	0	0	0	0	0	0	0	0	0	0	0	0	0	0	0	0	0	0	0	0	0	0	0	0	0	0	1	0	0	0
fig|521011.3.peg.1335	29 kDa antigen	Methanosphaerula palustris E1-9c	0	0	1	0	0	0	0	0	0	0	0	0	0	0	0	0	0	0	0	0	0	0	0	0	0	0	0	0	0	0	0	0	0	0	0	0	0	0	0	0	0	0	0	0	0	0	0
KYH42749.1	2-alkenal reductase	Candidatus Bathyarchaeota archaeon B63	0	0	0	0	0	0	0	0	0	0	0	0	0	0	0	0	0	0	0	0	1	1	1	0	0	0	0	0	0	0	0	0	0	0	0	0	0	0	0	0	0	0	0	1	0	0	0
fig|479434.4.peg.1173	2-alkenal reductase( EC:1.3.1.74 )	Sphaerobacter thermophilus DSM 20745	0	0	0	0	0	0	0	0	0	0	0	0	0	0	0	0	0	0	0	0	0	0	0	0	0	0	0	0	0	0	0	0	0	0	0	0	0	0	0	0	0	0	0	0	0	0	0
KPV63553.1	2-amino-3,7-dideoxy-D-threo-hept-6-ulosonate synthase	Candidatus Bathyarchaeota archaeon BA2	0	0	0	0	0	0	0	0	0	0	1	1	2	1	0	0	0	0	1	0	0	0	0	1	0	0	0	1	0	0	0	0	0	0	1	0	0	0	0	0	0	0	0	0	0	0	0
fig|410358.8.peg.1664	2-amino-3,7-dideoxy-D-threo-hept-6-ulosonate synthase (EC 2.5.1.-) # AroA'	Methanocorpusculum labreanum Z	0	0	0	0	0	0	0	1	0	0	0	0	0	0	0	0	0	0	0	0	0	0	0	0	0	0	0	0	0	0	0	0	0	0	0	0	0	0	0	0	0	0	0	0	0	0	0
fig|296591.1.peg.1975	2-amino-3,7-dideoxy-D-threo-hept-6-ulosonate synthase (EC 2.5.1.-) # AroA'	Polaromonas sp. JS666	0	0	0	0	0	0	0	0	0	0	0	0	0	0	0	0	0	0	0	0	0	0	0	0	0	0	0	0	0	0	0	0	0	0	0	0	0	0	0	0	0	0	0	0	0	0	0
fig|234267.13.peg.7474	2-amino-3-carboxymuconate-6-semialdehyde decarboxylase (EC 4.1.1.45)	Solibacter usitatus Ellin6076	0	0	0	0	0	0	0	0	0	0	0	0	0	0	0	0	0	0	0	0	0	0	0	0	0	0	0	0	0	0	0	0	0	0	0	0	0	0	0	0	0	0	0	0	0	0	0
KON31006.1	2-amino-3-ketobutyrate CoA ligase, partial	miscellaneous Crenarchaeota group-15 archaeon DG-45	0	0	0	0	0	0	0	0	0	0	0	0	0	0	0	0	0	0	0	0	0	0	0	0	0	0	0	0	0	0	0	0	0	0	0	0	1	0	0	0	0	0	0	0	0	0	0
fig|682795.3.peg.4113	2-amino-3-ketobutyrate coenzyme A ligase (EC 2.3.1.29)	Acidobacterium sp. MP5ACTX8	0	0	0	0	0	0	0	0	0	0	0	0	0	0	0	0	0	0	0	0	0	0	0	0	0	0	0	0	0	0	0	0	0	0	0	0	0	0	0	0	0	0	0	0	0	0	0
fig|469613.3.peg.4078	2-amino-3-ketobutyrate coenzyme A ligase (EC 2.3.1.29)	Enterobacteriaceae bacterium 9_2_54FAA	0	0	0	0	0	0	0	0	0	0	0	0	0	0	0	0	0	0	0	0	0	0	0	0	0	0	0	0	0	0	0	0	0	0	0	0	0	0	0	0	0	0	0	0	0	0	0
fig|316274.3.peg.2315	2-amino-3-ketobutyrate coenzyme A ligase (EC 2.3.1.29)	Herpetosiphon aurantiacus ATCC 23779	0	0	0	0	0	0	0	0	0	0	0	0	0	0	0	0	0	0	0	0	0	0	0	0	0	0	0	0	0	0	0	0	0	0	0	0	0	0	0	0	0	0	0	0	0	0	0
fig|204669.11.peg.4180	2-amino-3-ketobutyrate coenzyme A ligase (EC 2.3.1.29)	Koribacter versatilis Ellin345	0	0	0	0	0	0	0	0	0	0	0	0	0	0	0	0	0	0	0	0	0	0	0	0	0	0	0	0	0	0	0	0	0	0	0	0	0	0	0	0	0	0	0	0	0	0	0
fig|234267.13.peg.5405	2-amino-3-ketobutyrate coenzyme A ligase (EC 2.3.1.29)	Solibacter usitatus Ellin6076	0	0	0	0	0	0	0	0	0	0	0	0	0	0	0	0	0	0	0	0	0	0	0	0	0	0	0	0	0	0	0	0	0	0	0	0	0	0	0	0	0	0	0	0	0	0	0
fig|292459.1.peg.1806	2-amino-3-ketobutyrate coenzyme A ligase (EC 2.3.1.29)	Symbiobacterium thermophilum IAM 14863	0	0	0	0	0	0	0	0	0	0	0	0	0	0	0	0	0	0	0	0	0	0	0	0	0	0	0	0	0	0	0	0	0	0	0	0	0	0	0	0	0	0	0	0	0	0	0
OFY83730.1	2-amino-4-hydroxy-6-hydroxymethyldihydropteridine diphosphokinase	Bacteroidetes bacterium RBG_19FT_COMBO_42_7	0	0	0	0	0	0	0	0	0	0	0	0	0	0	0	0	0	0	0	0	0	0	0	0	0	0	0	0	0	0	0	0	0	0	0	0	0	0	0	0	0	0	0	0	0	0	0
OGD17330.1	2-amino-4-hydroxy-6-hydroxymethyldihydropteridine diphosphokinase	Candidatus Aminicenantes bacterium RBG_16_63_14	0	0	0	0	0	0	0	0	0	0	0	0	0	0	0	0	0	0	0	0	0	0	0	0	0	0	0	0	0	0	0	0	0	0	0	0	0	0	0	0	0	0	0	0	0	0	0
OGD38442.1	2-amino-4-hydroxy-6-hydroxymethyldihydropteridine diphosphokinase	Candidatus Aminicenantes bacterium RBG_19FT_COMBO_58_17	0	0	0	0	0	0	0	0	0	0	0	0	0	0	0	0	0	0	0	0	0	0	0	0	0	0	0	0	0	0	0	0	0	0	0	0	0	0	0	0	0	0	0	0	0	0	0
OGN94419.1	2-amino-4-hydroxy-6-hydroxymethyldihydropteridine diphosphokinase	Chloroflexi bacterium RBG_13_50_10	0	0	0	0	0	0	0	0	0	0	0	0	0	0	0	0	0	0	0	0	0	0	0	0	0	0	0	0	0	0	0	0	0	0	0	0	0	0	0	0	0	0	0	0	0	0	0
OGO38092.1	2-amino-4-hydroxy-6-hydroxymethyldihydropteridine diphosphokinase	Chloroflexi bacterium RBG_16_57_8	0	0	0	0	0	0	0	0	0	0	0	0	0	0	0	0	0	0	0	0	0	0	0	0	0	0	0	0	0	0	0	0	0	0	0	0	0	0	0	0	0	0	0	0	0	0	0
OGO43188.1	2-amino-4-hydroxy-6-hydroxymethyldihydropteridine diphosphokinase	Chloroflexi bacterium RBG_16_60_22	0	0	0	0	0	0	0	0	0	0	0	0	0	0	0	0	0	0	0	0	0	0	0	0	0	0	0	0	0	0	0	0	0	0	0	0	0	0	0	0	0	0	0	0	0	0	0
15sec1B_S1_L001_R1_001_(paired)_trimmed_(paired)_contig_726_cov=31_5702_6202_+	2-amino-4-hydroxy-6-hydroxymethyldihydropteridine diphosphokinase	Chloroflexi_MAG_NorthAtlantic	0	0	0	0	0	0	0	0	0	0	0	0	0	0	0	0	0	0	0	0	0	0	0	0	0	0	0	0	0	0	0	0	0	0	0	0	0	0	0	0	0	0	0	0	0	0	0
OGQ00834.1	2-amino-4-hydroxy-6-hydroxymethyldihydropteridine diphosphokinase	Deltaproteobacteria bacterium RBG_19FT_COMBO_52_11	0	0	0	0	0	0	0	0	0	0	0	0	0	0	0	0	0	0	0	0	0	0	0	0	0	0	0	0	0	0	0	0	0	0	0	0	0	0	0	0	0	0	0	0	0	0	0
RJP56992.1	2-amino-4-hydroxy-6-hydroxymethyldihydropteridine diphosphokinase	Deltaproteobacteria bacterium SURF_MAG	0	0	0	0	0	0	0	0	0	0	0	0	0	0	0	0	0	0	0	0	0	0	0	0	0	0	0	0	0	0	0	0	0	0	0	0	0	0	0	0	0	0	0	0	0	0	0
OGW47752.1	2-amino-4-hydroxy-6-hydroxymethyldihydropteridine diphosphokinase	Nitrospirae bacterium RBG_13_41_22	0	0	0	0	0	0	0	0	0	0	0	0	0	0	0	0	0	0	0	0	0	0	0	0	0	0	0	0	0	0	0	0	0	0	0	0	0	0	0	0	0	0	0	0	0	0	0
OGW51357.1	2-amino-4-hydroxy-6-hydroxymethyldihydropteridine diphosphokinase	Nitrospirae bacterium RBG_19FT_COMBO_42_15	0	0	0	0	0	0	0	0	0	0	0	0	0	0	0	0	0	0	0	0	0	0	0	0	0	0	0	0	0	0	0	0	0	0	0	0	0	0	0	0	0	0	0	0	0	0	0
OHB63847.1	2-amino-4-hydroxy-6-hydroxymethyldihydropteridine diphosphokinase	Planctomycetes bacterium RBG_13_50_24	0	0	0	0	0	0	0	0	0	0	0	0	0	0	0	0	0	0	0	0	0	0	0	0	0	0	0	0	0	0	0	0	0	0	0	0	0	0	0	0	0	0	0	0	0	0	0
ESP62540.1	2-amino-4-hydroxy-6-hydroxymethyldihydropteridine pyrophosphokinase	Smithella sp. ME-1	0	0	0	0	0	0	0	0	0	0	0	0	0	0	0	0	0	0	0	0	0	0	0	0	0	0	0	0	0	0	0	0	0	0	0	0	0	0	0	0	0	0	0	0	0	0	0
fig|760568.4.peg.246	2-amino-4-hydroxy-6-hydroxymethyldihydropteridine pyrophosphokinase (EC 2.7.6.3)	Desulfotomaculum kuznetsovii DSM 6115	0	0	0	0	0	0	0	0	0	0	0	0	0	0	0	0	0	0	0	0	0	0	0	0	0	0	0	0	0	0	0	0	0	0	0	0	0	0	0	0	0	0	0	0	0	0	0
fig|269799.3.peg.523	2-amino-4-hydroxy-6-hydroxymethyldihydropteridine pyrophosphokinase (EC 2.7.6.3)	Geobacter metallireducens GS-15	0	0	0	0	0	0	0	0	0	0	0	0	0	0	0	0	0	0	0	0	0	0	0	0	0	0	0	0	0	0	0	0	0	0	0	0	0	0	0	0	0	0	0	0	0	0	0
fig|903818.3.peg.408	2-amino-4-hydroxy-6-hydroxymethyldihydropteridine pyrophosphokinase (EC 2.7.6.3)	Holophaga foetida DSM 6591	1	0	0	0	0	0	0	0	0	0	0	0	0	0	0	0	0	0	0	0	0	0	0	0	0	0	0	0	0	0	0	0	0	0	0	0	0	0	0	0	0	0	0	0	0	0	0
fig|234267.13.peg.997	2-amino-4-hydroxy-6-hydroxymethyldihydropteridine pyrophosphokinase (EC 2.7.6.3)	Solibacter usitatus Ellin6076	0	0	0	0	0	0	0	0	0	0	0	0	0	0	0	0	0	0	0	0	0	0	0	0	0	0	0	0	0	0	0	0	0	0	0	0	0	0	0	0	0	0	0	0	0	0	0
fig|645991.3.peg.230	2-amino-4-hydroxy-6-hydroxymethyldihydropteridine pyrophosphokinase (EC 2.7.6.3)	Syntrophobotulus glycolicus DSM 8271	0	0	0	0	0	0	0	0	0	0	0	0	0	0	0	0	0	0	0	0	0	0	0	0	0	0	0	0	0	0	0	0	0	0	0	0	0	0	0	0	0	0	0	0	0	0	0
fig|592015.5.peg.2216	2-amino-4-hydroxy-6-hydroxymethyldihydropteridine pyrophosphokinase (EC 2.7.6.3) / GTP cyclohydrolase I (EC 3.5.4.16) type 2	Anaerobaculum hydrogeniformans ATCC BAA-1850	0	0	0	0	0	0	0	0	0	0	0	0	0	0	0	0	0	0	0	0	0	0	0	0	0	0	0	0	0	0	0	0	0	0	0	0	0	0	0	0	0	0	0	0	0	0	0
SNB47735.1	2-amino-4-hydroxy-6-hydroxymethyldihydropteridinediphosphokinase	Geobacter sp. DSM 9736	0	0	0	0	0	0	0	0	0	0	0	0	0	0	0	0	0	0	0	0	0	0	0	0	0	0	0	0	0	0	0	0	0	0	0	0	0	0	0	0	0	0	0	0	0	0	0
OEU61860.1	2-amino-4-ketopentanoate thiolase	Desulfobacterales bacterium PC51MH44	0	0	0	0	0	0	0	0	0	0	0	0	0	0	0	0	0	0	0	0	0	0	0	0	0	0	0	0	0	0	0	0	0	0	0	0	0	0	0	0	0	0	0	0	0	0	0
fig|1089455.3.peg.2197	2-amino-4-ketopentanoate thiolase, beta subunit	Mobilicoccus pelagius NBRC 104925	0	0	0	0	0	0	0	0	0	0	0	0	0	0	0	0	0	0	0	0	0	0	0	0	0	0	0	0	0	0	0	0	0	0	0	0	0	0	0	0	0	0	0	0	0	0	0
KPV64052.1	2-amino-5-formylamino-6-ribosylaminopyrimidin- 4(3H)-one 5'-monophosphate deformylase	Candidatus Bathyarchaeota archaeon BA1	0	0	0	0	0	0	0	0	0	0	0	0	0	0	0	0	0	0	0	0	0	0	0	0	1	0	0	0	0	0	0	0	0	0	0	0	0	0	0	0	0	0	0	0	0	0	0
EMR75065.1	2-aminoadipate aminotransferase apoenzyme	Thermoplasmatales archaeon SCGC AB-540-F20	0	0	0	0	0	1	0	0	0	0	0	0	0	0	0	0	0	0	0	0	0	0	0	0	0	0	0	0	0	0	0	0	0	0	0	0	0	0	0	0	0	0	0	0	0	0	0
SFM91100.1	2-aminobenzoate-CoA ligase	Thermodesulforhabdus norvegica	0	1	0	0	0	0	0	0	0	0	0	0	0	0	0	0	0	0	0	0	0	0	0	0	0	0	0	0	0	0	0	0	0	0	0	0	0	0	0	0	0	0	0	0	0	0	0
fig|880072.3.peg.2431	2-aminoethylphosphonate:pyruvate aminotransferase (EC 2.6.1.37)	Desulfobacca acetoxidans DSM 11109	0	0	0	0	0	0	0	0	0	0	0	0	0	0	0	0	0	0	0	0	0	0	0	0	0	0	0	0	0	0	0	0	0	0	0	0	0	0	0	0	0	0	0	0	0	0	0
fig|937450.3.peg.2126	2-aminoethylphosphonate:pyruvate aminotransferase (EC 2.6.1.37)	Oxalobacteraceae bacterium IMCC9480	0	0	0	0	0	0	0	0	0	0	0	0	0	0	0	0	0	0	0	0	0	0	0	0	0	0	0	0	0	0	0	0	0	0	0	0	0	0	0	0	0	0	0	0	0	0	0
RJP28557.1	2-aminoethylphosphonate--pyruvate transaminase	Candidatus Omnitrophica bacterium SURF_MAG	0	0	0	0	0	0	0	0	0	0	0	0	0	0	0	0	0	0	0	0	0	0	0	0	0	0	0	0	0	0	0	0	0	0	0	0	0	0	0	0	0	0	0	0	0	0	0
AMV70792.1	2-C-methyl-D-erythritol 2,4-cyclo diphosphate synthase	Desulfuromonas sp. DDH964	0	0	0	0	0	0	0	0	0	0	0	0	0	0	0	0	0	0	0	0	0	0	0	0	0	0	0	0	0	0	0	0	0	0	0	0	0	0	0	0	0	0	0	0	0	0	0
WP_020436974.1	2-C-methyl-D-erythritol 2,4-cyclodiphosphate synthase	[Ruminococcus torques	0	0	0	0	0	0	0	0	0	0	0	0	0	0	0	0	0	0	0	0	0	0	0	0	0	0	0	0	0	0	0	0	0	0	0	0	0	0	0	0	0	0	0	0	0	0	0
OLR58910.1	2-C-methyl-D-erythritol 2,4-cyclodiphosphate synthase	Anaerostipes sp. 494a	0	0	0	0	0	0	0	0	0	0	0	0	0	0	0	0	0	0	0	0	0	0	0	0	0	0	0	0	0	0	0	0	0	0	0	0	0	0	0	0	0	0	0	0	0	0	0
OFY67830.1	2-C-methyl-D-erythritol 2,4-cyclodiphosphate synthase	Bacteroidetes bacterium RBG_13_42_15	0	0	0	0	0	0	0	0	0	0	0	0	0	0	0	0	0	0	0	0	0	0	0	0	0	0	0	0	0	0	0	0	0	0	0	0	0	0	0	0	0	0	0	0	0	0	0
WP_031475034.1	2-C-methyl-D-erythritol 2,4-cyclodiphosphate synthase	Butyricicoccus desmolans	0	0	0	0	0	0	0	0	0	0	0	0	0	0	0	0	0	0	0	0	0	0	0	0	0	0	0	0	0	0	0	0	0	0	0	0	0	0	0	0	0	0	0	0	0	0	0
OGD20162.1	2-C-methyl-D-erythritol 2,4-cyclodiphosphate synthase	Candidatus Aminicenantes bacterium RBG_13_64_14	0	0	0	0	0	0	0	0	0	0	0	0	0	0	0	0	0	0	0	0	0	0	0	0	0	0	0	0	0	0	0	0	0	0	0	0	0	0	0	0	0	0	0	0	0	0	0
OGD18305.1	2-C-methyl-D-erythritol 2,4-cyclodiphosphate synthase	Candidatus Aminicenantes bacterium RBG_16_63_16	0	0	0	0	0	0	0	0	0	0	0	0	0	0	0	0	0	0	0	0	0	0	0	0	0	0	0	0	0	0	0	0	0	0	0	0	0	0	0	0	0	0	0	0	0	0	0
OGD37871.1	2-C-methyl-D-erythritol 2,4-cyclodiphosphate synthase	Candidatus Aminicenantes bacterium RBG_19FT_COMBO_58_17	0	0	0	0	0	0	0	0	0	0	0	0	0	0	0	0	0	0	0	0	0	0	0	0	0	0	0	0	0	0	0	0	0	0	0	0	0	0	0	0	0	0	0	0	0	0	0
OQX84132.1	2-C-methyl-D-erythritol 2,4-cyclodiphosphate synthase	Candidatus Latescibacteria bacterium 4484_7	0	0	0	0	0	0	0	0	0	0	0	0	0	0	0	0	0	0	0	0	0	0	0	0	0	0	0	0	0	0	0	0	0	0	0	0	0	0	0	0	0	0	0	0	0	0	0
WP_053965038.1	2-C-methyl-D-erythritol 2,4-cyclodiphosphate synthase	Clostridiales bacterium mt11	0	0	0	0	0	0	0	0	0	0	0	0	0	0	0	0	0	0	0	0	0	0	0	0	0	0	0	0	0	0	0	0	0	0	0	0	0	0	0	0	0	0	0	0	0	0	0
KPJ52248.1	2-C-methyl-D-erythritol 2,4-cyclodiphosphate synthase	Dehalococcoidia bacterium DG_18	0	0	0	0	0	0	0	0	0	0	0	0	0	0	0	0	0	0	0	0	0	0	0	0	0	0	0	0	0	0	0	0	0	0	0	0	0	0	0	0	0	0	0	0	0	0	0
APV43481.1	2-C-methyl-D-erythritol 2,4-cyclodiphosphate synthase	Dehalogenimonas formicexedens	0	0	0	0	0	0	0	0	0	0	0	0	0	0	0	0	0	0	0	0	0	0	0	0	0	0	0	0	0	0	0	0	0	0	0	0	0	0	0	0	0	0	0	0	0	0	0
OGP14518.1	2-C-methyl-D-erythritol 2,4-cyclodiphosphate synthase	Deltaproteobacteria bacterium GWA2_50_8	0	0	0	0	0	0	0	0	0	0	0	0	0	0	0	0	0	0	0	0	0	0	0	0	0	0	0	0	0	0	0	0	0	0	0	0	0	0	0	0	0	0	0	0	0	0	0
WP_051327729.1	2-C-methyl-D-erythritol 2,4-cyclodiphosphate synthase	Desulfatirhabdium butyrativorans	0	0	0	0	0	0	0	0	0	0	0	0	0	0	0	0	0	0	0	0	0	0	0	0	0	0	0	0	0	0	0	0	0	0	0	0	0	0	0	0	0	0	0	0	0	0	0
GAW68579.1	2-C-methyl-D-erythritol 2,4-cyclodiphosphate synthase	Geobacter pelophilus	0	0	0	0	0	0	0	0	0	0	0	0	0	0	0	0	0	0	0	0	0	0	0	0	0	0	0	0	0	0	0	0	0	0	0	0	0	0	0	0	0	0	0	0	0	0	0
OGW37199.1	2-C-methyl-D-erythritol 2,4-cyclodiphosphate synthase	Nitrospirae bacterium RBG_13_39_12	0	0	0	0	0	0	0	0	0	0	0	0	0	0	0	0	0	0	0	0	0	0	0	0	0	0	0	0	0	0	0	0	0	0	0	0	0	0	0	0	0	0	0	0	0	0	0
OGW47343.1	2-C-methyl-D-erythritol 2,4-cyclodiphosphate synthase	Nitrospirae bacterium RBG_13_41_22	0	0	0	0	0	0	0	0	0	0	0	0	0	0	0	0	0	0	0	0	0	0	0	0	0	0	0	0	0	0	0	0	0	0	0	0	0	0	0	0	0	0	0	0	0	0	0
OGW56312.1	2-C-methyl-D-erythritol 2,4-cyclodiphosphate synthase	Nitrospirae bacterium RBG_16_43_8	0	0	0	0	0	0	0	0	0	0	0	0	0	0	0	0	0	0	0	0	0	0	0	0	0	0	0	0	0	0	0	0	0	0	0	0	0	0	0	0	0	0	0	0	0	0	0
OGW97749.1	2-C-methyl-D-erythritol 2,4-cyclodiphosphate synthase	Omnitrophica WOR_2 bacterium GWA2_45_18	0	0	0	0	0	0	0	0	0	0	0	0	0	0	0	0	0	0	0	0	0	0	0	0	0	0	0	0	0	0	0	0	0	0	0	0	0	0	0	0	0	0	0	0	0	0	0
OHB62214.1	2-C-methyl-D-erythritol 2,4-cyclodiphosphate synthase	Planctomycetes bacterium RBG_13_46_10	0	0	0	0	0	0	0	0	0	0	0	0	0	0	0	0	0	0	0	0	0	0	0	0	0	0	0	0	0	0	0	0	0	0	0	0	0	0	0	0	0	0	0	0	0	0	0
OIP89244.1	2-C-methyl-D-erythritol 2,4-cyclodiphosphate synthase	Syntrophaceae bacterium CG2_30_58_14	0	0	0	0	0	0	0	0	0	0	0	0	0	0	0	0	0	0	0	0	0	0	0	0	0	0	0	0	0	0	0	0	0	0	0	0	0	0	0	0	0	0	0	0	0	0	0
OHE60713.1	2-C-methyl-D-erythritol 2,4-cyclodiphosphate synthase	Thermodesulfovibrio sp. RBG_19FT_COMBO_42_12	0	0	0	0	0	0	0	0	0	0	0	0	0	0	0	0	0	0	0	0	0	0	0	0	0	0	0	0	0	0	0	0	0	0	0	0	0	0	0	0	0	0	0	0	0	0	0
fig|404380.3.peg.3713	2-C-methyl-D-erythritol 2,4-cyclodiphosphate synthase (EC 4.6.1.12)	Geobacter bemidjiensis Bem	0	0	0	0	0	0	0	0	0	0	0	0	0	0	0	0	0	0	0	0	0	0	0	0	0	0	0	0	0	0	0	0	0	0	0	0	0	0	0	0	0	0	0	0	0	0	0
fig|443143.3.peg.1017	2-C-methyl-D-erythritol 2,4-cyclodiphosphate synthase (EC 4.6.1.12)	Geobacter sp. M18	0	0	0	0	0	0	0	0	0	0	0	0	0	0	0	0	0	0	0	0	0	0	0	0	0	0	0	0	0	0	0	0	0	0	0	0	0	0	0	0	0	0	0	0	0	0	0
fig|903818.3.peg.2995	2-C-methyl-D-erythritol 2,4-cyclodiphosphate synthase (EC 4.6.1.12)	Holophaga foetida DSM 6591	0	0	0	0	0	0	0	0	0	0	0	0	0	0	0	0	0	0	0	0	0	0	0	0	0	0	0	0	0	0	0	0	0	0	0	0	0	0	0	0	0	0	0	0	0	0	0
fig|633147.4.peg.1654	2-C-methyl-D-erythritol 2,4-cyclodiphosphate synthase (EC 4.6.1.12)	Olsenella uli DSM 7084	0	0	0	0	0	0	0	0	0	0	0	0	0	0	0	0	0	0	0	0	0	0	0	0	0	0	0	0	0	0	0	0	0	0	0	0	0	0	0	0	0	0	0	0	0	0	0
fig|608534.3.peg.1566	2-C-methyl-D-erythritol 2,4-cyclodiphosphate synthase (EC 4.6.1.12)	Oribacterium sp. oral taxon 078 str. F0262	0	0	0	0	0	0	0	0	0	0	0	0	0	0	0	0	0	0	0	0	0	0	0	0	0	0	0	0	0	0	0	0	0	0	0	0	0	0	0	0	0	0	0	0	0	0	0
fig|319225.3.peg.1602	2-C-methyl-D-erythritol 2,4-cyclodiphosphate synthase (EC 4.6.1.12)	Pelodictyon luteolum DSM 273	0	0	0	0	0	0	0	0	0	0	0	0	0	0	0	0	0	0	0	0	0	0	0	0	0	0	0	0	0	0	0	0	0	0	0	0	0	0	0	0	0	0	0	0	0	0	0
fig|234267.13.peg.1948	2-C-methyl-D-erythritol 2,4-cyclodiphosphate synthase (EC 4.6.1.12)	Solibacter usitatus Ellin6076	0	0	0	0	0	0	0	0	0	0	0	0	0	0	0	0	0	0	0	0	0	0	0	0	0	0	0	0	0	0	0	0	0	0	0	0	0	0	0	0	0	0	0	0	0	0	0
fig|643648.3.peg.2325	2-C-methyl-D-erythritol 2,4-cyclodiphosphate synthase (EC 4.6.1.12)	Syntrophothermus lipocalidus DSM 12680	0	0	0	0	0	0	0	0	0	0	0	0	0	0	0	0	0	0	0	0	0	0	0	0	0	0	0	0	0	0	0	0	0	0	0	0	0	0	0	0	0	0	0	0	0	0	0
GAE89560.1	2-C-methyl-D-erythritol 4-phosphate cytidylyltransferase	[Clostridium straminisolvens JCM 21531	0	0	0	0	0	0	0	0	0	0	0	0	0	0	0	0	0	0	0	0	0	0	0	0	0	0	0	0	0	0	0	0	0	0	0	0	0	0	0	0	0	0	0	0	0	0	0
OFY57614.1	2-C-methyl-D-erythritol 4-phosphate cytidylyltransferase	Bacteroidetes bacterium RBG_19FT_COMBO_42_10	0	0	0	0	0	0	0	0	0	0	0	0	0	0	0	0	0	0	0	0	0	0	0	0	0	0	0	0	0	0	0	0	0	0	0	0	0	0	0	0	0	0	0	0	0	0	0
OGC81461.1	2-C-methyl-D-erythritol 4-phosphate cytidylyltransferase	candidate division Zixibacteria bacterium RBG_16_43_9	0	0	0	0	0	0	0	0	0	0	0	0	0	0	0	0	0	0	0	0	0	0	0	0	0	0	0	0	0	0	0	0	0	0	0	0	0	0	0	0	0	0	0	0	0	0	0
OGD12605.1	2-C-methyl-D-erythritol 4-phosphate cytidylyltransferase	Candidatus Aminicenantes bacterium RBG_13_62_12	0	0	0	0	0	0	0	0	0	0	0	0	0	0	0	0	0	0	0	0	0	0	0	0	0	0	0	0	0	0	0	0	0	0	0	0	0	0	0	0	0	0	0	0	0	0	0
OGD20163.1	2-C-methyl-D-erythritol 4-phosphate cytidylyltransferase	Candidatus Aminicenantes bacterium RBG_13_64_14	0	0	0	0	0	0	0	0	0	0	0	0	0	0	0	0	0	0	0	0	0	0	0	0	0	0	0	0	0	0	0	0	0	0	0	0	0	0	0	0	0	0	0	0	0	0	0
OGD37866.1	2-C-methyl-D-erythritol 4-phosphate cytidylyltransferase	Candidatus Aminicenantes bacterium RBG_19FT_COMBO_58_17	0	0	0	0	0	0	0	0	0	0	0	0	0	0	0	0	0	0	0	0	0	0	0	0	0	0	0	0	0	0	0	0	0	0	0	0	0	0	0	0	0	0	0	0	0	0	0
OGO03059.1	2-C-methyl-D-erythritol 4-phosphate cytidylyltransferase	Chloroflexi bacterium RBG_13_53_26	0	0	0	0	0	0	0	0	0	0	0	0	0	0	0	0	0	0	0	0	0	0	0	0	0	0	0	0	0	0	0	0	0	0	0	0	0	0	0	0	0	0	0	0	0	0	0
OGO24451.1	2-C-methyl-D-erythritol 4-phosphate cytidylyltransferase	Chloroflexi bacterium RBG_16_50_9	0	0	0	0	0	0	0	0	0	0	0	0	0	0	0	0	0	0	0	0	0	0	0	0	0	0	0	0	0	0	0	0	0	0	0	0	0	0	0	0	0	0	0	0	0	0	0
OGO22907.1	2-C-methyl-D-erythritol 4-phosphate cytidylyltransferase	Chloroflexi bacterium RBG_16_51_9	0	0	0	0	0	0	0	0	0	0	0	0	0	0	0	0	0	0	0	0	0	0	0	0	0	0	0	0	0	0	0	0	0	0	0	0	0	0	0	0	0	0	0	0	0	0	0
15sec1B_S1_L001_R1_001_(paired)_trimmed_(paired)_contig_11236_cov=130_672_1452_+	2-C-methyl-D-erythritol 4-phosphate cytidylyltransferase	Chloroflexi_MAG_NorthAtlantic	0	0	0	0	0	0	0	0	0	0	0	0	0	0	0	0	0	0	0	0	0	0	0	0	0	0	0	0	0	0	0	0	0	0	0	0	0	0	0	0	0	0	0	0	0	0	0
15sec1B_S1_L001_R1_001_(paired)_trimmed_(paired)_contig_23291_cov=21_11015_11719_-	2-C-methyl-D-erythritol 4-phosphate cytidylyltransferase	Chloroflexi_MAG_NorthAtlantic	0	0	0	0	0	0	0	0	0	0	0	0	0	0	0	0	0	0	0	0	0	0	0	0	0	0	0	0	0	0	0	0	0	0	0	0	0	0	0	0	0	0	0	0	0	0	0
KPJ52247.1	2-C-methyl-D-erythritol 4-phosphate cytidylyltransferase	Dehalococcoidia bacterium DG_18	0	0	0	0	0	0	0	0	0	0	0	0	0	0	0	0	0	0	0	0	0	0	0	0	0	0	0	0	0	0	0	0	0	0	0	0	0	0	0	0	0	0	0	0	0	0	0
OGP46009.1	2-C-methyl-D-erythritol 4-phosphate cytidylyltransferase	Deltaproteobacteria bacterium RBG_13_51_10	0	0	0	0	0	0	0	0	0	0	0	0	0	0	0	0	0	0	0	0	0	0	0	0	0	0	0	0	0	0	0	0	0	0	0	0	0	0	0	0	0	0	0	0	0	0	0
15sec1B_S1_L001_R1_001_(paired)_trimmed_(paired)_contig_30133_cov=38_298_765_-	2-C-methyl-D-erythritol 4-phosphate cytidylyltransferase	Deltaproteobacteria_MAG_NorthAtlantic_putativeSRB	0	0	0	0	0	0	0	0	0	0	0	0	0	0	0	0	0	0	0	0	0	0	0	0	0	0	0	0	0	0	0	0	0	0	0	0	0	0	0	0	0	0	0	0	0	0	0
OGW47342.1	2-C-methyl-D-erythritol 4-phosphate cytidylyltransferase	Nitrospirae bacterium RBG_13_41_22	0	0	0	0	0	0	0	0	0	0	0	0	0	0	0	0	0	0	0	0	0	0	0	0	0	0	0	0	0	0	0	0	0	0	0	0	0	0	0	0	0	0	0	0	0	0	0
OGW49187.1	2-C-methyl-D-erythritol 4-phosphate cytidylyltransferase	Nitrospirae bacterium RBG_19FT_COMBO_42_15	0	0	0	0	0	0	0	0	0	0	0	0	0	0	0	0	0	0	0	0	0	0	0	0	0	0	0	0	0	0	0	0	0	0	0	0	0	0	0	0	0	0	0	0	0	0	0
OHB60013.1	2-C-methyl-D-erythritol 4-phosphate cytidylyltransferase	Planctomycetes bacterium RBG_13_46_10	0	0	0	0	0	0	0	0	0	0	0	0	0	0	0	0	0	0	0	0	0	0	0	0	0	0	0	0	0	0	0	0	0	0	0	0	0	0	0	0	0	0	0	0	0	0	0
OHB77031.1	2-C-methyl-D-erythritol 4-phosphate cytidylyltransferase	Planctomycetes bacterium RBG_16_55_9	0	0	0	0	0	0	0	0	0	0	0	0	0	0	0	0	0	0	0	0	0	0	0	0	0	0	0	0	0	0	0	0	0	0	0	0	0	0	0	0	0	0	0	0	0	0	0
OIP88962.1	2-C-methyl-D-erythritol 4-phosphate cytidylyltransferase	Syntrophobacteraceae bacterium CG2_30_61_12	0	0	0	0	0	0	0	0	0	0	0	0	0	0	0	0	0	0	0	0	0	0	0	0	0	0	0	0	0	0	0	0	0	0	0	0	0	0	0	0	0	0	0	0	0	0	0
OHE56020.1	2-C-methyl-D-erythritol 4-phosphate cytidylyltransferase	Thermodesulfovibrio sp. RBG_19FT_COMBO_41_18	0	0	0	0	0	0	0	0	0	0	0	0	0	0	0	0	0	0	0	0	0	0	0	0	0	0	0	0	0	0	0	0	0	0	0	0	0	0	0	0	0	0	0	0	0	0	0
fig|555088.4.peg.2278	2-C-methyl-D-erythritol 4-phosphate cytidylyltransferase (EC 2.7.7.60)	Dethiobacter alkaliphilus AHT 1	0	0	0	0	0	0	0	0	0	0	0	0	0	0	0	0	0	0	0	0	0	0	0	0	0	0	0	0	0	0	0	0	0	0	0	0	0	0	0	0	0	0	0	0	0	0	0
fig|351605.4.peg.4082	2-C-methyl-D-erythritol 4-phosphate cytidylyltransferase (EC 2.7.7.60)	Geobacter uraniireducens Rf4	0	0	0	0	0	0	0	0	0	0	0	0	0	0	0	0	0	0	0	0	0	0	0	0	0	0	0	0	0	0	0	0	0	0	0	0	0	0	0	0	0	0	0	0	0	0	0
fig|204669.11.peg.198	2-C-methyl-D-erythritol 4-phosphate cytidylyltransferase (EC 2.7.7.60)	Koribacter versatilis Ellin345	0	0	0	0	0	0	0	0	0	0	0	0	0	0	0	0	0	0	0	0	0	0	0	0	0	0	0	0	0	0	0	0	0	0	0	0	0	0	0	0	0	0	0	0	0	0	0
fig|338963.3.peg.103	2-C-methyl-D-erythritol 4-phosphate cytidylyltransferase (EC 2.7.7.60)	Pelobacter carbinolicus DSM 2380	0	0	0	0	0	0	0	0	0	0	0	0	0	0	0	0	0	0	0	0	0	0	0	0	0	0	0	0	0	0	0	0	0	0	0	0	0	0	0	0	0	0	0	0	0	0	0
fig|234267.13.peg.1949	2-C-methyl-D-erythritol 4-phosphate cytidylyltransferase (EC 2.7.7.60)	Solibacter usitatus Ellin6076	0	0	0	0	0	0	0	0	0	0	0	0	0	0	0	0	0	0	0	0	0	0	0	0	0	0	0	0	0	0	0	0	0	0	0	0	0	0	0	0	0	0	0	0	0	0	0
WP_020676759.1	2-Cys peroxiredoxin	Geopsychrobacter electrodiphilus	0	0	0	0	0	0	0	0	0	0	0	0	0	0	0	0	0	0	0	0	0	0	0	0	0	0	0	0	0	0	0	0	0	0	0	0	0	0	0	0	0	0	0	0	0	0	0
fig|555088.4.peg.500	2-cys peroxiredoxin, subunit A	Dethiobacter alkaliphilus AHT 1	0	0	0	0	0	0	0	0	0	0	0	0	0	0	0	0	0	0	0	0	0	0	0	0	0	0	0	0	0	0	0	0	0	0	0	0	0	0	0	0	0	0	0	0	0	0	0
OHB68420.1	2-dehydro-3-deoxy-6-phosphogalactonate aldolase	Planctomycetes bacterium RBG_13_62_9	0	0	0	0	0	0	0	0	0	0	0	0	0	0	0	0	0	0	0	0	0	0	0	0	0	0	0	0	0	0	0	0	0	0	0	0	0	0	0	0	0	0	0	0	0	0	0
OHB77013.1	2-dehydro-3-deoxy-6-phosphogalactonate aldolase	Planctomycetes bacterium RBG_16_55_9	0	0	0	0	0	0	0	0	0	0	0	0	0	0	0	0	0	0	0	0	0	0	0	0	0	0	0	0	0	0	0	0	0	0	0	0	0	0	0	0	0	0	0	0	0	0	0
OFY38598.1	2-dehydro-3-deoxy-6-phosphogalactonate aldolase, partial	Bacteroidetes bacterium RBG_13_44_24	0	0	0	0	0	0	0	0	0	0	0	0	0	0	0	0	0	0	0	0	0	0	0	0	0	0	0	0	0	0	0	0	0	0	0	0	0	0	0	0	0	0	0	0	0	0	0
CAMPEP0183323182	2-dehydro-3-deoxy-D-gluconate 5-dehydrogenase	Odontella_Sinensis	0	0	0	0	0	0	0	0	0	0	0	0	0	0	0	0	0	0	0	0	0	0	0	0	0	0	0	0	1	0	0	0	0	0	0	0	0	0	0	0	0	0	0	0	0	0	0
fig|742725.3.peg.966	2-dehydro-3-deoxygluconate kinase (EC 2.7.1.45)	Alistipes indistinctus YIT 12060	0	0	0	0	0	0	0	0	0	0	0	0	0	0	0	0	0	0	0	0	0	0	0	0	0	0	0	0	0	0	0	0	0	0	0	0	0	0	0	0	0	0	0	0	0	0	0
fig|632292.3.peg.548	2-dehydro-3-deoxygluconate kinase (EC 2.7.1.45)	Caldicellulosiruptor hydrothermalis 108	0	0	0	0	0	0	0	0	0	0	0	0	0	0	0	0	0	0	0	0	0	0	0	0	0	0	0	0	0	0	0	0	0	0	0	0	0	0	0	0	0	0	0	0	0	0	0
fig|760568.4.peg.1751	2-dehydro-3-deoxygluconate kinase (EC 2.7.1.45)	Desulfotomaculum kuznetsovii DSM 6115	0	0	0	0	0	0	0	0	0	0	0	0	0	0	0	0	0	0	0	0	0	0	0	0	0	0	0	0	0	0	0	0	0	0	0	0	0	0	0	0	0	0	0	0	0	0	0
fig|234267.13.peg.2223	2-dehydro-3-deoxygluconate kinase (EC 2.7.1.45)	Solibacter usitatus Ellin6076	0	0	0	0	0	0	0	0	0	0	0	0	0	0	0	0	0	0	0	0	0	0	0	0	0	0	0	0	0	0	0	0	0	0	0	0	0	0	0	0	0	0	0	0	0	0	0
fig|234267.13.peg.7390	2-dehydro-3-deoxygluconate kinase (EC 2.7.1.45)	Solibacter usitatus Ellin6076	0	0	0	0	0	0	0	0	0	0	0	0	0	0	0	0	0	0	0	0	0	0	0	0	0	0	0	0	0	0	0	0	0	0	0	0	0	0	0	0	0	0	0	0	0	0	0
OGD23069.1	2-dehydro-3-deoxygluconokinase	Candidatus Aminicenantes bacterium RBG_16_63_16	0	0	0	0	0	0	0	0	0	0	0	0	0	0	0	0	0	0	0	0	0	0	0	0	0	0	0	0	0	0	0	0	0	0	0	0	0	0	0	0	0	0	0	0	0	0	0
OGD39760.1	2-dehydro-3-deoxygluconokinase	Candidatus Aminicenantes bacterium RBG_19FT_COMBO_58_17	0	0	0	0	0	0	0	0	0	0	0	0	0	0	0	0	0	0	0	0	0	0	0	0	0	0	0	0	0	0	0	0	0	0	0	0	0	0	0	0	0	0	0	0	0	0	0
KYH40653.1	2-dehydro-3-deoxygluconokinase	Candidatus Bathyarchaeota archaeon B63	0	0	0	0	0	0	0	0	0	0	0	1	0	0	0	0	0	0	0	0	0	0	1	0	0	1	0	0	1	0	1	0	0	0	0	0	0	0	1	0	0	0	0	0	0	0	0
KYH40738.1	2-dehydro-3-deoxygluconokinase	Candidatus Bathyarchaeota archaeon B63	0	0	0	0	0	0	0	0	0	0	1	0	0	0	2	1	0	0	0	0	0	0	0	0	0	0	0	0	0	0	0	0	0	0	0	0	0	0	0	0	0	0	0	0	0	0	0
OGN93037.1	2-dehydro-3-deoxygluconokinase	Chloroflexi bacterium RBG_13_48_10	0	0	0	0	0	0	0	0	0	0	0	0	0	0	0	0	0	0	0	0	0	0	0	0	0	0	0	0	0	0	0	0	0	0	0	0	0	0	0	0	0	0	0	0	0	0	0
OGO05388.1	2-dehydro-3-deoxygluconokinase	Chloroflexi bacterium RBG_13_56_8	0	0	0	0	0	0	0	0	0	0	0	0	0	0	0	0	0	0	0	0	0	0	0	0	0	0	0	0	0	0	0	0	0	0	0	0	0	0	0	0	0	0	0	0	0	0	0
KXK38329.1	2-dehydro-3-deoxygluconokinase	Omnitrophica bacterium OLB16	0	0	0	0	0	0	0	0	0	0	0	0	0	0	0	0	0	0	0	0	0	0	0	0	0	0	0	0	0	0	0	0	0	0	0	0	0	0	0	0	0	0	0	0	0	0	0
15sec1B_S1_L001_R1_001_(paired)_trimmed_(paired)_contig_28492_cov=6_1_693_+	2-dehydro-3-deoxyphosphogluconate aldolase	Atribacteria_MAG_NorthAtlantic	0	0	0	0	0	0	0	0	0	0	0	0	0	0	0	0	0	0	0	0	0	0	0	0	0	0	0	0	0	0	0	0	0	0	0	0	0	0	0	0	0	0	0	0	0	0	0
OGD39759.1	2-dehydro-3-deoxyphosphogluconate aldolase	Candidatus Aminicenantes bacterium RBG_19FT_COMBO_58_17	0	0	0	0	0	0	0	0	0	0	0	0	0	0	0	0	0	0	0	0	0	0	0	0	0	0	0	0	0	0	0	0	0	0	0	0	0	0	0	0	0	0	0	0	0	0	0
OGD33851.1	2-dehydro-3-deoxyphosphogluconate aldolase	Candidatus Atribacteria bacterium RBG_16_35_8	0	0	0	0	0	0	0	0	0	0	0	0	0	0	0	0	0	0	0	0	0	0	0	0	0	1	0	0	0	0	0	0	0	0	0	0	0	0	0	0	0	0	0	0	0	0	0
OPX33255.1	2-dehydro-3-deoxyphosphogluconate aldolase	Candidatus Latescibacteria bacterium 4484_181	0	0	0	0	0	0	0	0	0	0	0	0	0	0	0	0	0	0	0	0	0	0	0	0	0	0	0	0	0	0	0	0	0	0	0	0	0	0	0	0	0	0	0	0	0	0	0
OGO10626.1	2-dehydro-3-deoxyphosphogluconate aldolase	Chloroflexi bacterium RBG_13_66_10	0	0	0	0	0	0	0	0	0	0	0	0	0	0	0	0	0	0	0	0	0	0	0	0	0	0	0	0	0	0	0	0	0	0	0	0	0	0	0	0	0	0	0	0	0	0	0
OGO14993.1	2-dehydro-3-deoxyphosphogluconate aldolase	Chloroflexi bacterium RBG_13_68_17	0	0	0	0	0	0	0	0	0	0	0	0	0	0	0	0	0	0	0	0	0	0	0	0	0	0	0	0	0	0	0	0	0	0	0	0	0	0	0	0	0	0	0	0	0	0	0
KPK23279.1	2-dehydro-3-deoxyphosphogluconate aldolase	Dehalococcoidia bacterium SG8_51_3	0	0	0	0	0	0	0	0	0	0	0	0	0	0	0	0	0	0	0	0	0	0	0	0	0	0	0	0	0	0	0	0	0	0	0	0	0	0	0	0	0	0	0	0	0	0	0
KPK84895.1	2-dehydro-3-deoxyphosphogluconate aldolase	Deltaproteobacteria bacterium SM23_61	0	0	0	0	0	0	0	0	0	0	0	0	0	0	0	0	0	0	0	0	0	0	0	0	0	0	0	0	0	0	0	0	0	0	0	0	0	0	0	0	0	0	0	0	0	0	0
KUO43204.1	2-dehydro-3-deoxyphosphogluconate aldolase	Hadesarchaea archaeon YNP_N21	0	0	0	0	0	0	0	0	0	0	0	0	0	0	0	0	0	0	0	0	0	0	0	0	0	0	0	0	0	1	0	0	0	0	0	0	0	0	0	0	0	0	0	1	0	0	0
RJR16409.1	2-dehydro-3-deoxyphosphogluconate aldolase	Nitrospiraceae bacterium SURF_MAG	0	0	0	0	0	0	0	0	0	0	0	0	0	0	0	0	0	0	0	0	0	0	0	0	0	0	0	0	0	0	0	0	0	0	0	0	0	0	0	0	0	0	0	0	0	0	0
OHB83914.1	2-dehydro-3-deoxyphosphogluconate aldolase	Planctomycetes bacterium RBG_16_64_12	0	0	0	0	0	0	0	0	0	0	0	0	0	0	0	0	0	0	0	0	0	0	0	0	0	0	0	0	0	0	0	0	0	0	0	0	0	0	0	0	0	0	0	0	0	0	0
KPJ56341.1	2-dehydro-3-deoxyphosphooctonate aldolase	Deltaproteobacteria bacterium DG_8	0	0	0	0	0	0	0	0	0	0	0	0	0	0	0	0	0	0	0	0	0	0	0	0	0	0	0	0	0	0	0	0	0	0	0	0	0	0	0	0	0	0	0	0	0	0	0
KFO67420.1	2-dehydro-3-deoxyphosphooctonate aldolase	Smithella sp. SCADC	0	0	0	0	0	0	0	0	0	0	0	0	0	0	0	0	0	0	0	0	0	0	0	0	0	0	0	0	0	0	0	0	0	0	0	0	0	0	0	0	0	0	0	0	0	0	0
PXF61618.1	2-dehydropantoate 2-reductase	ANME-2 cluster archaeon	0	0	0	0	0	0	0	0	0	0	0	0	0	0	0	0	0	0	0	0	0	0	0	0	0	0	0	0	0	0	0	0	0	0	0	0	0	0	0	0	0	0	0	0	0	0	1
RCU61021.1	2-dehydropantoate 2-reductase	ANME-2 cluster archaeon	0	1	0	0	0	0	0	0	0	0	0	0	0	0	0	0	0	0	0	0	0	0	0	0	0	0	0	0	0	0	0	0	0	0	0	0	0	0	0	0	0	0	0	0	0	0	0
OIP28928.1	2-dehydropantoate 2-reductase	Deltaproteobacteria bacterium CG2_30_43_15	0	0	0	0	0	0	0	0	0	0	0	0	0	0	0	0	0	0	0	0	0	0	0	0	0	0	0	0	0	0	0	0	0	0	0	0	0	0	0	0	0	0	0	0	0	0	0
OQY53728.1	2-dehydropantoate 2-reductase	Desulfobacteraceae bacterium 4572_88	0	0	0	0	0	0	0	0	0	0	0	0	0	0	0	0	0	0	0	0	0	0	0	0	0	0	0	0	0	0	0	0	0	0	0	0	0	0	0	0	0	0	0	0	0	0	0
OGR29221.1	2-dehydropantoate 2-reductase	Desulfuromonadales bacterium GWD2_54_10	0	0	0	0	0	0	0	0	0	0	0	0	0	0	0	0	0	0	0	0	0	0	0	0	0	0	0	0	0	0	0	0	0	0	0	0	0	0	0	0	0	0	0	0	0	0	0
OHB62016.1	2-dehydropantoate 2-reductase	Planctomycetes bacterium RBG_13_46_10	0	0	0	0	0	0	0	0	0	0	0	0	0	0	0	0	0	0	0	0	0	0	0	0	0	0	0	0	0	0	0	0	0	0	0	0	0	0	0	0	0	0	0	0	0	0	0
OHB62752.1	2-dehydropantoate 2-reductase	Planctomycetes bacterium RBG_13_50_24	0	0	0	0	0	0	0	0	0	0	0	0	0	0	0	0	0	0	0	0	0	0	0	0	0	0	0	0	0	0	0	0	0	0	0	0	0	0	0	0	0	0	0	0	0	0	0
ESP62647.1	2-dehydropantoate 2-reductase	Smithella sp. ME-1	0	0	0	0	0	0	0	0	0	0	0	0	0	0	0	0	0	0	0	0	0	0	0	0	0	0	0	0	0	0	0	0	0	0	0	0	0	0	0	0	0	0	0	0	0	0	0
fig|886379.4.peg.750	2-dehydropantoate 2-reductase (EC 1.1.1.169)	Anaerophaga thermohalophila DSM 12881	0	0	0	0	0	0	0	0	0	0	0	0	0	0	0	0	0	0	0	0	0	0	0	0	0	0	0	0	0	0	0	0	0	0	0	0	0	0	0	0	0	0	0	0	0	0	0
fig|1144273.3.peg.2402	2-dehydropantoate 2-reductase (EC 1.1.1.169)	Anaerophaga thermohalophila str. Valhall	0	0	0	0	0	0	0	0	0	0	0	0	0	0	0	0	0	0	0	0	0	0	0	0	0	0	0	0	0	0	0	0	0	0	0	0	0	0	0	0	0	0	0	0	0	0	0
fig|123214.3.peg.311	2-dehydropantoate 2-reductase (EC 1.1.1.169)	Persephonella marina EX-H1	0	0	0	0	0	0	0	0	0	0	0	0	0	0	0	0	0	0	0	0	0	0	0	0	0	0	0	0	0	0	0	0	0	0	0	0	0	0	0	0	0	0	0	0	0	0	0
fig|335543.6.peg.1786	2-dehydropantoate 2-reductase (EC 1.1.1.169)	Syntrophobacter fumaroxidans MPOB	0	0	0	0	0	0	0	0	0	0	0	0	0	0	0	0	0	0	0	0	0	0	0	0	0	0	0	0	0	0	0	0	0	0	0	0	0	0	0	0	0	0	0	0	0	0	0
RPJ62821.1	2-dehydropantoate 2-reductase, partial	Dehalococcoidia bacterium	0	0	0	0	0	0	0	0	0	0	0	0	0	0	0	0	0	0	0	0	0	0	0	0	0	0	0	0	0	0	0	0	0	0	0	0	0	0	0	0	0	0	0	0	0	0	0
OGD46875.1	2-deoxy-D-gluconate 3-dehydrogenase	Candidatus Bathyarchaeota archaeon RBG_13_46_16b	0	0	0	0	0	0	0	0	0	0	0	0	0	0	0	0	0	0	0	1	0	0	0	0	0	0	0	0	0	0	0	0	0	0	0	0	0	0	0	1	0	0	0	0	0	0	0
OGD58714.1	2-deoxy-D-gluconate 3-dehydrogenase	Candidatus Bathyarchaeota archaeon RBG_13_52_12	0	0	0	0	0	0	0	0	0	0	0	0	0	0	0	0	0	0	0	0	0	0	0	0	0	0	0	0	0	0	0	0	0	0	0	0	0	0	2	0	0	0	0	0	0	0	0
OGN97133.1	2-deoxy-D-gluconate 3-dehydrogenase	Chloroflexi bacterium RBG_13_51_36	0	0	0	0	0	0	0	0	0	0	0	0	0	0	0	0	0	0	0	0	0	0	0	0	0	0	0	0	0	0	0	0	0	0	0	0	0	0	0	0	0	0	0	0	0	0	0
OGO08813.1	2-deoxy-D-gluconate 3-dehydrogenase	Chloroflexi bacterium RBG_13_60_9	0	0	0	0	0	0	0	0	0	0	0	0	0	0	0	0	0	0	0	0	0	0	0	0	0	0	0	0	0	0	0	0	0	0	0	0	0	0	0	0	0	0	0	0	0	0	0
OGO15008.1	2-deoxy-D-gluconate 3-dehydrogenase	Chloroflexi bacterium RBG_13_68_17	0	0	0	0	0	0	0	0	0	0	0	0	0	0	0	0	0	0	0	0	0	0	0	0	0	0	0	0	0	0	0	0	0	0	0	0	0	0	0	0	0	0	0	0	0	0	0
OGO24694.1	2-deoxy-D-gluconate 3-dehydrogenase	Chloroflexi bacterium RBG_16_50_9	0	0	0	0	0	0	0	0	0	0	0	0	0	0	0	0	0	0	0	0	0	0	0	0	0	0	0	0	0	0	0	0	0	0	0	0	0	0	0	0	0	0	0	0	0	0	0
KPK88382.1	2-deoxy-D-gluconate 3-dehydrogenase	Deltaproteobacteria bacterium SM23_61	0	0	0	0	0	0	0	0	0	0	0	0	0	0	0	0	0	0	0	0	0	0	0	0	0	0	0	0	0	0	0	0	0	0	0	0	0	0	0	0	0	0	0	0	0	0	0
15sec1B_S1_L001_R1_001_(paired)_trimmed_(paired)_contig_1159_cov=303_2734_3725_-	2-deoxy-D-gluconate 3-dehydrogenase	Deltaproteobacteria_MAG_NorthAtlantic_putativeSRB	0	0	0	0	0	0	0	0	0	0	0	0	0	0	0	0	0	0	0	0	0	0	0	0	0	0	0	0	0	0	0	0	0	0	0	0	0	0	0	0	0	0	0	0	0	0	0
KKW23526.1	2-deoxy-D-gluconate 3-dehydrogenase	Parcubacteria group bacterium GW2011_GWA2_51_12	0	0	0	0	0	0	0	0	0	0	0	0	0	0	0	0	0	0	0	0	0	0	0	0	0	0	0	0	0	0	0	0	0	0	0	0	0	0	0	0	0	0	0	0	0	0	0
fig|1208657.3.peg.1714	2-deoxy-D-gluconate 3-dehydrogenase (EC 1.1.1.125)	Bordetella bronchiseptica 1289	0	0	0	0	0	0	0	0	0	0	0	0	0	0	0	0	0	0	0	0	0	0	0	0	0	0	0	0	0	0	0	0	0	0	0	0	0	0	0	0	0	0	0	0	0	0	0
fig|357808.3.peg.471	2-deoxy-D-gluconate 3-dehydrogenase (EC 1.1.1.125)	Roseiflexus sp. RS-1	0	0	0	0	0	0	0	0	0	0	0	0	0	0	0	0	0	0	0	0	0	0	0	0	0	0	0	0	0	0	0	0	0	0	0	0	0	0	0	0	0	0	0	0	0	0	0
fig|224325.1.peg.1195	2-deoxy-D-gluconate 3-dehydrogenase (kduD)	Archaeoglobus fulgidus DSM 4304	0	0	0	0	0	0	0	0	0	0	0	0	0	0	0	1	0	0	0	0	0	0	0	0	0	0	0	0	0	0	0	0	0	0	0	0	0	0	0	0	0	0	0	0	0	0	0
KPK22593.1	2-deoxy-D-gluconate 3-dehydrogenase, partial	Dehalococcoidia bacterium SG8_51_3	0	0	0	0	0	0	0	0	0	0	0	0	0	0	0	0	0	0	0	0	0	0	0	0	0	0	0	0	0	0	0	0	0	0	0	0	0	0	0	0	0	0	0	0	0	0	0
WP_072966434.1	2-deoxyribose-5-phosphate aldolase	Caminicella sporogenes	0	0	0	0	0	0	0	0	0	0	0	0	0	0	0	0	0	0	0	0	0	0	0	0	0	0	0	0	0	0	0	0	0	0	0	0	0	0	0	0	0	0	0	0	0	0	0
SJZ37012.1	2-desacetyl-2-hydroxyethyl bacteriochlorophyllide A dehydrogenase	Geobacter thiogenes	0	0	0	0	0	0	0	0	0	0	0	0	0	0	0	0	0	0	0	0	0	0	0	0	0	0	0	0	0	0	0	0	0	0	0	0	0	0	0	0	0	0	0	0	0	0	0
OGP69249.1	2Fe-2S ferredoxin	Deltaproteobacteria bacterium RBG_13_53_10	0	0	0	0	0	0	0	0	0	0	0	0	0	0	0	0	0	0	0	0	0	0	0	0	0	0	0	0	0	0	0	0	0	0	0	0	0	0	0	0	0	0	0	0	0	0	0
OGU07257.1	2Fe-2S ferredoxin	Geobacteraceae bacterium GWC2_55_20	0	0	0	0	0	0	0	0	0	0	0	0	0	0	0	0	0	0	0	0	0	0	0	0	0	0	0	0	0	0	0	0	0	0	0	0	0	0	0	0	0	0	0	0	0	0	0
KYH41326.1	2-haloalkanoic acid dehalogenase	Candidatus Bathyarchaeota archaeon B26-2	0	0	0	0	0	0	0	0	0	0	0	0	0	0	0	0	0	0	0	0	0	0	0	0	0	0	1	0	0	0	0	0	0	0	0	0	0	0	0	0	0	0	0	0	0	0	0
96171.peg.897	2-heptaprenyl-1,4-naphthoquinone /6_1293 methyltransferase (EC 2.1.1.163) 753:1532	SPPG6_NC10clade_MAG	0	0	0	0	0	0	0	0	0	0	0	0	0	0	0	0	0	0	0	0	0	0	0	0	0	0	0	0	0	0	0	0	0	0	0	0	0	0	0	0	0	0	0	0	0	0	0
KXA92083.1	2-heptaprenyl-1,4-naphthoquinone methyltransferase	candidate divison MSBL1 archaeon SCGC-AAA259E17	0	0	0	0	0	0	0	0	0	0	0	0	0	0	0	0	0	0	0	0	0	0	0	0	0	0	0	0	0	0	0	0	0	0	0	0	0	0	0	1	1	0	0	0	0	0	0
OGO72191.1	2-heptaprenyl-1,4-naphthoquinone methyltransferase	Chloroflexi bacterium RBG_19FT_COMBO_56_12	0	0	0	0	0	1	0	0	0	0	0	0	0	0	0	0	0	0	0	0	0	0	0	0	0	0	0	0	0	0	0	0	0	0	0	0	0	0	0	0	0	0	0	0	0	0	0
fig|760568.4.peg.1668	2-heptaprenyl-1,4-naphthoquinone methyltransferase MenG (EC 2.1.1.163)	Desulfotomaculum kuznetsovii DSM 6115	0	0	0	0	0	0	0	0	0	0	0	0	0	0	0	0	0	0	0	0	0	0	0	0	0	0	0	0	0	0	0	0	0	0	0	0	0	0	0	0	0	0	0	0	0	0	0
fig|234267.13.peg.7667	2-heptaprenyl-1,4-naphthoquinone methyltransferase MenG (EC 2.1.1.163)	Solibacter usitatus Ellin6076	0	0	0	0	0	0	0	0	0	0	0	0	0	0	0	0	0	0	0	0	0	0	0	0	0	0	0	0	0	0	0	0	0	0	0	0	0	0	0	0	0	0	0	0	0	0	0
OGB98806.1	2-hydroxy-3-oxopropionate reductase	candidate division KSB1 bacterium RBG_16_48_16	0	0	0	0	0	0	0	0	0	0	0	0	0	0	0	0	0	0	0	0	0	0	0	0	0	0	0	0	0	0	0	0	0	0	0	0	0	0	0	0	0	0	0	0	0	0	0
KYH40182.1	2-hydroxy-3-oxopropionate reductase	Candidatus Bathyarchaeota archaeon B26-2	0	0	0	0	0	0	0	0	0	0	0	0	0	0	0	1	0	0	0	0	0	0	0	0	0	0	1	0	0	0	0	0	0	0	0	0	0	0	0	0	0	0	0	0	0	0	0
OGK94772.1	2-hydroxy-3-oxopropionate reductase	Candidatus Rokubacteria bacterium RBG_16_73_20	0	0	0	0	0	0	0	0	0	0	0	0	0	0	0	0	0	0	0	0	0	0	0	0	0	0	0	0	0	0	0	0	0	0	0	0	0	0	0	0	0	0	0	0	0	0	0
OGO12854.1	2-hydroxy-3-oxopropionate reductase	Chloroflexi bacterium RBG_13_66_10	0	0	0	0	0	0	0	0	0	0	0	0	0	0	0	0	0	0	0	0	0	0	0	0	0	0	0	0	0	0	0	0	0	0	0	0	0	0	0	0	0	0	0	0	0	0	0
KPK20772.1	2-hydroxy-3-oxopropionate reductase	Dehalococcoidia bacterium SG8_51_3	0	0	0	0	0	0	0	0	0	0	0	0	0	0	0	0	0	0	0	0	0	0	0	0	0	0	0	0	0	0	0	0	0	0	0	0	0	0	0	0	0	0	0	0	0	0	0
OGP96554.1	2-hydroxy-3-oxopropionate reductase	Deltaproteobacteria bacterium RBG_16_47_11	0	0	0	0	0	0	0	0	0	0	0	0	0	1	1	0	0	0	0	0	0	0	0	0	0	0	0	0	0	0	0	0	0	0	0	0	0	0	0	0	0	0	0	0	0	0	0
OGP83170.1	2-hydroxy-3-oxopropionate reductase	Deltaproteobacteria bacterium RBG_16_58_17	0	0	0	0	0	0	0	0	0	0	0	0	0	0	0	0	0	0	0	0	0	0	0	0	0	0	0	0	0	0	0	0	0	0	0	0	0	0	0	0	0	0	0	0	0	0	0
KPK89752.1	2-hydroxy-3-oxopropionate reductase	Deltaproteobacteria bacterium SM23_61	0	0	0	0	0	0	0	0	0	0	0	0	0	0	0	0	0	0	0	0	0	0	0	0	0	0	0	0	0	0	0	0	0	0	0	0	0	0	0	0	0	0	0	0	0	0	0
OHB75855.1	2-hydroxy-3-oxopropionate reductase	Planctomycetes bacterium RBG_16_55_9	0	0	0	0	0	0	0	0	0	0	0	0	0	0	0	0	0	0	0	0	0	0	0	0	0	0	0	0	0	0	0	0	0	0	0	0	0	0	0	0	0	0	0	0	0	0	0
CUV02584.1	2-hydroxy-3-oxopropionate reductase	SAR202 metagenome	0	0	0	0	0	0	0	0	0	0	0	0	0	0	0	0	0	0	0	0	0	0	0	0	0	0	0	0	0	0	0	0	0	0	0	0	0	0	0	0	0	0	0	0	0	0	0
OHE22216.1	2-hydroxy-3-oxopropionate reductase	Syntrophobacterales bacterium RBG_19FT_COMBO_59_10	0	0	0	0	0	0	0	0	0	0	0	0	0	0	0	0	0	0	0	0	0	0	0	0	0	0	0	0	0	0	0	0	0	0	0	0	0	0	0	0	0	0	0	0	0	0	0
fig|742735.4.peg.3691	2-hydroxy-3-oxopropionate reductase (EC 1.1.1.60)	Clostridium clostridioforme 2_1_49FAA	0	0	0	0	0	0	0	0	0	0	0	0	0	0	0	0	0	0	0	0	0	0	0	0	0	0	0	0	0	0	0	0	0	0	0	0	0	0	0	0	0	0	0	0	0	0	0
fig|319795.16.peg.404	2-hydroxy-3-oxopropionate reductase (EC 1.1.1.60)	Deinococcus geothermalis DSM 11300	0	0	0	0	0	0	0	0	0	0	0	0	0	0	0	0	0	0	0	0	0	0	0	0	0	0	0	0	0	0	0	0	0	0	0	0	0	0	0	0	0	0	0	0	0	0	0
fig|234267.9.peg.6766	2-hydroxy-3-oxopropionate reductase (EC 1.1.1.60)	Solibacter usitatus Ellin6076	0	0	0	0	0	0	0	0	0	0	0	0	0	0	0	0	0	0	0	0	0	0	0	0	0	0	0	0	0	0	0	0	0	0	0	0	0	0	0	0	0	0	0	0	0	0	0
fig|479434.4.peg.631	2-hydroxy-3-oxopropionate reductase (EC 1.1.1.60)	Sphaerobacter thermophilus DSM 20745	0	0	0	0	0	0	0	0	0	0	0	0	0	0	0	0	0	0	0	0	0	0	0	0	0	0	0	0	0	0	0	0	0	0	0	0	0	0	0	0	0	0	0	0	0	0	0
fig|573413.5.peg.1074	2-hydroxy-3-oxopropionate reductase (EC 1.1.1.60)	Spirochaeta smaragdinae DSM 11293	0	0	0	0	0	0	0	0	0	0	0	0	0	0	0	0	0	0	0	0	0	0	0	0	0	0	0	0	0	0	0	0	0	0	0	0	0	0	0	0	0	0	0	0	0	0	0
fig|525904.4.peg.758	2-hydroxy-3-oxopropionate reductase (EC 1.1.1.60)	Thermobaculum terrenum ATCC BAA-798	0	0	0	0	0	0	0	0	0	0	0	0	0	0	0	1	0	0	0	0	0	0	0	0	0	0	0	0	0	0	0	0	0	0	0	0	0	0	0	0	0	0	0	1	0	0	0
fig|349966.3.peg.2969	2-hydroxy-3-oxopropionate reductase (EC 1.1.1.60)	Yersinia frederiksenii ATCC 33641	0	0	0	0	0	0	0	0	0	0	0	0	0	0	0	0	0	0	0	0	0	0	0	0	0	0	0	0	0	0	0	0	0	0	0	0	0	0	0	0	0	0	0	0	0	0	0
fig|880073.4.peg.2196	2-hydroxy-3-oxopropionate reductase( EC:1.1.1.60 )	Caldithrix abyssi DSM 13497	0	0	0	0	0	0	0	0	0	0	0	0	0	0	0	0	0	0	0	0	0	0	0	0	0	0	0	0	0	0	0	0	0	0	0	0	0	0	0	0	0	0	0	0	0	0	0
fig|331869.3.peg.3824	2-hydroxy-6-oxo-6-phenylhexa-2,4-dienoate hydrolase (EC 3.7.1.-)	alpha proteobacterium BAL199	0	0	0	0	0	0	0	0	0	0	0	0	0	0	0	0	0	0	0	0	0	0	0	0	0	0	0	0	0	0	0	0	0	0	0	0	0	0	0	0	0	0	0	0	0	0	0
KYH37945.1	2-hydroxyacid dehydrogenase	Candidatus Bathyarchaeota archaeon B24	0	0	0	0	0	0	0	0	0	0	0	0	0	0	0	0	0	0	0	1	0	0	0	0	0	0	0	0	0	0	0	0	0	0	0	0	0	0	0	0	0	0	0	0	0	0	0
KYH40585.1	2-hydroxyacid dehydrogenase	Candidatus Bathyarchaeota archaeon B26-1	0	0	0	0	0	0	0	0	0	0	0	0	0	0	0	0	0	0	0	0	1	0	0	0	0	0	0	0	0	0	0	1	0	0	0	0	0	0	0	0	0	0	0	0	0	0	0
KYH41342.1	2-hydroxyacid dehydrogenase	Candidatus Bathyarchaeota archaeon B26-2	0	0	0	0	0	0	0	0	0	0	0	0	0	0	0	0	0	0	0	0	0	0	1	1	0	1	0	0	0	0	0	0	0	0	0	0	0	0	0	0	0	0	0	0	0	0	0
RJP22890.1	2-hydroxyacyl-CoA dehydratase	Candidatus Abyssubacteria bacterium SURF_5 SURF_MAG	0	0	0	0	0	0	0	0	0	0	0	0	0	0	0	0	0	0	0	0	0	0	0	0	0	0	0	0	0	0	0	0	0	0	0	0	0	0	0	0	0	0	0	0	0	0	0
RJP55600.1	2-hydroxyacyl-CoA dehydratase	Deltaproteobacteria bacterium SURF_MAG	0	0	0	0	0	0	0	0	0	0	0	0	0	0	0	0	0	0	0	0	0	0	0	0	0	0	0	0	0	0	0	0	0	0	0	0	0	0	0	0	0	0	0	0	0	0	0
WP_028324072.1	2-hydroxyacyl-CoA dehydratase	Desulfatirhabdium butyrativorans	0	0	0	0	0	0	0	0	0	0	0	0	0	0	0	0	0	0	0	0	0	0	0	0	0	0	0	0	0	0	0	0	0	0	0	0	0	0	0	0	0	0	0	0	0	0	0
RJP41588.1	2-hydroxyacyl-CoA dehydratase	Desulfobacteraceae bacterium SURF_MAG	0	0	0	0	0	0	0	0	0	0	0	0	0	0	0	0	0	0	0	0	0	0	0	0	0	0	0	0	0	0	0	0	0	0	0	0	0	0	0	0	0	0	0	0	0	0	0
RJP77777.1	2-hydroxyacyl-CoA dehydratase	Desulfobacteraceae bacterium SURF_MAG	0	0	0	0	0	0	0	0	0	0	0	0	0	0	0	0	0	0	0	0	0	0	0	0	0	0	0	0	0	0	0	0	0	0	0	0	0	0	0	0	0	0	0	0	0	0	0
RJP41589.1	2-hydroxyacyl-CoA dehydratase	Desulfobacteraceae bacterium SURF_MAG	0	0	0	0	0	0	0	0	0	0	0	0	0	0	0	0	0	0	0	0	0	0	0	0	0	0	0	0	0	0	0	0	0	0	0	0	0	0	0	0	0	0	0	0	0	0	0
RJP84142.1	2-hydroxyacyl-CoA dehydratase	Desulfobacteraceae bacterium SURF_MAG	0	0	0	0	0	0	0	0	0	0	0	0	0	0	0	0	0	0	0	0	0	0	0	0	0	0	0	0	0	0	0	0	0	0	0	0	0	0	0	0	0	0	0	0	0	0	0
RJP86890.1	2-hydroxyacyl-CoA dehydratase	Desulfobacteraceae bacterium SURF_MAG	0	0	0	0	0	0	0	0	0	0	0	0	0	0	0	0	0	0	0	0	0	0	0	0	0	0	0	0	0	0	0	0	0	0	0	0	0	0	0	0	0	0	0	0	0	0	0
WP_073373256.1	2-hydroxyacyl-CoA dehydratase	Desulfofustis glycolicus	0	0	0	0	0	0	0	0	0	0	0	0	0	0	0	0	0	0	0	0	0	0	0	0	0	0	0	0	0	0	0	0	0	0	0	0	0	0	0	0	0	0	0	0	0	0	0
OGQ01587.1	2-hydroxycyclohexanecarboxyl-CoA dehydrogenase	Deltaproteobacteria bacterium RBG_19FT_COMBO_52_11	0	0	0	0	0	0	0	0	0	0	0	0	0	0	0	0	0	0	0	0	0	0	0	0	0	0	0	0	0	0	0	0	0	0	0	0	0	0	0	0	0	0	0	0	0	0	0
OGQ49412.1	2-hydroxycyclohexanecarboxyl-CoA dehydrogenase	Deltaproteobacteria bacterium RIFCSPLOWO2_02_FULL_57_26	0	0	0	0	0	0	0	0	0	0	0	0	0	0	0	0	0	0	0	0	0	0	0	0	0	0	0	0	0	0	0	0	0	0	0	0	0	0	0	0	0	0	0	0	0	0	0
KPK89797.1	2-hydroxycyclohexanecarboxyl-CoA dehydrogenase	Deltaproteobacteria bacterium SM23_61	0	0	0	0	0	0	0	0	0	0	0	0	0	0	0	0	0	0	0	0	0	0	0	0	0	0	0	0	0	0	0	0	0	0	0	0	0	0	0	0	0	0	0	0	0	0	0
15sec1B_S1_L001_R1_001_(paired)_trimmed_(paired)_contig_23805_cov=498_139_906_-	2-hydroxycyclohexanecarboxyl-CoA dehydrogenase	Deltaproteobacteria_MAG_NorthAtlantic_putativeSRB	0	0	0	0	0	0	0	0	0	0	0	0	0	0	0	0	0	0	0	0	0	0	0	0	0	0	0	0	0	0	0	0	0	0	0	0	0	0	0	0	0	0	0	0	0	0	0
RJP23206.1	2-hydroxyglutaryl-CoA dehydratase	Candidatus Abyssubacteria bacterium SURF_5 SURF_MAG	0	0	0	0	0	0	0	0	0	0	0	0	0	0	0	0	0	0	0	0	0	0	0	0	0	0	0	0	0	0	0	0	0	0	0	0	0	0	0	0	0	0	0	0	0	1	0
OGD20826.1	2-hydroxyglutaryl-CoA dehydratase	Candidatus Aminicenantes bacterium RBG_16_63_16	0	0	0	0	0	0	0	0	0	0	0	0	0	0	0	0	0	0	0	0	0	0	0	0	0	0	0	0	0	0	0	0	0	0	0	0	0	0	0	0	0	0	0	0	0	0	0
OGO01184.1	2-hydroxyglutaryl-CoA dehydratase	Chloroflexi bacterium RBG_13_53_26	0	0	0	0	0	0	0	0	0	0	0	0	0	0	0	0	0	0	0	0	0	0	0	0	0	0	0	0	0	0	0	0	0	0	0	0	0	0	0	0	0	0	0	0	0	0	0
OGO06927.1	2-hydroxyglutaryl-CoA dehydratase	Chloroflexi bacterium RBG_13_56_8b	0	0	0	0	0	0	0	0	0	0	0	0	0	0	0	0	0	0	0	0	0	0	0	0	0	0	0	0	0	0	0	0	0	0	0	0	0	0	0	0	0	0	0	0	0	0	0
OGO06988.1	2-hydroxyglutaryl-CoA dehydratase	Chloroflexi bacterium RBG_13_56_8b	0	0	0	0	0	0	0	0	0	0	0	0	0	0	0	0	0	0	0	0	0	0	0	0	0	0	0	0	0	0	0	0	0	0	0	0	0	0	0	0	0	0	0	0	0	0	0
OIP26880.1	2-hydroxyglutaryl-CoA dehydratase	Dehalococcoidia bacterium CG2_30_46_9	0	0	0	0	0	0	0	0	0	0	0	0	0	0	0	0	0	0	0	0	0	0	0	0	0	0	0	0	0	0	0	0	0	0	0	0	0	0	0	0	0	0	0	0	0	0	0
KPJ54683.1	2-hydroxyglutaryl-CoA dehydratase	Dehalococcoidia bacterium DG_18	0	0	0	0	0	0	0	0	0	0	0	0	0	0	0	0	0	0	0	0	0	0	0	0	0	0	0	0	0	0	0	0	0	0	0	0	0	0	0	0	0	0	0	0	0	0	0
KPJ52195.1	2-hydroxyglutaryl-CoA dehydratase	Dehalococcoidia bacterium DG_18	0	0	0	0	0	0	0	0	0	0	0	0	0	0	0	0	0	0	0	0	0	0	0	0	0	0	0	0	0	0	0	0	0	0	0	0	0	0	0	0	0	0	0	0	0	0	0
OGP22441.1	2-hydroxyglutaryl-CoA dehydratase	Deltaproteobacteria bacterium GWA2_65_63	0	0	0	0	0	0	0	0	0	0	0	0	0	0	0	0	0	0	0	0	0	0	0	0	0	0	0	0	0	0	0	0	0	0	0	0	0	0	0	0	0	0	0	0	0	0	0
OGP60101.1	2-hydroxyglutaryl-CoA dehydratase	Deltaproteobacteria bacterium RBG_13_61_14	0	0	0	0	0	0	0	0	0	0	0	0	0	0	0	0	0	0	0	0	0	0	0	0	0	0	0	0	0	0	0	0	0	0	0	0	0	0	0	0	0	0	0	0	0	0	0
OGP67907.1	2-hydroxyglutaryl-CoA dehydratase	Deltaproteobacteria bacterium RBG_16_44_11	0	0	0	0	0	0	0	0	0	0	0	0	0	0	0	0	0	0	0	0	0	0	0	0	0	0	0	0	0	0	0	0	0	0	0	0	0	0	0	0	0	0	0	0	0	0	0
OGP81732.1	2-hydroxyglutaryl-CoA dehydratase	Deltaproteobacteria bacterium RBG_16_58_17	0	0	0	0	0	0	0	0	0	0	0	0	0	0	0	0	0	0	0	0	0	0	0	0	0	0	0	0	0	0	0	0	0	0	0	0	0	0	0	0	0	0	0	0	0	0	0
KPK91143.1	2-hydroxyglutaryl-CoA dehydratase	Deltaproteobacteria bacterium SM23_61	0	0	0	0	0	1	0	0	0	0	0	0	0	0	0	0	0	0	0	0	0	0	0	0	0	0	0	0	0	0	0	0	0	0	0	0	0	0	0	0	0	0	0	0	0	0	0
KPK94435.1	2-hydroxyglutaryl-CoA dehydratase	Deltaproteobacteria bacterium SM23_61	0	0	0	0	0	0	0	0	0	0	0	0	0	0	0	0	0	0	0	0	0	0	0	0	0	0	0	0	0	0	0	0	0	0	0	0	0	0	0	0	0	0	0	0	0	0	0
RJP55599.1	2-hydroxyglutaryl-CoA dehydratase	Deltaproteobacteria bacterium SURF_MAG	0	0	0	0	0	0	0	0	0	0	0	0	0	0	0	0	0	0	0	0	0	0	0	0	0	0	0	0	0	0	0	0	0	0	0	0	0	0	0	0	0	0	0	0	0	0	0
RJP55602.1	2-hydroxyglutaryl-CoA dehydratase	Deltaproteobacteria bacterium SURF_MAG	0	0	0	0	0	0	0	0	0	0	0	0	0	0	0	0	0	0	0	0	0	0	0	0	0	0	0	0	0	0	0	0	0	0	0	0	0	0	0	0	0	0	0	0	0	0	0
OQW97008.1	2-hydroxyglutaryl-CoA dehydratase	Desulfobacteraceae bacterium A6	0	0	0	0	0	0	0	0	0	0	0	0	0	0	0	0	0	0	0	0	0	0	0	0	0	0	0	0	0	0	0	0	0	0	0	0	0	0	0	0	0	0	0	0	0	0	0
RJP40819.1	2-hydroxyglutaryl-CoA dehydratase	Desulfobacteraceae bacterium SURF_MAG	0	0	0	0	0	0	0	0	0	0	0	0	0	0	0	0	0	0	0	0	0	0	0	0	0	0	0	0	0	0	0	0	0	0	0	0	0	0	0	0	0	0	0	0	0	0	0
RJQ29154.1	2-hydroxyglutaryl-CoA dehydratase	Peptococcaceae bacterium SURF_MAG	0	0	0	0	0	0	0	0	0	0	0	0	0	0	0	0	0	0	0	0	0	0	0	0	0	0	0	0	0	0	0	0	0	0	0	0	0	0	0	0	0	0	0	0	0	0	0
KFO68893.1	2-hydroxyglutaryl-CoA dehydratase	Smithella sp. SCADC	0	0	0	0	0	1	0	0	0	0	0	0	0	0	0	0	0	0	0	0	0	0	0	0	0	0	0	0	0	0	0	0	0	0	0	0	0	0	0	0	0	0	0	0	0	0	0
KQC07706.1	2-hydroxyglutaryl-CoA dehydratase	Smithella sp. SDB	0	0	0	0	0	0	0	0	0	0	0	0	0	0	0	0	0	0	0	0	0	0	0	0	0	0	0	0	0	0	0	0	0	0	0	0	0	0	0	0	0	0	0	0	0	0	0
KQC09392.1	2-hydroxyglutaryl-CoA dehydratase	Smithella sp. SDB	0	0	0	0	0	0	0	0	0	0	0	0	0	0	0	0	0	0	0	0	0	0	0	0	0	0	0	0	0	0	0	0	0	0	0	0	0	0	0	0	0	0	0	0	0	0	0
KQC09393.1	2-hydroxyglutaryl-CoA dehydratase	Smithella sp. SDB	0	0	0	0	0	0	0	0	0	0	0	0	0	0	0	0	0	0	0	0	0	0	0	0	0	0	0	0	0	0	0	0	0	0	0	0	0	0	0	0	0	0	0	0	0	0	0
KQC09397.1	2-hydroxyglutaryl-CoA dehydratase	Smithella sp. SDB	0	0	0	0	0	0	0	0	0	0	0	0	0	0	0	0	0	0	0	0	0	0	0	0	0	0	0	0	0	0	0	0	0	0	0	0	0	0	0	0	0	0	0	0	0	0	0
KQC09133.1	2-hydroxyglutaryl-CoA dehydratase	Smithella sp. SDB	0	0	0	0	0	0	0	0	0	0	0	0	0	0	0	0	0	0	0	0	0	0	0	0	0	0	0	0	0	0	0	0	0	0	0	0	0	0	0	0	0	0	0	0	0	0	0
KQC10951.1	2-hydroxyglutaryl-CoA dehydratase	Smithella sp. SDB	0	0	0	0	0	0	0	0	0	0	0	0	0	0	0	0	0	0	0	0	0	0	0	0	0	0	0	0	0	0	0	0	0	0	0	0	0	0	0	0	0	0	0	0	0	0	0
OIP93102.1	2-hydroxyglutaryl-CoA dehydratase	Syntrophaceae bacterium CG2_30_49_12	0	0	0	0	0	0	0	0	0	0	0	0	0	0	0	0	0	0	0	0	0	0	0	0	0	0	0	0	0	0	0	0	0	0	0	0	0	0	0	0	0	0	0	0	0	0	0
OIP90088.1	2-hydroxyglutaryl-CoA dehydratase	Syntrophaceae bacterium CG2_30_58_14	0	0	0	0	0	0	0	0	0	0	0	0	0	0	0	0	0	0	0	0	0	0	0	0	0	0	0	0	0	0	0	0	0	0	0	0	0	0	0	0	0	0	0	0	0	0	0
PPA79933.1	2-hydroxyglutaryl-CoA dehydratase, D-component	ANME-2 cluster archaeon HR1	0	1	0	0	0	0	0	0	0	0	0	0	0	0	0	0	0	0	0	0	0	0	0	0	0	0	0	0	0	0	0	0	0	0	0	0	0	0	0	0	0	0	0	0	0	0	0
KPV64851.1	2-hydroxyglutaryl-CoA dehydratase, D-component	Candidatus Bathyarchaeota archaeon BA1	0	0	0	0	0	0	0	0	0	0	0	0	0	0	0	0	0	0	0	0	0	0	0	0	0	1	0	0	0	0	0	0	0	0	0	0	0	0	0	0	0	0	0	0	0	0	0
KPV64852.1	2-hydroxyglutaryl-CoA dehydratase, D-component	Candidatus Bathyarchaeota archaeon BA1	0	0	0	0	0	0	0	0	0	0	0	0	0	0	0	0	0	0	0	0	0	0	0	0	0	1	0	0	0	0	0	0	0	0	0	0	0	0	0	0	0	0	0	0	0	0	0
OFY67805.1	2-hydroxyhepta-2,4-diene-1,7-dioate isomerase	Bacteroidetes bacterium RBG_13_43_22	0	0	0	0	0	0	0	0	0	0	0	0	0	0	0	0	0	0	0	0	0	0	0	0	0	0	0	0	0	0	0	0	0	0	0	0	0	0	0	0	0	0	0	0	0	0	0
OGU60817.1	2-hydroxyhepta-2,4-diene-1,7-dioate isomerase	Ignavibacteria bacterium RBG_13_36_8	0	0	0	0	0	0	0	0	0	0	0	0	0	0	0	0	0	0	0	0	0	0	0	0	0	0	0	0	0	0	0	0	0	0	0	0	0	0	0	0	0	0	0	0	0	0	0
fig|523850.3.peg.1675	2-hydroxyhepta-2,4-diene-1,7-dioate isomerase	Thermococcus onnurineus NA1	0	0	0	0	0	0	0	1	0	0	0	0	0	0	0	0	0	0	0	0	0	0	0	0	0	0	0	0	0	0	0	0	0	0	0	0	0	0	0	0	0	0	0	0	0	0	0
OFW64139.1	2-hydroxyhepta-2,4-diene-1,7-dioate isomerase, partial	Actinobacteria bacterium RBG_16_67_15	0	0	0	0	0	0	0	0	0	0	0	0	0	0	0	0	0	0	0	0	0	0	0	0	0	0	0	0	0	0	0	0	0	0	0	0	0	0	0	0	0	0	0	0	0	0	0
OGP90966.1	2-hydroxymethylglutarate dehydrogenase	Deltaproteobacteria bacterium RBG_16_47_11	0	0	0	0	0	0	0	0	0	0	0	0	0	0	0	0	0	0	0	0	0	0	0	0	0	0	0	0	0	0	0	0	0	0	0	0	0	0	0	0	0	0	0	0	0	0	0
SEF89159.1	2-iminobutanoate/2-iminopropanoate deaminase	Caloramator fervidus	0	0	0	0	0	0	0	0	0	0	0	0	0	0	0	1	0	0	0	0	0	0	0	0	0	0	0	0	0	0	0	0	0	0	0	0	0	0	0	0	0	0	0	0	0	0	0
BAJ62363.1	2-isopropylmalate synthase	Anaerolinea thermophila UNI-1	0	0	0	0	0	0	0	0	0	0	0	0	0	0	0	0	0	0	0	0	0	0	0	0	0	0	0	0	0	0	0	0	0	0	0	0	0	0	0	0	0	0	0	0	0	0	0
RJS82281.1	2-isopropylmalate synthase	ANME-1 cluster archaeon	0	0	0	0	1	0	0	0	0	0	0	0	0	0	0	0	0	0	0	0	0	0	0	0	0	0	0	0	0	0	0	0	0	0	0	0	0	0	0	0	0	0	0	0	0	0	0
OFY66891.1	2-isopropylmalate synthase	Bacteroidetes bacterium RBG_13_42_15	0	0	0	0	0	0	0	0	0	0	0	0	0	0	0	0	0	0	0	0	0	0	0	0	0	0	0	0	0	0	0	0	0	0	0	0	0	0	0	0	0	0	0	0	0	0	0
EQB62934.1	2-isopropylmalate synthase	candidate division Zixibacteria bacterium RBG-1	0	0	0	0	0	0	0	0	0	0	0	0	0	0	0	0	0	0	0	0	0	0	0	0	0	0	0	0	0	0	0	0	0	0	0	0	0	0	0	0	0	0	0	0	0	0	0
RJP59907.1	2-isopropylmalate synthase	Candidatus Aureabacteria bacterium SURF_26 SURF_MAG	0	0	0	0	0	0	0	0	0	0	0	0	0	0	0	0	0	0	0	0	0	0	0	0	0	0	0	0	0	0	0	0	0	0	0	0	0	0	0	0	0	0	0	0	0	0	0
KYH37875.1	2-isopropylmalate synthase	Candidatus Bathyarchaeota archaeon B24	0	0	0	0	0	0	0	0	0	0	1	1	0	1	0	0	0	0	1	0	0	0	0	0	0	0	0	0	1	0	0	0	1	0	0	0	0	0	0	0	0	0	0	0	1	1	1
KYH41177.1	2-isopropylmalate synthase	Candidatus Bathyarchaeota archaeon B26-1	0	0	0	0	0	0	0	0	0	0	0	0	0	0	0	0	0	0	0	0	0	0	0	0	0	0	0	0	0	0	0	0	0	0	0	1	0	0	0	0	0	0	0	0	0	0	0
KYH41184.1	2-isopropylmalate synthase	Candidatus Bathyarchaeota archaeon B26-1	0	0	0	0	0	0	0	0	0	0	0	0	0	0	0	0	0	0	0	0	0	0	0	0	0	1	0	0	0	0	0	0	0	0	0	0	0	0	0	0	0	0	0	0	0	0	0
KYH39900.1	2-isopropylmalate synthase	Candidatus Bathyarchaeota archaeon B26-2	0	0	0	0	0	0	0	0	0	0	0	0	0	0	0	0	0	0	0	0	0	1	0	0	0	0	0	0	0	0	0	0	0	0	0	0	0	0	0	0	0	0	0	0	0	0	0
KYH41791.1	2-isopropylmalate synthase	Candidatus Bathyarchaeota archaeon B26-2	0	0	0	0	0	0	0	0	0	0	0	0	0	0	0	0	0	0	0	0	0	0	1	0	0	0	0	0	0	0	0	0	0	0	0	0	0	0	0	0	0	0	0	0	0	0	0
KYH40610.1	2-isopropylmalate synthase	Candidatus Bathyarchaeota archaeon B63	0	0	0	0	0	0	0	0	0	0	0	0	0	0	0	0	0	0	0	0	0	0	1	0	0	0	0	0	0	0	0	0	0	0	0	0	0	0	0	0	0	0	0	0	0	0	0
KPV63725.1	2-isopropylmalate synthase	Candidatus Bathyarchaeota archaeon BA2	0	0	0	0	0	0	0	0	0	0	0	0	0	0	0	0	0	0	0	0	1	0	0	2	0	1	1	1	0	0	0	0	0	0	1	0	0	0	0	0	0	0	0	0	0	0	0
OGD53669.1	2-isopropylmalate synthase	Candidatus Bathyarchaeota archaeon RBG_13_38_9	0	0	0	0	0	0	0	0	0	0	0	0	0	0	1	1	0	0	0	0	0	0	0	0	0	0	0	0	0	0	0	0	0	0	0	0	0	0	0	0	0	0	0	0	0	0	0
BAJ49569.1	2-isopropylmalate synthase	Candidatus Caldiarchaeum subterraneum	0	0	0	0	0	0	0	0	0	0	0	0	0	0	0	0	0	0	0	0	0	0	0	0	0	0	0	0	0	0	0	0	0	0	0	0	0	0	0	0	0	0	0	0	0	1	1
OQX82790.1	2-isopropylmalate synthase	Candidatus Omnitrophica bacterium 4484_49	0	0	0	0	0	0	0	0	0	0	0	0	0	0	0	0	0	0	0	0	0	0	0	0	0	0	0	0	0	0	0	0	0	0	0	0	0	0	0	0	0	0	0	0	0	0	0
RLI64606.1	2-isopropylmalate synthase	Candidatus Thorarchaeota archaeon	0	0	0	0	0	0	0	0	0	0	0	0	0	0	0	0	0	0	0	0	0	0	0	0	0	0	0	0	0	0	0	0	0	0	0	0	0	0	0	0	0	0	0	0	0	0	1
OGN96738.1	2-isopropylmalate synthase	Chloroflexi bacterium RBG_13_51_18	0	0	0	0	0	0	0	0	0	0	0	0	0	0	0	0	0	0	0	0	0	0	0	0	0	0	0	0	0	0	0	0	0	0	0	0	0	0	0	0	0	0	0	0	0	0	0
OGN99602.1	2-isopropylmalate synthase	Chloroflexi bacterium RBG_13_51_52	0	0	0	0	0	0	0	0	0	0	0	0	0	0	0	0	0	0	0	0	0	0	0	0	0	0	0	0	0	0	0	0	0	0	0	0	0	0	0	0	0	0	0	0	0	0	0
OGN99833.1	2-isopropylmalate synthase	Chloroflexi bacterium RBG_13_52_14	0	0	0	0	0	0	0	0	0	0	0	0	0	0	0	0	0	0	0	0	0	0	0	0	0	0	0	0	0	0	0	0	0	0	0	0	0	0	0	0	0	0	0	0	0	0	0
OGO02184.1	2-isopropylmalate synthase	Chloroflexi bacterium RBG_13_53_26	0	0	0	0	0	0	0	0	0	0	0	0	0	0	0	0	0	0	0	0	0	0	0	0	0	0	0	0	0	0	0	0	0	0	0	0	0	0	0	0	0	0	0	0	0	0	0
OGO40853.1	2-isopropylmalate synthase	Chloroflexi bacterium RBG_16_57_9	0	0	0	0	0	0	0	0	0	0	0	0	0	0	0	0	0	0	0	0	0	0	0	0	0	0	0	0	0	0	0	0	0	0	0	0	0	0	0	0	0	0	0	0	0	0	0
15sec1B_S1_L001_R1_001_(paired)_trimmed_(paired)_contig_6393_cov=41_601_1496_-	2-isopropylmalate synthase	Chloroflexi_MAG_NorthAtlantic	0	0	0	0	0	0	0	0	0	0	0	0	0	0	0	0	0	0	0	0	0	0	0	0	0	0	0	0	0	0	0	0	0	0	0	0	0	0	0	0	0	0	0	0	0	0	0
WP_025323453.1	2-isopropylmalate synthase	Deferrisoma camini	0	0	0	0	0	0	0	0	0	0	0	0	0	0	0	0	0	0	0	0	0	0	0	0	0	0	0	0	0	0	0	0	0	0	0	0	0	0	0	0	0	0	0	0	0	0	0
OIP25916.1	2-isopropylmalate synthase	Dehalococcoidia bacterium CG2_30_46_9	0	0	0	0	0	0	0	0	0	0	0	0	0	0	0	0	0	0	0	0	0	0	0	0	0	0	0	0	0	0	0	0	0	0	0	0	0	0	0	0	0	0	0	0	0	0	0
KPK20782.1	2-isopropylmalate synthase	Dehalococcoidia bacterium SG8_51_3	0	0	0	0	0	0	0	0	0	0	0	0	0	0	0	0	0	0	0	0	0	0	0	0	0	0	0	0	0	0	0	0	0	0	0	0	0	0	0	0	0	0	0	0	0	0	0
OIP35057.1	2-isopropylmalate synthase	Deltaproteobacteria bacterium CG2_30_43_15	0	0	0	0	0	0	0	0	0	0	0	0	0	0	0	0	0	0	0	0	0	0	0	0	0	0	0	0	0	0	0	0	0	0	0	0	0	0	0	0	0	0	0	0	0	0	0
OGP47590.1	2-isopropylmalate synthase	Deltaproteobacteria bacterium RBG_13_51_10	0	0	0	0	0	0	0	0	0	0	0	0	0	0	0	0	0	0	0	0	0	0	0	0	0	0	0	0	0	0	0	0	0	0	0	0	0	0	0	0	0	0	0	0	0	0	0
OGP65763.1	2-isopropylmalate synthase	Deltaproteobacteria bacterium RBG_16_42_7	0	0	0	0	0	0	0	0	0	0	0	0	0	0	0	0	0	0	0	0	0	0	0	0	0	0	0	0	0	0	0	0	0	0	0	0	0	0	0	0	0	0	0	0	0	0	0
OPX18866.1	2-isopropylmalate synthase	Desulfobacca sp. 4484_104	0	0	0	0	0	0	0	0	0	0	0	0	0	0	0	0	0	0	0	0	0	0	0	0	0	0	0	0	0	0	0	0	0	0	0	0	0	0	0	0	0	0	0	0	0	0	0
WP_028582233.1	2-isopropylmalate synthase	Desulfobulbus japonicus	0	0	0	0	0	0	0	0	0	0	0	0	0	0	0	0	0	0	0	0	0	0	0	0	0	0	0	0	0	0	0	0	0	0	0	0	0	0	0	0	0	0	0	0	0	0	0
OGR31960.1	2-isopropylmalate synthase	Desulfuromonadales bacterium GWC2_61_20	0	0	0	0	0	0	0	0	0	0	0	0	0	0	0	0	0	0	0	0	0	0	0	0	0	0	0	0	0	0	0	0	0	0	0	0	0	0	0	0	0	0	0	0	0	0	0
OGS44462.1	2-isopropylmalate synthase	Euryarchaeota archaeon RBG_13_57_23	0	0	0	0	0	0	0	0	0	1	0	0	0	0	0	0	0	0	0	0	0	0	0	0	0	0	0	0	0	0	0	0	0	0	0	0	0	0	0	0	0	0	0	0	0	0	0
OGS56936.1	2-isopropylmalate synthase	Euryarchaeota archaeon RBG_19FT_COMBO_56_21	0	0	0	0	0	0	0	1	0	0	0	0	0	0	0	0	0	0	0	0	0	0	0	0	0	0	0	0	0	0	0	0	0	0	0	0	0	0	0	0	0	0	0	0	0	0	0
AJE02990.1	2-isopropylmalate synthase	Geobacter pickeringii	0	0	0	0	0	0	0	0	0	0	0	0	0	0	0	0	0	0	0	0	0	0	0	0	0	0	0	0	0	0	0	0	0	0	0	0	0	0	0	0	0	0	0	0	0	0	0
GAM11411.1	2-isopropylmalate synthase	Geobacter sp. OR-1	0	0	0	0	0	0	0	0	0	0	0	0	0	0	0	0	0	0	0	0	0	0	0	0	0	0	0	0	0	0	0	0	0	0	0	0	0	0	0	0	0	0	0	0	0	0	0
KUO39179.1	2-isopropylmalate synthase	Hadesarchaea archaeon DG-33	0	0	0	0	0	0	0	0	0	0	0	0	0	0	0	0	0	0	0	0	0	0	0	0	0	0	0	0	0	0	0	0	0	0	0	0	0	1	0	0	0	0	0	0	0	0	0
WP_004592133.1	2-isopropylmalate synthase	Methanocaldococcus villosus	0	0	0	0	0	0	0	0	0	0	0	0	0	0	0	0	0	0	0	0	0	0	0	0	0	0	0	0	0	0	0	0	0	0	0	0	0	0	0	0	0	0	0	0	0	0	0
WP_048135262.1	2-isopropylmalate synthase	Methanolobus tindarius	0	0	0	0	0	0	0	0	0	0	0	0	0	0	0	0	0	0	0	0	0	0	0	0	0	0	0	0	0	0	0	0	0	1	0	0	0	0	0	0	0	0	0	0	0	0	0
WP_013867499.1	2-isopropylmalate synthase	Methanothermococcus okinawensis	0	0	0	0	0	0	0	0	0	0	0	0	0	0	0	0	0	0	0	0	0	0	0	0	0	0	0	0	0	0	0	0	0	0	0	0	0	0	0	1	1	0	0	0	0	0	0
WP_007044779.1	2-isopropylmalate synthase	Methanotorris formicicus	1	0	0	0	0	0	0	0	0	0	0	0	0	0	0	0	0	0	0	0	0	0	0	0	0	0	0	0	0	0	0	0	0	0	0	0	0	0	0	0	0	0	0	0	0	0	0
RJQ50132.1	2-isopropylmalate synthase	Nitrospiraceae bacterium SURF_MAG	0	0	0	0	0	0	0	0	0	0	0	0	0	0	0	0	0	0	0	0	0	0	0	0	0	0	0	0	0	0	0	0	0	0	0	0	0	0	0	0	0	0	0	0	0	0	0
OGW54100.1	2-isopropylmalate synthase	Nitrospirae bacterium RBG_13_43_8	0	0	0	0	0	0	0	0	0	0	0	0	0	0	0	0	0	0	0	0	0	0	0	0	0	0	0	0	0	0	0	0	0	0	0	0	0	0	0	0	0	0	0	0	0	0	0
OHB66011.1	2-isopropylmalate synthase	Planctomycetes bacterium RBG_13_60_9	0	0	0	0	0	0	0	0	0	0	0	0	0	0	0	0	0	0	0	0	0	0	0	0	0	0	0	0	0	0	0	0	0	0	0	0	0	0	0	0	0	0	0	0	0	0	0
OHB64776.1	2-isopropylmalate synthase	Planctomycetes bacterium RBG_13_62_9	0	0	0	0	0	0	0	0	0	0	0	0	0	0	0	0	0	0	0	0	0	0	0	0	0	0	0	0	0	0	0	0	0	0	0	0	0	0	0	0	0	0	0	0	0	0	0
OHB77895.1	2-isopropylmalate synthase	Planctomycetes bacterium RBG_16_55_9	1	0	0	0	0	0	0	0	0	0	0	0	0	0	0	0	0	0	0	0	0	0	0	0	0	0	0	0	0	0	0	0	0	0	0	0	0	0	0	0	0	0	0	0	0	0	0
OHB85456.1	2-isopropylmalate synthase	Planctomycetes bacterium RBG_19FT_COMBO_48_8	0	0	0	0	0	0	0	0	0	0	0	0	0	0	0	0	0	0	0	0	0	0	0	0	0	0	0	0	0	0	0	0	0	0	0	0	0	0	0	0	0	0	0	0	0	0	0
ESP63074.1	2-isopropylmalate synthase	Smithella sp. ME-1	0	0	0	0	0	0	0	0	0	0	0	0	0	0	0	0	0	0	0	0	0	0	0	0	0	0	0	0	0	0	0	0	0	0	0	0	0	0	0	0	0	0	0	0	0	0	0
OHE56174.1	2-isopropylmalate synthase	Thaumarchaeota archaeon RBG_16_49_8	0	0	0	0	0	0	0	0	0	0	0	0	0	0	0	0	0	0	0	0	0	0	0	0	0	0	0	0	0	0	0	0	0	0	0	0	0	0	0	0	0	0	0	0	0	1	0
OHE57916.1	2-isopropylmalate synthase	Thermodesulfovibrio sp. RBG_19FT_COMBO_42_12	0	0	0	0	0	0	0	0	0	0	0	0	0	0	0	0	0	0	0	0	0	0	0	0	0	0	0	0	0	0	0	0	0	0	0	0	0	0	0	0	0	0	0	0	0	0	0
fig|1118060.3.peg.504	2-isopropylmalate synthase (EC 2.3.3.13)	Coriobacteriaceae bacterium phI	0	0	0	0	0	0	0	0	0	0	0	0	0	0	0	0	0	0	0	0	0	0	0	0	0	0	0	0	0	0	0	0	0	0	0	0	0	0	0	0	0	0	0	0	0	0	0
fig|671143.5.peg.1173	2-isopropylmalate synthase (EC 2.3.3.13)	Methylomirabilis oxyfera	0	0	0	0	0	0	0	0	0	0	0	0	0	0	0	0	0	0	0	0	0	0	0	0	0	0	0	0	0	0	0	0	0	0	0	0	0	0	0	0	0	0	0	0	0	0	0
fig|264732.11.peg.2454	2-isopropylmalate synthase (EC 2.3.3.13)	Moorella thermoacetica ATCC 39073	0	0	0	0	0	0	0	0	0	0	0	0	0	0	0	0	0	0	0	0	0	0	0	0	0	0	0	0	0	0	0	0	0	0	0	0	0	0	0	0	0	0	0	0	0	0	0
fig|1007096.3.peg.154	2-isopropylmalate synthase (EC 2.3.3.13)	Oscillibacter ruminantium GH1	0	0	0	0	0	0	0	0	0	0	0	0	0	0	0	0	0	0	0	0	0	0	0	0	0	0	0	0	0	0	0	0	0	0	0	0	0	0	0	0	0	0	0	0	0	0	0
fig|234267.13.peg.4259	2-isopropylmalate synthase (EC 2.3.3.13)	Solibacter usitatus Ellin6076	0	0	0	0	0	0	0	0	0	0	0	0	0	0	0	0	0	0	0	0	0	0	0	0	0	0	0	0	0	0	0	0	0	0	0	0	0	0	0	0	0	0	0	0	0	0	0
fig|234267.13.peg.5975	2-isopropylmalate synthase (EC 2.3.3.13)	Solibacter usitatus Ellin6076	0	0	0	0	0	0	0	0	0	0	0	0	0	0	0	0	0	0	0	0	0	0	0	0	0	0	0	0	0	0	0	0	0	0	0	0	0	0	0	0	0	0	0	0	0	0	0
fig|56780.10.peg.2561	2-isopropylmalate synthase (EC 2.3.3.13)	Syntrophus aciditrophicus SB	0	0	0	0	0	0	0	0	0	0	0	0	0	0	0	0	0	0	0	0	0	0	0	0	0	0	0	0	0	0	0	0	0	0	0	0	0	0	0	0	0	0	0	0	0	0	0
fig|340101.3.peg.1522	2-isopropylmalate synthase (EC 2.3.3.13)	Victivallis vadensis ATCC BAA-548	0	0	0	0	0	0	0	0	0	0	0	0	0	0	0	0	0	0	0	0	0	0	0	0	0	0	0	0	0	0	0	0	0	0	0	0	0	0	0	0	0	0	0	0	0	0	0
OFY56952.1	2-isopropylmalate synthase, partial	Bacteroidetes bacterium RBG_19FT_COMBO_42_10	0	0	0	0	0	0	0	0	0	0	0	0	0	0	0	0	0	0	0	0	0	0	0	0	0	0	0	0	0	0	0	0	0	0	0	0	0	0	0	0	0	0	0	0	0	0	0
OIP28401.1	2-isopropylmalate synthase, partial	Dehalococcoidia bacterium CG2_30_46_19	0	0	0	0	0	0	0	0	0	0	0	0	0	0	0	0	0	0	0	0	0	0	0	0	0	0	0	0	0	0	0	0	0	0	0	0	0	0	0	0	0	0	0	0	0	0	0
KYH38973.1	2-keto acid:ferredoxin oxidoreductase subunit alpha	Candidatus Bathyarchaeota archaeon B23	0	0	0	0	0	0	0	0	0	0	0	0	0	0	0	0	0	0	0	0	0	0	0	0	0	0	0	0	0	0	1	0	0	0	0	0	0	1	3	0	0	0	0	0	0	0	0
fig|903818.3.peg.1659	2-keto-3-deoxy-D-arabino-heptulosonate-7-phosphate synthase I alpha (EC 2.5.1.54)	Holophaga foetida DSM 6591	0	0	0	0	0	0	0	0	0	0	0	0	0	0	0	0	0	0	0	0	0	0	0	0	0	0	0	0	0	0	0	0	0	0	0	0	0	0	0	0	0	0	0	0	0	0	0
fig|665943.3.peg.837	2-keto-3-deoxy-D-arabino-heptulosonate-7-phosphate synthase I beta (EC 2.5.1.54)	Eggerthella sp. 1_3_56FAA	0	0	0	0	0	0	0	0	0	0	0	0	0	0	0	0	0	0	0	0	0	0	0	0	0	0	0	0	0	0	0	0	0	0	0	0	0	0	0	0	0	0	0	0	0	0	0
fig|903818.3.peg.1097	2-keto-3-deoxy-D-arabino-heptulosonate-7-phosphate synthase I beta (EC 2.5.1.54)	Holophaga foetida DSM 6591	0	0	0	0	0	0	0	0	0	0	0	0	0	0	0	0	0	0	0	0	0	0	0	0	0	0	0	0	0	0	0	0	0	0	0	0	0	0	0	0	0	0	0	0	0	0	0
fig|671143.5.peg.2599	2-keto-3-deoxy-D-arabino-heptulosonate-7-phosphate synthase I beta (EC 2.5.1.54)	Methylomirabilis oxyfera	0	0	0	0	0	0	0	0	0	0	0	0	0	0	0	0	0	0	0	0	0	0	0	0	0	0	0	0	0	0	0	0	0	0	0	0	0	0	0	0	0	0	0	0	0	0	0
fig|204669.6.peg.1872	2-keto-3-deoxy-D-arabino-heptulosonate-7-phosphate synthase I beta (EC 2.5.1.54) # AroA I beta	Acidobacteria bacterium Ellin345	0	0	0	0	0	0	0	0	0	0	0	0	0	0	0	0	0	0	0	0	0	0	0	0	0	0	0	0	0	0	0	0	0	0	0	0	0	0	0	0	0	0	0	0	0	0	0
fig|891.1.peg.979	2-keto-3-deoxy-D-arabino-heptulosonate-7-phosphate synthase I beta (EC 2.5.1.54) # AroA I beta	Desulfuromonas acetoxidans	0	0	0	0	0	0	0	0	0	0	0	0	0	0	0	0	0	0	0	0	0	0	0	0	0	0	0	0	0	0	0	0	0	0	0	0	0	0	0	0	0	0	0	0	0	0	0
fig|351605.4.peg.27	2-keto-3-deoxy-D-arabino-heptulosonate-7-phosphate synthase I beta (EC 2.5.1.54) # AroA I beta	Geobacter uraniireducens Rf4	0	0	0	0	0	0	0	0	0	0	0	0	0	0	0	0	0	0	0	0	0	0	0	0	0	0	0	0	0	0	0	0	0	0	0	0	0	0	0	0	0	0	0	0	0	0	0
fig|234267.13.peg.8228	2-keto-3-deoxy-D-arabino-heptulosonate-7-phosphate synthase I beta (EC 2.5.1.54) # AroA I beta	Solibacter usitatus Ellin6076	0	0	0	0	0	0	0	0	0	0	0	0	0	0	0	0	0	0	0	0	0	0	0	0	0	0	0	0	0	0	0	0	0	0	0	0	0	0	0	0	0	0	0	0	0	0	0
fig|234267.13.peg.1110	2-keto-3-deoxy-D-arabino-heptulosonate-7-phosphate synthase I beta (EC 2.5.1.54) # AroA I beta	Solibacter usitatus Ellin6076	0	0	0	0	0	0	0	0	0	0	0	0	0	0	0	0	0	0	0	0	0	0	0	0	0	0	0	0	0	0	0	0	0	0	0	0	0	0	0	0	0	0	0	0	0	0	0
fig|335541.4.peg.1297	2-keto-3-deoxy-D-arabino-heptulosonate-7-phosphate synthase I beta (EC 2.5.1.54) # AroA I beta	Syntrophomonas wolfei subsp. wolfei str. Goettingen	0	0	0	0	0	0	0	0	0	0	0	0	0	0	0	0	0	0	0	0	0	0	0	0	0	0	0	0	0	0	0	0	0	0	0	0	0	0	0	0	0	0	0	1	0	0	0
fig|269799.3.peg.1569	2-keto-3-deoxy-D-arabino-heptulosonate-7-phosphate synthase I beta (EC 2.5.1.54) # AroA I beta, truncated	Geobacter metallireducens GS-15	0	0	0	0	0	0	0	0	0	0	0	0	0	0	0	0	0	0	0	0	0	0	0	0	0	0	0	0	0	0	0	0	0	0	0	0	0	0	0	0	0	0	0	0	0	0	0
fig|498761.3.peg.1720	2-keto-3-deoxy-D-arabino-heptulosonate-7-phosphate synthase I beta (EC 2.5.1.54) # AroAI beta	Heliobacterium modesticaldum Ice1	0	0	0	0	0	0	0	0	0	0	0	0	0	0	0	0	0	0	0	0	0	0	0	0	0	0	0	0	0	0	0	0	0	0	0	0	0	0	0	0	0	0	0	0	0	0	0
fig|429009.3.peg.1911	2-keto-3-deoxy-D-arabino-heptulosonate-7-phosphate synthase I beta (EC 2.5.1.54) ## AroA I beta	Ammonifex degensii KC4	0	0	0	0	0	0	0	0	0	0	0	0	0	0	0	0	0	0	0	0	0	0	0	0	0	0	0	0	0	0	0	0	0	0	0	0	0	0	0	0	0	0	0	0	0	0	0
fig|269799.3.peg.88	2-keto-3-deoxy-D-arabino-heptulosonate-7-phosphate synthase I beta (EC 2.5.1.54) ## AroA I beta	Geobacter metallireducens GS-15	0	0	0	0	0	0	0	0	0	0	0	0	0	0	0	0	0	0	0	0	0	0	0	0	0	0	0	0	0	0	0	0	0	0	0	0	0	0	0	0	0	0	0	0	0	0	0
fig|269799.3.peg.358	2-keto-3-deoxy-D-arabino-heptulosonate-7-phosphate synthase I beta (EC 2.5.1.54) ## AroA I beta	Geobacter metallireducens GS-15	0	0	0	0	0	0	0	0	0	0	0	0	0	0	0	0	0	0	0	0	0	0	0	0	0	0	0	0	0	0	0	0	0	0	0	0	0	0	0	0	0	0	0	0	0	0	0
fig|867903.3.peg.2095	2-keto-3-deoxy-D-arabino-heptulosonate-7-phosphate synthase I beta (EC 2.5.1.54) ## AroA I beta	Thermaerobacter subterraneus DSM 13965	0	0	0	0	0	0	0	0	0	0	0	0	0	0	1	0	0	0	0	0	0	0	0	0	0	0	0	0	0	0	0	0	0	0	0	0	0	0	0	0	0	0	0	0	0	0	0
fig|509192.3.peg.795	2-keto-3-deoxy-D-arabino-heptulosonate-7-phosphate synthase I beta (EC 2.5.1.54) ## AroA I beta	Thermoanaerobacter ethanolicus JW 200	0	0	0	0	0	0	0	0	0	0	0	0	0	0	0	0	0	0	0	0	0	0	0	0	0	0	0	0	0	0	0	0	0	0	0	0	0	0	0	0	0	0	0	0	1	0	0
fig|471821.5.peg.885	2-keto-3-deoxy-D-arabino-heptulosonate-7-phosphate synthase I beta (EC 2.5.1.54) ## AroA I beta	uncultured Termite group 1 bacterium phylotype Rs-D17	0	0	0	0	0	0	0	0	0	0	0	0	0	0	0	0	0	0	0	0	0	0	0	0	0	0	0	0	0	0	0	0	0	0	0	0	0	0	0	0	0	0	0	0	0	0	0
fig|292459.1.peg.3000	2-keto-3-deoxy-D-arabino-heptulosonate-7-phosphate synthase I beta (EC 2.5.1.54) / Chorismate mutase I (EC 5.4.99.5) ## AroA I beta/AroHI	Symbiobacterium thermophilum IAM 14863	0	0	0	0	0	0	0	0	0	0	0	0	0	0	0	0	0	0	0	0	0	0	0	0	0	0	0	0	0	0	0	0	0	0	0	0	0	0	0	0	0	0	0	0	0	0	0
fig|903818.3.peg.3093	2-Keto-3-deoxy-D-manno-octulosonate-8-phosphate synthase (EC 2.5.1.55)	Holophaga foetida DSM 6591	0	0	0	0	0	0	0	0	0	0	0	0	0	0	0	0	0	0	0	0	0	0	0	0	0	0	0	0	0	0	0	0	0	0	0	0	0	0	0	0	0	0	0	0	0	0	0
fig|243231.1.peg.1881	2-Keto-3-deoxy-D-manno-octulosonate-8-phosphate synthase (EC 2.5.1.55) # KdsA	Geobacter sulfurreducens PCA	0	0	0	0	0	0	0	0	0	0	0	0	0	0	0	0	0	0	0	0	0	0	0	0	0	0	0	0	0	0	0	0	0	0	0	0	0	0	0	0	0	0	0	0	0	0	0
fig|406124.6.peg.3152	2-Keto-3-deoxy-D-manno-octulosonate-8-phosphate synthase (EC 2.5.1.55) ## KdsA	Bacillus sp. m3-13	0	0	0	0	0	0	0	0	0	0	0	0	0	0	0	0	0	0	0	0	0	0	0	0	0	0	0	0	0	0	0	0	0	0	0	0	0	0	0	0	0	0	0	0	0	0	0
fig|316067.3.peg.2348	2-Keto-3-deoxy-D-manno-octulosonate-8-phosphate synthase (EC 2.5.1.55) ## KdsA	Geobacter sp. FRC-32	0	0	0	0	0	0	0	0	0	0	0	0	0	0	0	0	0	0	0	0	0	0	0	0	0	0	0	0	0	0	0	0	0	0	0	0	0	0	0	0	0	0	0	0	0	0	0
fig|234267.13.peg.6506	2-Keto-3-deoxy-D-manno-octulosonate-8-phosphate synthase (EC 2.5.1.55) ## KdsA	Solibacter usitatus Ellin6076	0	0	0	0	0	0	0	0	0	0	0	0	0	0	0	0	0	0	0	0	0	0	0	0	0	0	0	0	0	0	0	0	0	0	0	0	0	0	0	0	0	0	0	0	0	0	0
OFY68493.1	2-keto-3-deoxygluconate kinase	Bacteroidetes bacterium RBG_13_42_15	0	0	0	0	0	0	0	0	0	0	0	0	0	0	0	0	0	0	0	0	0	0	0	0	0	0	0	0	0	0	0	0	0	0	0	0	0	0	0	0	0	0	0	0	0	0	0
OGC09164.1	2-keto-3-deoxygluconate kinase	candidate division KSB1 bacterium RBG_16_48_16	0	0	0	0	0	0	0	0	0	0	0	0	0	0	0	0	0	0	0	0	0	0	0	0	0	0	0	0	0	0	0	0	0	0	0	0	0	0	0	0	0	0	0	0	0	0	0
GAP07755.1	2-keto-3-deoxy-phosphogluconate aldolase	Anaerolinea thermolimosa	0	0	0	0	0	0	0	0	0	0	0	0	0	0	0	0	0	0	0	0	0	0	0	0	0	0	0	0	0	0	0	0	0	0	0	0	0	0	0	0	0	0	0	0	0	0	0
GAP06240.1	2-keto-4-pentenoate hydratase	Anaerolinea thermolimosa	1	0	0	0	0	0	0	0	0	0	0	0	0	0	0	0	0	0	0	0	0	0	0	0	0	0	0	0	0	0	0	0	0	0	0	0	0	0	0	0	0	0	0	0	0	0	0
RJR48548.1	2-keto-4-pentenoate hydratase	Desulfobacteraceae bacterium SURF_MAG	0	0	0	0	0	0	0	0	0	0	0	0	0	0	0	0	0	0	0	0	0	0	0	0	0	0	0	0	0	0	0	0	0	0	0	0	0	0	0	0	0	0	0	0	0	0	0
WP_015324225.1	2-keto-4-pentenoate hydratase/2-oxohepta-3-ene-1,7-dioic acid hydratase	Methanomethylovorans hollandica	0	1	0	0	0	0	0	0	0	0	0	0	0	0	0	0	0	0	0	0	0	0	0	0	0	0	0	0	0	0	0	0	0	0	0	0	0	0	0	0	0	0	0	0	0	0	0
SDD83100.1	2-keto-4-pentenoate hydratase/2-oxohepta-3-ene-1,7-dioic acid hydratase (catechol pathway)	Desulfuromonas thiophila	0	0	0	0	0	0	0	0	0	0	0	0	0	0	0	0	0	0	0	0	0	0	0	0	0	0	0	0	0	0	0	0	0	0	0	0	0	0	0	0	0	0	0	0	0	0	0
fig|234267.13.peg.1008	2-keto-4-pentenoate hydratase/2-oxohepta-3-ene-1,7-dioic acid hydratase (catechol pathway)	Solibacter usitatus Ellin6076	0	0	0	0	0	0	0	0	0	0	0	0	0	0	0	0	0	0	0	0	0	0	0	0	0	0	0	0	0	0	0	0	0	0	0	0	0	0	0	0	0	0	0	0	0	0	0
OGK91890.1	2-ketogluconate reductase	Candidatus Rokubacteria bacterium RBG_16_73_20	0	0	0	0	0	0	0	0	0	0	0	0	0	0	0	0	0	0	0	0	0	0	0	0	0	0	0	0	0	0	0	0	0	0	0	0	0	0	0	0	0	0	0	0	0	0	0
OIN88181.1	2-ketoisovalerate ferredoxin oxidoreductase	Candidatus Aenigmarchaeota archaeon CG1_02_38_14	0	1	0	0	0	0	0	0	0	0	0	0	0	0	0	0	0	0	0	0	0	0	0	0	0	0	0	0	0	0	0	0	0	0	0	0	0	0	0	0	0	0	0	0	0	0	0
ODS41424.1	2-ketoisovalerate ferredoxin oxidoreductase	Candidatus Altiarchaeales archaeon WOR_SM1_79	0	0	0	0	0	0	0	0	1	0	0	0	0	0	0	0	0	0	0	0	0	0	0	0	0	0	0	0	0	0	0	0	0	0	0	0	0	0	0	0	0	0	0	0	0	0	0
OGD20738.1	2-ketoisovalerate ferredoxin oxidoreductase	Candidatus Aminicenantes bacterium RBG_13_59_9	0	0	0	0	0	0	0	0	0	0	0	0	0	0	0	0	0	0	0	0	0	0	0	0	0	0	0	0	0	0	0	0	0	0	0	0	0	0	0	0	0	0	0	0	0	0	0
OGD13155.1	2-ketoisovalerate ferredoxin oxidoreductase	Candidatus Aminicenantes bacterium RBG_16_63_14	0	0	0	0	0	0	0	0	0	0	0	0	0	0	0	0	0	0	0	0	0	0	0	0	0	0	0	0	0	0	0	0	0	0	0	0	0	0	0	0	0	0	0	0	0	0	0
OGD17838.1	2-ketoisovalerate ferredoxin oxidoreductase	Candidatus Aminicenantes bacterium RBG_16_63_16	0	0	0	0	0	1	0	0	0	0	0	0	0	0	0	0	0	0	0	0	0	0	0	0	0	0	0	0	0	0	0	0	0	0	0	0	0	0	0	0	0	0	0	0	0	0	0
OGD17840.1	2-ketoisovalerate ferredoxin oxidoreductase	Candidatus Aminicenantes bacterium RBG_16_63_16	0	0	0	0	0	0	0	0	0	0	0	0	0	0	0	0	0	0	0	0	0	0	0	0	0	0	0	0	0	0	0	0	0	0	0	0	0	0	0	0	0	0	0	0	0	0	0
OGD40642.1	2-ketoisovalerate ferredoxin oxidoreductase	Candidatus Aminicenantes bacterium RBG_19FT_COMBO_58_17	0	0	0	0	0	0	0	0	0	0	0	0	0	0	0	0	0	0	0	0	0	0	0	0	0	0	0	0	0	0	0	0	0	0	0	0	0	0	0	0	0	0	0	0	0	0	0
OGO01019.1	2-ketoisovalerate ferredoxin oxidoreductase	Chloroflexi bacterium RBG_13_52_14	0	0	0	0	0	0	0	0	0	0	0	0	0	0	0	0	0	0	0	0	0	0	0	0	0	0	0	0	0	0	0	0	0	0	0	0	0	0	0	0	0	0	0	0	0	0	0
KKM09363.1	2-ketoisovalerate ferredoxin oxidoreductase	Clostridiales bacterium PH28_bin88	0	0	0	0	0	0	0	0	0	0	0	0	0	0	0	0	0	0	0	0	0	0	0	0	0	0	0	0	0	0	0	0	0	0	0	0	0	0	0	0	0	0	0	0	0	0	0
WP_025323794.1	2-ketoisovalerate ferredoxin oxidoreductase	Deferrisoma camini	0	0	0	0	0	0	0	0	0	0	0	0	0	0	0	0	0	0	0	0	0	0	0	0	0	0	0	0	0	0	0	0	0	0	0	0	0	0	0	0	0	0	0	0	0	0	0
KPK20820.1	2-ketoisovalerate ferredoxin oxidoreductase	Dehalococcoidia bacterium SG8_51_3	0	0	0	0	0	0	0	0	0	0	0	0	0	0	0	0	0	0	0	0	0	0	0	0	0	0	0	0	0	0	0	0	0	0	0	0	0	0	0	0	0	0	0	0	0	0	0
OGP68285.1	2-ketoisovalerate ferredoxin oxidoreductase	Deltaproteobacteria bacterium RBG_13_53_10	0	0	0	0	0	0	0	0	0	0	0	0	0	0	0	0	0	0	0	0	0	0	0	0	0	0	0	0	0	0	0	0	0	0	0	0	0	0	0	0	0	0	0	0	0	0	0
OGP68475.1	2-ketoisovalerate ferredoxin oxidoreductase	Deltaproteobacteria bacterium RBG_16_44_11	0	0	0	0	0	0	0	0	0	0	0	0	0	0	0	0	0	0	0	0	0	0	0	0	0	0	0	0	0	0	0	0	0	0	0	0	0	0	0	0	0	0	0	0	0	0	0
OGP98140.1	2-ketoisovalerate ferredoxin oxidoreductase	Deltaproteobacteria bacterium RBG_19FT_COMBO_52_11	0	0	0	0	0	0	0	0	0	0	0	0	0	0	0	0	0	0	0	0	0	0	0	0	0	0	0	0	0	0	0	0	0	0	0	0	0	0	0	0	0	0	0	0	0	0	0
KPK87443.1	2-ketoisovalerate ferredoxin oxidoreductase	Deltaproteobacteria bacterium SM23_61	0	0	0	0	0	0	0	0	0	0	0	0	0	0	0	0	0	0	0	0	0	0	0	0	0	0	0	0	0	0	0	0	0	0	0	0	0	0	0	0	0	0	0	0	0	0	0
KPK91195.1	2-ketoisovalerate ferredoxin oxidoreductase	Deltaproteobacteria bacterium SM23_61	0	0	0	0	0	0	0	0	0	0	0	0	0	0	0	0	0	0	0	0	0	0	0	0	0	0	0	0	0	0	0	0	0	0	0	0	0	0	0	0	0	0	0	0	0	0	0
KPK87999.1	2-ketoisovalerate ferredoxin oxidoreductase	Deltaproteobacteria bacterium SM23_61	0	0	0	0	0	0	0	0	0	0	0	0	0	0	0	0	0	0	0	0	0	0	0	0	0	0	0	0	0	0	0	0	0	0	0	0	0	0	0	0	0	0	0	0	0	0	0
KPK88995.1	2-ketoisovalerate ferredoxin oxidoreductase	Deltaproteobacteria bacterium SM23_61	0	0	0	0	0	0	0	0	0	0	0	0	0	0	0	0	0	0	0	0	0	0	0	0	0	0	0	0	0	0	0	0	0	0	0	0	0	0	0	0	0	0	0	0	0	0	0
KPK89907.1	2-ketoisovalerate ferredoxin oxidoreductase	Deltaproteobacteria bacterium SM23_61	0	0	0	0	0	0	0	0	0	0	0	0	0	0	0	0	0	0	0	0	0	0	0	0	0	0	0	0	0	0	0	0	0	0	0	0	0	0	0	0	0	0	0	0	0	0	0
OGS43787.1	2-ketoisovalerate ferredoxin oxidoreductase	Euryarchaeota archaeon RBG_13_57_23	0	0	0	0	0	0	0	0	0	1	0	0	0	0	0	0	0	0	0	0	0	0	0	0	0	0	0	0	0	0	0	0	0	0	0	0	0	0	0	0	0	0	0	0	0	0	0
OGS42656.1	2-ketoisovalerate ferredoxin oxidoreductase	Euryarchaeota archaeon RBG_16_62_10	0	0	0	0	0	0	0	0	0	1	0	0	0	0	0	0	0	0	0	0	0	0	0	0	0	0	0	0	0	0	0	0	0	0	0	0	0	0	0	0	0	0	0	0	0	0	0
OGS55518.1	2-ketoisovalerate ferredoxin oxidoreductase	Euryarchaeota archaeon RBG_19FT_COMBO_56_21	0	0	0	0	0	0	0	0	0	0	0	0	0	0	0	0	0	0	0	0	0	0	0	0	1	0	0	0	0	0	0	0	0	0	0	0	0	0	0	0	0	0	0	0	0	0	0
OGS59889.1	2-ketoisovalerate ferredoxin oxidoreductase	Euryarchaeota archaeon RBG_19FT_COMBO_69_17	0	0	0	0	0	0	0	0	1	0	0	0	0	0	0	0	0	0	0	0	0	0	0	0	0	0	0	0	0	0	0	0	0	0	0	0	0	0	0	0	0	0	0	0	0	0	0
KPJ60194.1	2-ketoisovalerate ferredoxin oxidoreductase	Latescibacteria bacterium DG_63	0	0	0	0	0	0	0	0	0	0	0	0	0	0	0	0	1	0	0	0	0	0	0	0	0	0	0	0	0	0	0	0	0	0	0	0	0	0	0	0	0	0	0	0	0	0	0
AMD16922.1	2-ketoisovalerate ferredoxin oxidoreductase	Methanobrevibacter sp. YE315	0	0	0	0	0	0	0	0	0	0	0	0	0	0	0	0	0	0	0	0	0	0	0	0	0	0	0	0	0	0	1	0	0	0	0	0	0	0	0	0	0	0	0	0	0	0	0
WP_048104669.1	2-ketoisovalerate ferredoxin oxidoreductase	Methanoculleus bourgensis	0	0	0	1	0	0	0	0	0	0	0	0	0	0	0	0	0	0	0	0	0	0	0	0	0	0	0	0	0	0	0	0	0	0	0	0	0	0	0	0	0	0	0	0	0	0	0
KQC11691.1	2-ketoisovalerate ferredoxin oxidoreductase	Smithella sp. SDB	0	0	0	0	0	0	0	0	0	0	0	0	0	0	0	0	0	0	0	0	0	0	0	0	0	0	0	0	0	0	0	0	0	0	0	0	0	0	0	0	0	0	0	0	0	0	0
KYH36628.1	2-ketoisovalerate ferredoxin oxidoreductase subunit alpha	Candidatus Bathyarchaeota archaeon B23	0	0	0	0	0	0	0	0	0	0	0	0	0	0	0	0	0	0	0	0	0	0	0	0	0	0	0	0	0	0	0	0	0	0	0	0	0	1	0	0	0	0	0	0	0	0	0
KYH38873.1	2-ketoisovalerate ferredoxin oxidoreductase subunit alpha	Candidatus Bathyarchaeota archaeon B23	0	0	0	0	0	0	0	0	0	0	0	0	0	0	0	0	0	0	0	0	0	0	0	0	0	0	0	0	0	0	0	0	0	0	0	1	0	0	0	0	0	0	0	0	0	0	0
KYH36629.1	2-ketoisovalerate ferredoxin oxidoreductase subunit beta	Candidatus Bathyarchaeota archaeon B23	0	0	0	0	0	0	0	0	0	0	0	0	0	0	0	0	0	0	0	0	0	0	0	0	0	0	0	0	0	0	2	0	0	0	0	2	1	1	1	0	0	0	0	0	0	0	0
fig|330214.5.peg.2654	2-methyl-6-phytyl-1,4-benzoquinone methyltransferase / 2-methyl-6-solanyl-1,4-benzoquinone methyltransferase	Nitrospira defluvii	0	0	0	0	0	0	0	0	0	0	0	0	0	0	0	0	0	0	0	0	0	0	0	0	0	0	0	0	0	0	0	0	0	0	0	0	0	0	0	0	0	0	0	0	0	0	0
WP_014866770.1	2-methylthioadenine synthetase	Methanoculleus bourgensis	0	0	0	1	0	0	0	0	0	0	0	0	0	0	0	0	0	0	0	0	0	0	0	0	0	0	0	0	0	0	0	0	0	0	0	0	0	0	0	0	0	0	0	0	0	0	0
KKU52025.1	2-methylthioadenine synthetase	Parcubacteria group bacterium GW2011_GWA2_47_10	0	0	0	0	0	0	0	0	0	0	0	0	0	0	0	0	0	0	0	0	0	0	0	0	0	0	0	0	0	0	0	0	0	0	0	0	0	0	0	0	0	0	0	0	0	0	0
WP_072906467.1	2-nitropropane dioxygenase	Anaerobranca californiensis	0	0	0	0	0	0	0	0	0	0	0	0	0	0	0	0	0	0	0	0	0	0	0	0	0	0	0	0	0	0	0	0	0	0	0	0	0	0	0	0	0	0	0	0	0	0	0
OFY58009.1	2-nitropropane dioxygenase	Bacteroidetes bacterium RBG_19FT_COMBO_42_10	0	0	0	0	0	0	0	0	0	0	0	0	0	0	0	0	0	0	0	0	0	0	0	0	0	0	0	0	0	0	0	0	0	0	0	0	0	0	0	0	0	0	0	0	0	0	0
OGB62349.1	2-nitropropane dioxygenase	Caldithrix sp. RBG_13_44_9	0	0	0	0	0	0	0	0	0	0	0	0	0	0	0	0	0	0	0	0	0	0	0	0	0	0	0	0	0	0	0	0	0	0	0	0	0	0	0	0	0	0	0	0	0	0	0
OGD19670.1	2-nitropropane dioxygenase	Candidatus Aminicenantes bacterium RBG_16_63_16	0	0	0	0	0	0	0	0	0	0	0	0	0	0	0	0	0	0	0	0	0	0	0	0	0	0	0	0	0	0	0	0	0	0	0	0	0	0	0	0	0	0	0	0	0	0	0
OGN90608.1	2-nitropropane dioxygenase	Chloroflexi bacterium RBG_13_46_14	0	0	0	0	0	0	0	0	0	0	0	0	0	0	0	0	0	0	0	0	0	0	0	0	0	0	0	0	0	0	0	0	0	0	0	0	0	0	0	0	0	0	0	0	0	0	0
OGN90788.1	2-nitropropane dioxygenase	Chloroflexi bacterium RBG_13_48_17	0	0	0	0	0	0	0	0	0	0	0	0	0	0	0	0	0	0	0	0	0	0	0	0	0	0	0	0	0	0	0	0	0	0	0	0	0	0	0	0	0	0	0	0	0	0	0
OGO16995.1	2-nitropropane dioxygenase	Chloroflexi bacterium RBG_16_48_8	0	0	0	0	0	0	0	0	0	0	0	0	0	0	0	1	2	0	0	0	0	0	0	0	0	0	0	0	0	0	0	0	0	0	0	0	0	0	0	0	0	0	0	0	0	0	0
OGO61674.1	2-nitropropane dioxygenase	Chloroflexi bacterium RBG_19FT_COMBO_48_23	0	0	0	0	0	0	0	0	0	0	0	0	0	0	0	0	0	0	0	0	0	0	0	0	0	0	0	0	0	0	0	0	0	0	0	0	0	0	0	0	0	0	0	0	0	0	0
KPJ54182.1	2-nitropropane dioxygenase	Dehalococcoidia bacterium DG_18	0	0	0	0	0	0	0	0	0	0	0	0	0	0	0	0	0	0	0	0	0	0	0	0	0	0	0	0	0	0	0	0	0	0	0	0	0	0	0	0	0	0	0	0	0	0	0
RJP60015.1	2-nitropropane dioxygenase	Deltaproteobacteria bacterium SURF_MAG	0	0	0	0	0	0	0	0	0	0	0	0	0	0	0	0	0	0	0	0	0	0	0	0	0	0	0	0	0	0	0	0	0	0	0	0	0	0	0	0	0	0	0	0	0	0	0
KJS30470.1	2-nitropropane dioxygenase	Desulfatitalea sp. BRH_c12	0	0	0	0	0	0	0	0	0	0	0	0	0	0	0	0	0	0	0	0	0	0	0	0	0	0	0	0	0	0	0	0	0	0	0	0	0	0	0	0	0	0	0	0	0	0	0
OIP43576.1	2-nitropropane dioxygenase	Desulfobacteraceae bacterium CG2_30_51_40	0	0	0	0	0	0	0	0	0	0	0	0	0	0	0	0	0	0	0	0	0	0	0	0	0	0	0	0	0	0	0	0	0	0	0	0	0	0	0	0	0	0	0	0	0	0	0
OHB28739.1	2-nitropropane dioxygenase	Desulfuromonadaceae bacterium GWC2_58_13	0	0	0	0	0	0	0	0	0	0	0	0	0	0	0	0	0	0	0	0	0	0	0	0	0	0	0	0	0	0	0	0	0	0	0	0	0	0	0	0	0	0	0	0	0	0	0
WP_085812776.1	2-nitropropane dioxygenase	Geobacter pelophilus	0	0	0	0	0	0	0	0	0	0	0	0	0	0	0	0	0	0	0	0	0	0	0	0	0	0	0	0	0	0	0	0	0	0	0	0	0	0	0	0	0	0	0	0	0	0	0
OGT98795.1	2-nitropropane dioxygenase	Geobacteraceae bacterium GWB2_52_12	0	0	0	0	0	0	0	0	0	0	0	0	0	0	0	0	0	0	0	0	0	0	0	0	0	0	0	0	0	0	0	0	0	0	0	0	0	0	0	0	0	0	0	0	0	0	0
OHE55186.1	2-nitropropane dioxygenase	Thermodesulfovibrio sp. RBG_19FT_COMBO_42_12	0	0	0	0	0	0	0	0	0	0	0	0	0	0	0	0	0	0	0	0	0	0	0	0	0	0	0	0	0	0	0	0	0	0	0	0	0	0	0	0	0	0	0	0	0	0	0
RJR39676.1	2-oxo acid dehydrogenase subunit E2	Desulfobacteraceae bacterium SURF_MAG	0	0	0	0	0	0	0	0	0	0	0	0	0	0	0	0	0	0	0	0	0	0	0	0	0	0	0	0	0	0	0	0	0	0	0	0	0	0	0	0	0	0	0	0	0	0	0
RJQ41463.1	2-oxo acid dehydrogenase subunit E2	Nitrospiraceae bacterium SURF_MAG	0	0	0	0	0	0	0	0	0	0	0	0	0	0	0	0	0	0	0	0	0	0	0	0	0	0	0	0	0	0	0	0	0	0	0	0	0	0	0	0	0	0	0	0	0	0	0
OGD10616.1	2-oxoacid ferredoxin oxidoreductase	Candidatus Aminicenantes bacterium RBG_13_62_12	0	0	0	0	0	0	0	0	0	0	0	0	0	0	0	0	0	0	0	0	0	0	0	0	0	0	0	0	0	0	0	0	0	0	0	0	0	0	0	0	0	0	0	0	0	0	0
OGD54864.1	2-oxoacid ferredoxin oxidoreductase	Candidatus Bathyarchaeota archaeon RBG_13_38_9	0	0	0	0	0	0	0	0	0	0	1	0	0	0	0	0	0	0	0	0	0	0	0	0	0	0	0	0	0	0	0	0	0	0	0	0	0	0	0	0	0	0	0	0	0	0	0
KXH69868.1	2-oxoacid ferredoxin oxidoreductase	Candidatus Thorarchaeota archaeon SMTZ1-83	0	0	0	0	0	0	0	0	0	0	0	0	0	0	0	0	0	0	0	0	0	0	0	0	0	0	0	0	0	0	0	0	0	0	0	0	0	0	0	0	0	0	0	0	0	0	0
OGO01490.1	2-oxoacid ferredoxin oxidoreductase	Chloroflexi bacterium RBG_13_53_26	0	0	0	0	0	0	0	0	0	0	0	0	0	0	0	0	0	0	0	0	0	0	0	0	0	0	0	0	0	0	0	0	0	0	0	0	0	0	0	0	0	0	0	0	0	0	0
OGO08744.1	2-oxoacid ferredoxin oxidoreductase	Chloroflexi bacterium RBG_13_60_13	0	0	0	0	0	0	0	0	0	0	0	0	0	0	0	0	0	0	0	0	0	0	0	0	0	0	0	0	0	0	0	0	0	0	0	0	0	0	0	0	0	0	0	0	0	0	0
OGO23434.1	2-oxoacid ferredoxin oxidoreductase	Chloroflexi bacterium RBG_16_50_9	0	0	0	0	0	0	0	0	0	0	0	0	0	0	0	0	0	0	0	0	0	0	0	0	0	0	0	0	0	0	0	0	0	0	0	0	0	0	0	0	0	0	0	0	0	0	0
OGQ97704.1	2-oxoacid ferredoxin oxidoreductase	Deltaproteobacteria bacterium RIFOXYD12_FULL_57_12	0	0	0	0	0	0	0	0	0	0	0	0	0	0	0	0	0	0	0	0	0	0	0	0	0	0	0	0	0	0	0	0	0	0	0	0	0	0	0	0	0	0	0	0	0	0	0
OKY75551.1	2-oxoacid ferredoxin oxidoreductase	Desulfobulbaceae bacterium DB1	0	0	0	0	0	0	0	0	0	0	0	0	0	0	0	0	0	0	0	0	0	0	0	0	0	0	0	0	0	0	0	0	0	0	0	0	0	0	0	0	0	0	0	0	0	0	0
KPJ60438.1	2-oxoacid ferredoxin oxidoreductase	Latescibacteria bacterium DG_63	0	0	0	0	0	0	0	0	0	0	0	0	0	0	0	0	0	0	0	0	0	0	0	0	0	0	0	0	0	0	0	0	0	0	0	0	0	0	0	0	0	0	0	0	0	0	0
OHB62657.1	2-oxoacid ferredoxin oxidoreductase	Planctomycetes bacterium RBG_13_50_24	0	0	0	0	0	0	0	0	0	0	0	0	0	0	0	0	0	0	0	0	0	0	0	0	0	0	0	0	0	0	0	0	0	0	0	0	0	0	0	0	0	0	0	0	0	0	0
OHE58961.1	2-oxoacid ferredoxin oxidoreductase	Thermodesulfovibrio sp. RBG_19FT_COMBO_42_12	0	0	0	0	0	0	0	0	0	0	0	0	0	0	0	0	0	0	0	0	0	0	0	0	0	0	0	0	0	0	0	0	0	0	0	0	0	0	0	0	0	0	0	0	0	0	0
RJP59617.1	2-oxoacid:acceptor oxidoreductase subunit alpha	Ignavibacteriales bacterium SURF_MAG	0	0	0	0	0	0	0	0	0	0	0	0	0	0	0	0	0	0	0	0	0	0	0	0	0	0	0	0	0	0	0	0	0	0	0	0	0	0	0	0	0	0	0	0	0	0	0
WP_015284784.1	2-oxoacid:acceptor oxidoreductase subunit alpha	Methanoregula formicica	0	0	2	0	0	0	0	0	0	0	0	0	0	0	0	0	0	0	0	0	0	0	0	0	0	0	0	0	0	0	0	0	0	0	0	0	0	0	0	0	0	0	0	0	0	0	0
WP_075055826.1	2-oxoacid:acceptor oxidoreductase subunit alpha	Nitrososphaera viennensis	0	1	0	0	0	0	0	0	0	0	0	1	0	0	0	0	0	0	0	0	0	0	1	0	0	0	0	0	0	0	0	0	0	0	0	0	0	0	0	0	0	0	0	1	0	0	0
WP_015284785.1	2-oxoacid:acceptor oxidoreductase subunit beta	Methanoregula formicica	0	0	1	0	0	0	0	0	0	0	0	0	0	0	0	0	0	0	0	0	0	0	0	0	0	0	0	0	0	0	0	0	0	0	0	0	0	0	0	0	0	0	0	0	0	0	0
EMR73810.1	2-oxoacid:acceptor oxidoreductase, delta subunit, pyruvate/2-ketoisovalerate family	Thermoplasmatales archaeon SCGC AB-539-N05	0	0	0	0	0	0	0	0	0	0	0	1	0	0	0	0	0	0	0	0	0	0	0	0	0	0	0	0	0	0	0	0	0	0	0	0	0	0	0	0	0	0	0	0	0	0	0
AMD31123.1	2-oxoacid:ferredoxin oxidoreductase subunit alpha	Acidilobus sp. 7A	0	0	0	0	0	0	0	0	0	0	0	0	0	0	0	0	0	0	0	0	0	0	0	0	0	0	0	0	0	0	0	0	0	0	0	0	1	0	0	0	0	0	0	0	1	0	0
OGD54865.1	2-oxoacid:ferredoxin oxidoreductase subunit alpha	Candidatus Bathyarchaeota archaeon RBG_13_38_9	0	0	0	0	0	0	0	0	0	0	1	0	0	0	0	0	0	0	0	0	0	0	0	0	0	0	0	0	0	0	0	0	0	0	0	0	0	0	0	0	0	0	0	0	0	0	0
15sec1B_S1_L001_R1_001_(paired)_trimmed_(paired)_contig_7310_cov=16_1953_4524_-	2-oxoacid:ferredoxin oxidoreductase subunit alpha	Chloroflexi_MAG_NorthAtlantic	0	0	0	0	0	0	0	0	0	0	0	0	0	0	0	0	0	0	0	0	0	0	0	0	0	0	0	0	0	0	0	0	0	0	0	0	0	0	0	0	0	0	0	0	0	1	0
OIP25749.1	2-oxoacid:ferredoxin oxidoreductase subunit alpha	Dehalococcoidia bacterium CG2_30_46_9	0	0	0	0	0	0	0	0	1	0	0	0	0	0	0	0	0	0	0	0	0	0	0	0	0	0	0	0	0	0	0	0	0	0	0	0	0	0	0	0	0	0	0	0	0	0	0
KPJ60152.1	2-oxoacid:ferredoxin oxidoreductase subunit alpha	Latescibacteria bacterium DG_63	0	0	0	0	0	0	0	0	1	0	0	0	0	0	0	0	0	0	0	0	0	0	0	0	0	0	0	0	0	0	0	0	0	0	0	0	0	0	0	0	0	0	0	0	0	0	0
KPJ60468.1	2-oxoacid:ferredoxin oxidoreductase subunit alpha	Latescibacteria bacterium DG_63	0	0	0	0	0	0	0	0	0	0	0	0	0	0	0	0	0	0	0	0	0	0	0	0	0	0	0	0	0	0	0	0	0	0	0	0	0	0	0	0	0	0	0	0	0	0	0
WP_015286289.1	2-oxoacid:ferredoxin oxidoreductase subunit alpha	Methanoregula formicica	0	0	1	0	0	0	0	0	0	0	0	0	0	0	0	0	0	0	0	0	0	0	0	0	0	0	0	0	0	0	0	0	0	0	0	0	0	0	0	0	0	0	0	0	0	0	0
OGW41197.1	2-oxoacid:ferredoxin oxidoreductase subunit alpha	Nitrospirae bacterium RBG_13_39_12	0	0	0	0	0	0	0	0	0	0	0	0	0	0	0	0	0	0	0	0	0	0	0	0	0	0	0	0	0	0	0	0	0	0	0	0	0	0	0	0	0	0	0	0	0	0	0
OHB62639.1	2-oxoacid:ferredoxin oxidoreductase subunit alpha	Planctomycetes bacterium RBG_13_50_24	0	0	0	0	0	0	0	0	0	0	0	0	0	0	0	0	0	0	0	0	0	0	0	0	0	0	0	0	0	0	0	0	0	0	0	0	0	0	0	0	0	0	0	0	0	0	0
OHB67761.1	2-oxoacid:ferredoxin oxidoreductase subunit alpha	Planctomycetes bacterium RBG_13_60_9	0	0	0	0	0	0	0	0	0	0	0	0	0	0	0	0	0	0	0	0	0	0	0	0	0	0	0	0	0	0	0	0	0	0	0	0	0	0	0	0	0	0	0	0	0	0	0
OHE58960.1	2-oxoacid:ferredoxin oxidoreductase subunit alpha	Thermodesulfovibrio sp. RBG_19FT_COMBO_42_12	0	0	0	0	0	0	0	0	0	0	0	0	0	0	0	0	0	0	0	0	0	0	0	0	0	0	0	0	0	0	0	0	0	0	0	0	0	0	0	0	0	0	0	0	0	0	0
OGO01485.1	2-oxoacid:ferredoxin oxidoreductase subunit alpha, partial	Chloroflexi bacterium RBG_13_53_26	0	0	0	0	0	0	0	0	0	0	0	0	0	0	0	0	0	0	0	0	0	0	0	0	0	0	0	0	0	0	0	0	0	0	0	0	0	0	0	0	0	0	0	0	0	0	0
OGW58443.1	2-oxoacid:ferredoxin oxidoreductase subunit alpha, partial	Nitrospirae bacterium RBG_16_43_8	0	0	0	0	0	0	0	0	0	0	0	0	0	0	0	0	0	0	0	0	0	0	0	0	0	0	0	0	0	0	0	0	0	0	0	0	0	0	0	0	0	0	0	0	0	0	0
OFV79422.1	2-oxoacid:ferredoxin oxidoreductase subunit beta	Acidobacteria bacterium RBG_13_68_16	0	0	0	0	0	0	0	0	0	0	0	0	0	0	0	0	0	0	0	0	0	0	0	0	0	0	0	0	0	0	0	0	0	0	0	0	0	0	0	0	0	0	0	0	0	0	0
OFX24814.1	2-oxoacid:ferredoxin oxidoreductase subunit beta	Anaeromyxobacter sp. RBG_16_69_14	0	0	0	0	0	0	0	0	0	0	0	0	0	0	0	0	0	0	0	0	0	0	0	0	0	0	0	0	0	0	0	0	0	0	0	0	0	0	0	0	0	0	0	0	0	0	0
OFX18226.1	2-oxoacid:ferredoxin oxidoreductase subunit beta	archaeon RBG_16_50_20	0	0	0	0	0	0	0	0	0	0	0	0	0	0	1	0	0	0	0	0	0	0	0	0	0	0	0	0	0	0	0	0	0	0	0	0	0	0	0	0	0	0	0	0	0	0	0
OFY64847.1	2-oxoacid:ferredoxin oxidoreductase subunit beta	Bacteroidetes bacterium RBG_13_43_22	0	0	0	0	0	0	0	0	0	0	0	0	0	0	0	0	0	0	0	0	0	0	0	0	0	0	0	0	0	0	0	0	0	0	0	0	0	0	0	0	0	0	0	0	0	0	0
OGC42887.1	2-oxoacid:ferredoxin oxidoreductase subunit beta	candidate division WOR-3 bacterium RBG_13_43_14	0	0	0	0	0	0	0	0	0	0	0	0	0	0	0	0	0	0	0	0	0	0	0	0	0	0	0	0	0	0	0	0	0	0	0	0	0	0	0	0	0	0	0	0	0	0	0
OGC95690.1	2-oxoacid:ferredoxin oxidoreductase subunit beta	candidate division Zixibacteria bacterium RBG_16_53_22	0	0	0	0	0	0	0	0	0	0	0	0	0	0	0	0	0	0	0	0	0	0	0	0	0	0	0	0	0	0	0	0	0	0	0	0	0	0	0	0	0	0	0	0	0	0	0
OGD37784.1	2-oxoacid:ferredoxin oxidoreductase subunit beta	Candidatus Aminicenantes bacterium RBG_19FT_COMBO_58_17	0	0	0	0	0	0	0	0	0	0	0	0	0	0	0	0	0	0	0	0	0	0	0	0	0	0	0	0	0	0	0	0	0	0	0	0	0	0	0	0	0	0	0	0	0	0	0
OGD52781.1	2-oxoacid:ferredoxin oxidoreductase subunit beta	Candidatus Bathyarchaeota archaeon RBG_13_60_20	0	0	0	0	0	0	0	0	0	0	0	0	0	0	0	0	0	1	0	1	0	0	0	0	0	0	0	0	0	0	0	0	0	0	0	0	0	0	0	0	0	0	0	0	0	0	0
OGF04599.1	2-oxoacid:ferredoxin oxidoreductase subunit beta	Candidatus Eisenbacteria bacterium RBG_16_71_46	0	0	0	0	0	0	0	0	1	0	0	0	0	0	0	0	0	0	0	0	0	0	0	0	0	0	0	0	0	0	0	0	0	0	0	0	0	0	0	0	0	0	0	0	0	0	0
OGK93214.1	2-oxoacid:ferredoxin oxidoreductase subunit beta	Candidatus Rokubacteria bacterium RBG_16_73_20	0	0	0	0	0	0	0	0	0	0	0	0	0	0	0	0	0	0	0	0	0	0	0	0	0	0	0	0	0	0	0	0	0	0	0	0	0	0	0	0	0	0	0	0	0	0	0
OGL46939.1	2-oxoacid:ferredoxin oxidoreductase subunit beta	Candidatus Schekmanbacteria bacterium RBG_16_38_11	0	0	0	0	0	0	0	0	0	0	0	0	0	0	0	0	0	0	0	0	0	0	0	0	0	0	0	0	0	0	0	0	0	0	0	0	0	0	0	0	0	0	0	0	0	0	0
RLI61448.1	2-oxoacid:ferredoxin oxidoreductase subunit beta	Candidatus Thorarchaeota archaeon	0	0	0	0	0	0	0	0	0	0	0	0	0	1	0	0	0	0	0	0	0	0	0	0	0	0	0	0	0	0	0	0	0	0	0	0	0	0	0	0	0	0	0	0	0	0	0
OGN93358.1	2-oxoacid:ferredoxin oxidoreductase subunit beta	Chloroflexi bacterium RBG_13_50_10	0	0	0	0	0	0	0	0	0	0	0	0	0	0	0	0	0	0	0	0	0	0	0	0	0	0	0	0	0	0	0	0	0	0	0	0	0	0	0	0	0	0	0	0	0	0	0
OGO62279.1	2-oxoacid:ferredoxin oxidoreductase subunit beta	Chloroflexi bacterium RBG_19FT_COMBO_47_9	0	0	0	0	0	0	0	0	0	0	0	0	0	0	0	0	0	0	0	0	0	0	0	0	0	0	0	0	0	0	0	0	0	0	0	0	0	0	0	0	0	0	0	0	0	0	0
15sec1B_S1_L001_R1_001_(paired)_trimmed_(paired)_contig_39413_cov=6_22_590_-	2-oxoacid:ferredoxin oxidoreductase subunit beta	Chloroflexi_MAG_NorthAtlantic	0	0	0	0	0	0	0	0	0	0	0	0	0	0	0	0	0	0	0	0	0	0	0	0	0	0	0	0	0	0	0	0	0	0	0	0	0	0	0	0	0	0	0	0	0	0	0
KPK24938.1	2-oxoacid:ferredoxin oxidoreductase subunit beta	Dehalococcoidia bacterium SG8_51_3	0	0	0	0	0	0	0	0	0	0	0	0	0	0	0	0	0	0	0	0	0	0	0	0	0	0	0	0	0	0	0	0	0	0	0	0	0	0	0	0	0	0	0	0	0	0	0
OGP12346.1	2-oxoacid:ferredoxin oxidoreductase subunit beta	Deltaproteobacteria bacterium GWA2_54_12	0	0	0	0	0	0	0	0	0	0	0	0	0	0	0	0	0	0	0	0	0	0	0	0	0	0	0	0	0	0	0	0	0	0	0	0	0	0	0	0	0	0	0	0	0	0	0
OGP69656.1	2-oxoacid:ferredoxin oxidoreductase subunit beta	Deltaproteobacteria bacterium RBG_13_47_9	0	0	0	0	0	0	0	0	0	0	0	0	0	0	0	0	0	0	0	0	0	0	0	0	0	0	0	0	0	0	0	0	0	0	0	0	0	0	0	0	0	0	0	0	0	0	0
AJE03425.1	2-oxoacid:ferredoxin oxidoreductase subunit beta	Geobacter pickeringii	0	0	0	0	0	0	0	0	0	0	0	0	0	0	0	0	0	0	0	0	0	0	0	0	0	0	0	0	0	0	0	0	0	0	0	0	0	0	0	0	0	0	0	0	0	0	0
RJP64129.1	2-oxoacid:ferredoxin oxidoreductase subunit beta	Ignavibacteriales bacterium SURF_MAG	0	0	0	0	0	0	0	0	0	0	0	0	0	0	0	0	0	0	0	0	0	0	0	0	0	0	0	0	0	0	0	0	0	0	0	0	0	0	0	0	0	0	0	0	0	0	0
KPJ61414.1	2-oxoacid:ferredoxin oxidoreductase subunit beta	Latescibacteria bacterium DG_63	0	0	0	0	0	0	0	0	0	0	0	0	0	0	0	0	0	0	0	0	0	0	0	0	0	0	0	0	0	0	0	0	0	0	0	0	0	0	0	0	0	0	0	0	0	0	0
WP_015286288.1	2-oxoacid:ferredoxin oxidoreductase subunit beta	Methanoregula formicica	0	0	1	0	0	0	0	0	0	0	0	0	0	0	0	0	0	0	0	0	0	0	0	0	0	0	0	0	0	0	0	0	0	0	0	0	0	0	0	0	0	0	0	0	0	0	0
WP_075055827.1	2-oxoacid:ferredoxin oxidoreductase subunit beta	Nitrososphaera viennensis	0	1	0	0	0	0	0	0	0	0	0	1	1	1	0	1	1	0	1	0	0	0	1	0	0	0	0	1	0	1	1	0	0	0	0	0	0	1	1	0	0	0	1	1	0	0	0
WP_029909553.1	2-oxoacid:ferredoxin oxidoreductase subunit beta	Pelobacter seleniigenes	0	0	0	0	0	0	0	0	0	0	0	0	0	0	0	0	0	0	0	0	0	0	0	0	0	0	0	0	0	0	0	0	0	0	0	0	0	0	0	0	0	0	0	0	0	0	0
OIP66962.1	2-oxoacid:ferredoxin oxidoreductase subunit gamma	Candidatus Atribacteria bacterium CG2_30_33_13	0	0	0	0	0	0	0	0	0	0	0	0	0	0	0	0	0	0	0	0	0	0	0	0	0	0	0	0	0	0	0	0	0	0	0	0	0	0	0	0	0	0	0	0	0	0	0
OGN91981.1	2-oxoacid:ferredoxin oxidoreductase subunit gamma	Chloroflexi bacterium RBG_13_50_10	0	0	0	0	0	0	0	0	0	0	0	0	0	0	0	0	0	0	0	0	0	0	0	0	0	0	0	0	0	0	0	0	0	0	0	0	0	0	0	0	0	0	0	0	0	0	0
OGO48617.1	2-oxoacid:ferredoxin oxidoreductase subunit gamma	Chloroflexi bacterium RBG_16_63_12	0	0	0	0	0	0	0	0	0	0	0	0	0	0	0	0	0	0	0	0	0	0	0	0	0	0	0	0	0	0	0	0	0	0	0	0	0	0	0	0	0	0	0	0	0	0	0
OGQ00318.1	2-oxoacid:ferredoxin oxidoreductase subunit gamma	Deltaproteobacteria bacterium RBG_19FT_COMBO_52_11	0	0	0	0	0	0	0	0	0	0	0	0	0	0	0	0	0	0	0	0	0	0	0	0	0	0	0	0	0	0	0	0	0	0	0	0	0	0	0	0	0	0	0	1	0	0	0
KPK88997.1	2-oxoacid:ferredoxin oxidoreductase subunit gamma	Deltaproteobacteria bacterium SM23_61	0	0	0	0	0	0	0	0	0	0	0	1	0	0	0	0	0	0	0	0	0	0	0	0	0	0	0	0	0	0	0	0	0	0	0	0	0	0	0	0	0	0	0	0	0	0	0
RJP58738.1	2-oxoacid:ferredoxin oxidoreductase subunit gamma	Deltaproteobacteria bacterium SURF_MAG	0	0	0	0	0	0	0	0	0	0	0	0	0	0	0	0	0	0	0	0	0	0	0	0	0	0	0	0	0	0	0	0	0	0	0	0	0	0	0	0	0	0	0	0	0	0	0
OGW41122.1	2-oxoacid:ferredoxin oxidoreductase subunit gamma	Nitrospirae bacterium RBG_13_39_12	0	0	0	0	0	0	0	0	0	0	0	0	0	0	0	0	0	0	0	0	0	0	0	0	0	0	0	0	0	0	0	0	0	0	0	0	0	0	0	0	0	0	0	0	0	0	0
OGW44854.1	2-oxoacid:ferredoxin oxidoreductase subunit gamma	Nitrospirae bacterium RBG_13_41_22	0	0	0	0	0	0	0	0	0	0	0	0	0	0	0	0	0	0	0	0	0	0	0	0	0	0	0	0	0	0	0	0	0	0	0	0	0	0	0	0	0	0	0	0	0	0	0
OHB65286.1	2-oxoacid:ferredoxin oxidoreductase subunit gamma	Planctomycetes bacterium RBG_13_50_24	0	0	0	0	0	0	0	0	0	0	0	0	0	0	0	0	0	0	0	0	0	0	0	0	0	0	0	0	0	0	0	0	0	0	0	0	0	0	0	0	0	0	0	0	0	0	0
KQC06844.1	2-oxoacid:ferredoxin oxidoreductase subunit gamma	Smithella sp. SDB	0	0	0	0	0	0	0	0	0	0	0	0	0	0	0	0	0	0	0	0	0	0	0	0	0	0	0	0	0	0	0	0	0	0	0	0	0	0	0	0	0	0	0	0	0	0	0
WP_028894009.1	2-oxoacid:ferredoxin oxidoreductase subunit gamma	Syntrophorhabdus aromaticivorans	0	0	0	0	0	0	0	0	0	0	0	0	0	0	0	0	0	0	0	0	0	0	0	0	0	0	0	0	0	0	0	0	0	0	0	0	0	0	0	0	0	0	0	0	0	0	0
ACB08039.1	2-oxoacid:ferredoxin oxidoreductase, beta subunit	Candidatus Korarchaeum cryptofilum OPF8	0	0	0	0	0	0	0	0	0	0	0	0	0	0	0	0	0	0	0	0	0	0	0	0	0	0	0	0	0	0	0	0	0	0	0	1	0	0	0	0	0	0	0	0	0	0	0
fig|192952.1.peg.2340	2-oxoglutarate decarboxylase (EC 4.1.1.71)	Methanosarcina mazei Go1	0	0	0	0	0	0	0	0	0	0	0	0	0	0	0	0	0	0	0	0	0	0	0	0	0	0	0	0	0	0	0	0	0	0	0	0	0	0	0	0	0	0	0	0	0	0	0
fig|234267.13.peg.5553	2-oxoglutarate decarboxylase (EC 4.1.1.71)	Solibacter usitatus Ellin6076	0	0	0	0	0	0	0	0	0	0	0	0	0	0	0	0	0	0	0	0	0	0	0	0	0	0	0	0	0	0	0	0	0	0	0	0	0	0	0	0	0	0	0	0	0	0	0
ORJ60236.1	2-oxoglutarate dehydrogenase E1 component	Geothermobacter sp. EPR-M	0	0	0	0	0	0	0	0	0	0	0	0	0	0	0	0	0	0	0	0	0	0	0	0	0	0	0	0	0	0	0	0	0	0	0	0	0	0	0	0	0	0	0	0	0	0	0
fig|891.1.peg.2541	2-oxoglutarate dehydrogenase E1 component (EC 1.2.4.2)	Desulfuromonas acetoxidans	0	0	0	0	0	0	0	0	0	0	0	0	0	0	0	0	0	0	0	0	0	0	0	0	0	0	0	0	0	0	0	0	0	0	0	0	0	0	0	0	0	0	0	0	0	0	0
fig|243231.1.peg.2433	2-oxoglutarate dehydrogenase E1 component (EC 1.2.4.2)	Geobacter sulfurreducens PCA	0	0	0	0	0	0	0	0	0	0	0	0	0	0	0	0	0	0	0	0	0	0	0	0	0	0	0	0	0	0	0	0	0	0	0	0	0	0	0	0	0	0	0	0	0	0	0
fig|351605.4.peg.1246	2-oxoglutarate dehydrogenase E1 component (EC 1.2.4.2)	Geobacter uraniireducens Rf4	0	0	0	0	0	0	0	0	0	0	0	0	0	0	0	0	0	0	0	0	0	0	0	0	0	0	0	0	0	0	0	0	0	0	0	0	0	0	0	0	0	0	0	0	0	0	0
fig|204669.11.peg.3739	2-oxoglutarate dehydrogenase E1 component (EC 1.2.4.2)	Koribacter versatilis Ellin345	0	0	0	0	0	0	0	0	0	0	0	0	0	0	0	0	0	0	0	0	0	0	0	0	0	0	0	0	0	0	0	0	0	0	0	0	0	0	0	0	0	0	0	0	0	0	0
SES62543.1	2-oxoglutarate ferredoxin oxidoreductase subunit alpha	Anaerobranca gottschalkii DSM 13577	0	0	0	0	0	0	0	0	0	0	0	0	0	0	0	0	0	0	0	0	0	0	0	0	0	0	0	0	0	0	0	0	0	0	0	0	0	0	0	0	0	0	0	0	0	0	0
OGF53089.1	2-oxoglutarate ferredoxin oxidoreductase subunit alpha	Candidatus Fraserbacteria bacterium RBG_16_55_9	0	0	0	0	0	0	0	0	0	0	0	0	0	0	0	0	0	0	0	0	0	0	0	0	0	0	0	0	0	0	1	0	0	0	0	0	0	0	0	0	0	0	0	0	0	0	0
OGK93213.1	2-oxoglutarate ferredoxin oxidoreductase subunit alpha	Candidatus Rokubacteria bacterium RBG_16_73_20	0	0	0	0	0	0	0	0	0	0	0	0	0	0	0	0	0	0	0	0	0	0	0	0	0	0	0	0	0	0	0	0	0	0	0	0	0	0	0	0	0	0	0	0	0	0	0
KPK24939.1	2-oxoglutarate ferredoxin oxidoreductase subunit alpha	Dehalococcoidia bacterium SG8_51_3	0	0	0	0	0	0	0	0	0	0	0	0	0	0	0	0	0	0	0	0	0	0	0	0	0	0	0	0	0	0	0	0	0	0	0	0	0	0	0	0	0	0	0	0	0	0	0
OGS47518.1	2-oxoglutarate ferredoxin oxidoreductase subunit alpha	Euryarchaeota archaeon RBG_16_67_27	0	0	0	0	0	0	0	0	0	0	0	0	0	1	0	1	0	0	0	0	0	0	0	0	0	0	0	1	0	0	0	0	0	0	0	0	0	0	0	0	0	0	0	0	0	0	0
OGS61843.1	2-oxoglutarate ferredoxin oxidoreductase subunit alpha	Euryarchaeota archaeon RBG_19FT_COMBO_69_17	0	0	0	0	0	0	0	0	0	0	0	0	1	0	0	0	1	0	0	0	0	0	0	0	0	0	0	0	0	1	0	0	0	0	0	0	0	0	0	0	0	0	0	1	0	0	0
AJF06017.1	2-oxoglutarate ferredoxin oxidoreductase subunit alpha	Geoalkalibacter subterraneus	0	0	0	0	0	0	0	0	0	0	0	0	0	0	0	0	0	0	0	0	0	0	0	0	0	0	0	0	0	0	0	0	0	0	0	0	0	0	0	0	0	0	0	0	0	0	0
KON31484.1	2-oxoglutarate ferredoxin oxidoreductase subunit alpha	miscellaneous Crenarchaeota group-15 archaeon DG-45	0	0	0	0	0	0	0	0	0	0	0	0	0	0	0	0	0	0	0	0	0	0	0	0	0	0	0	0	0	0	0	0	0	0	0	0	1	2	1	0	0	0	0	0	0	0	0
WP_028893233.1	2-oxoglutarate ferredoxin oxidoreductase subunit alpha	Syntrophorhabdus aromaticivorans	0	0	0	0	0	0	0	0	0	0	0	0	0	0	0	0	0	0	0	0	0	0	0	0	0	0	0	0	0	0	0	0	0	0	0	0	0	0	0	0	0	0	0	0	0	0	0
SFP95937.1	2-oxoglutarate ferredoxin oxidoreductase subunit beta	Caldicoprobacter faecalis	0	0	0	0	0	0	0	0	0	0	0	0	0	0	1	0	1	0	0	0	0	0	0	0	0	0	0	0	0	0	0	0	0	0	0	0	0	0	0	0	0	0	0	0	0	0	0
BAJ51485.1	2-oxoglutarate ferredoxin oxidoreductase subunit beta	Candidatus Caldiarchaeum subterraneum	0	0	0	0	0	0	0	0	0	0	0	0	0	0	1	0	0	0	0	0	0	0	0	0	0	0	0	0	0	0	0	0	0	0	0	0	0	0	0	0	0	0	0	1	0	0	0
SKA07799.1	2-oxoglutarate ferredoxin oxidoreductase subunit beta	Geobacter thiogenes	0	0	0	0	0	0	0	0	0	0	0	0	0	0	0	0	0	0	0	0	0	0	0	0	0	0	0	0	0	0	0	0	0	0	0	0	0	0	0	0	0	0	0	0	0	0	0
OFY67100.1	2-oxoglutarate ferredoxin oxidoreductase subunit gamma	Bacteroidetes bacterium RBG_13_42_15	0	0	0	0	0	0	0	0	0	0	0	0	0	0	0	0	0	0	0	0	0	0	0	0	0	0	0	0	0	0	0	0	0	0	0	0	0	0	0	0	0	0	0	0	0	0	0
OGC10219.1	2-oxoglutarate ferredoxin oxidoreductase subunit gamma	candidate division KSB1 bacterium RBG_16_48_16	0	0	0	0	0	0	0	0	0	0	0	0	0	0	0	0	0	0	0	0	0	0	0	0	0	0	0	0	0	0	0	0	0	0	0	0	0	0	0	0	0	0	0	0	0	0	0
OGO27047.1	2-oxoglutarate ferredoxin oxidoreductase subunit gamma	Chloroflexi bacterium RBG_16_54_11	0	0	0	0	0	0	0	0	0	0	0	0	0	0	0	0	0	0	0	0	0	0	0	0	0	0	0	0	0	0	0	0	0	0	0	0	0	0	0	0	0	0	0	0	0	0	0
OGP69655.1	2-oxoglutarate ferredoxin oxidoreductase subunit gamma	Deltaproteobacteria bacterium RBG_13_47_9	0	0	0	0	0	0	0	0	0	0	0	0	0	0	0	0	0	0	0	0	0	0	0	0	0	0	0	0	0	0	0	0	0	0	0	0	0	0	0	0	0	0	0	0	0	0	0
KPK86822.1	2-oxoglutarate ferredoxin oxidoreductase subunit gamma	Deltaproteobacteria bacterium SM23_61	0	0	0	0	0	0	0	0	0	0	0	0	0	0	0	0	0	0	0	0	0	0	0	0	0	0	0	0	0	0	0	0	0	0	0	0	0	0	0	0	0	0	0	0	0	0	0
KPK87973.1	2-oxoglutarate ferredoxin oxidoreductase subunit gamma	Deltaproteobacteria bacterium SM23_61	0	0	0	0	0	0	0	0	0	0	0	0	0	0	0	0	0	0	0	0	0	0	0	0	0	0	0	0	0	0	0	0	0	0	0	0	0	0	0	0	0	0	0	0	0	0	0
SKA07784.1	2-oxoglutarate ferredoxin oxidoreductase subunit gamma	Geobacter thiogenes	0	0	0	0	0	0	0	0	0	0	0	0	0	0	0	0	0	0	0	0	0	0	0	0	0	0	0	0	0	0	0	0	0	0	0	0	0	0	0	0	0	0	0	0	0	0	0
OGU00455.1	2-oxoglutarate ferredoxin oxidoreductase subunit gamma	Geobacteraceae bacterium GWB2_52_12	0	0	0	0	0	0	0	0	0	0	0	0	0	0	0	0	0	0	0	0	0	0	0	0	0	0	0	0	0	0	0	0	0	0	0	0	0	0	0	0	0	0	0	0	0	0	0
OGU05681.1	2-oxoglutarate ferredoxin oxidoreductase subunit gamma	Geobacteraceae bacterium GWC2_55_20	0	0	0	0	0	0	0	0	0	0	0	0	0	0	0	0	0	0	0	0	0	0	0	0	0	0	0	0	0	0	0	0	0	0	0	0	0	0	0	0	0	0	0	0	0	0	0
WP_015791337.1	2-oxoglutarate ferredoxin oxidoreductase subunit gamma	Methanocaldococcus fervens	0	0	0	0	0	0	0	0	0	0	0	0	0	0	0	1	0	0	0	0	0	0	0	0	0	0	0	0	0	0	0	0	0	0	0	0	0	0	0	0	0	0	0	0	0	0	0
WP_013099506.1	2-oxoglutarate ferredoxin oxidoreductase subunit gamma	Methanocaldococcus infernus	0	0	0	0	0	0	0	0	0	0	0	0	0	0	0	0	0	0	0	0	0	0	0	0	0	1	0	0	0	1	0	0	0	0	0	0	0	0	0	0	0	0	0	0	0	0	0
WP_015733314.1	2-oxoglutarate ferredoxin oxidoreductase subunit gamma	Methanocaldococcus vulcanius	0	0	0	0	0	0	0	0	0	0	0	0	0	0	0	0	0	0	0	0	0	0	0	0	0	1	0	0	0	0	0	0	0	0	0	0	0	0	0	0	0	0	0	0	0	0	0
WP_013799561.1	2-oxoglutarate ferredoxin oxidoreductase subunit gamma	Methanotorris igneus	0	0	0	0	0	0	0	0	0	0	0	0	0	0	0	0	0	0	0	0	0	0	0	0	0	0	0	0	0	0	0	0	0	0	0	0	0	0	0	0	0	0	0	0	0	0	0
EMR72977.1	2-oxoglutarate ferredoxin oxidoreductase, alpha subunit	Thermoplasmatales archaeon SCGC AB-539-N05	0	0	0	0	0	1	0	0	0	0	0	0	0	0	0	0	0	0	0	0	0	0	0	0	0	0	0	0	0	0	0	0	0	0	0	0	0	0	0	0	0	0	0	0	0	0	0
SNB45799.1	2-oxoglutarate ferredoxin oxidoreductase, beta subunit	Geobacter sp. DSM 9736	0	0	0	0	0	0	0	0	0	0	0	0	0	0	0	0	0	0	0	0	0	0	0	0	0	0	0	0	0	0	0	0	0	0	0	0	0	0	0	0	0	0	0	0	0	0	0
EMR72976.1	2-oxoglutarate ferredoxin oxidoreductase, beta subunit	Thermoplasmatales archaeon SCGC AB-539-N05	0	0	0	0	0	1	0	0	0	0	0	0	0	0	0	0	0	0	0	0	0	0	0	0	0	0	0	0	0	0	0	0	0	0	0	0	0	0	0	0	0	0	0	0	0	0	0
WP_072905737.1	2-oxoglutarate oxidoreductase	Anaerobranca californiensis	0	0	0	0	0	0	0	0	0	0	0	0	0	0	0	0	0	0	0	0	0	0	0	0	0	0	0	0	0	0	0	0	0	0	0	0	0	0	0	0	0	0	0	0	0	0	0
RJP53965.1	2-oxoglutarate oxidoreductase	Anaerolineaceae bacterium SURF_MAG	0	0	0	0	0	0	0	0	0	0	0	0	0	0	0	0	0	0	0	0	0	0	0	0	0	0	0	0	0	0	0	0	0	0	0	0	0	0	0	0	0	0	0	0	0	0	0
OFY38967.1	2-oxoglutarate oxidoreductase	Bacteroidetes bacterium RBG_13_44_24	0	0	0	0	0	0	0	0	0	0	0	0	0	0	0	0	0	0	0	0	0	0	0	0	0	0	0	0	0	0	0	0	0	0	0	0	0	0	0	0	0	0	0	0	0	0	0
RJP23088.1	2-oxoglutarate oxidoreductase	Candidatus Abyssubacteria bacterium SURF_5 SURF_MAG	0	0	0	0	0	0	0	0	0	0	0	0	0	0	0	0	0	0	0	0	0	0	0	0	0	0	0	0	0	0	0	0	0	0	0	0	0	0	0	0	0	0	0	0	0	0	0
OIP66961.1	2-oxoglutarate oxidoreductase	Candidatus Atribacteria bacterium CG2_30_33_13	0	0	0	0	0	0	0	0	0	0	0	0	0	0	0	0	0	0	0	0	0	0	0	0	0	0	0	0	0	0	0	0	0	0	0	0	0	0	0	0	0	0	0	1	0	0	0
OGN94504.1	2-oxoglutarate oxidoreductase	Chloroflexi bacterium RBG_13_50_10	0	0	0	0	0	0	0	0	0	0	0	0	0	0	0	0	0	0	0	0	0	0	0	0	0	0	0	0	0	0	0	0	0	0	0	0	0	0	0	0	0	0	0	0	0	0	0
OGP74124.1	2-oxoglutarate oxidoreductase	Deltaproteobacteria bacterium RBG_16_50_11	0	0	0	0	0	0	0	0	0	0	0	0	0	0	0	0	0	0	0	0	0	0	0	0	0	0	0	0	0	0	0	0	0	0	0	0	0	0	0	0	0	0	0	0	0	0	0
OGQ08541.1	2-oxoglutarate oxidoreductase	Deltaproteobacteria bacterium RBG_19FT_COMBO_46_12	0	0	0	0	0	0	0	0	0	0	0	0	0	0	0	0	0	0	0	0	0	0	0	0	0	0	0	0	0	0	0	0	0	0	0	0	0	0	0	0	0	0	0	0	0	0	0
RJP57146.1	2-oxoglutarate oxidoreductase	Deltaproteobacteria bacterium SURF_MAG	0	0	0	0	0	0	0	0	0	0	0	0	0	0	0	0	0	0	0	0	0	0	0	0	0	0	0	0	0	0	0	0	0	0	0	0	0	0	0	0	0	0	0	0	0	0	0
RJP58447.1	2-oxoglutarate oxidoreductase	Deltaproteobacteria bacterium SURF_MAG	0	0	0	0	0	0	0	0	0	0	0	0	0	0	0	0	0	0	0	0	0	0	0	0	0	0	0	0	0	0	0	0	0	0	0	0	0	0	0	0	0	0	0	0	0	0	0
OGU84029.1	2-oxoglutarate oxidoreductase	Ignavibacteria bacterium RBG_16_35_7	0	0	0	0	0	0	0	0	0	0	0	0	0	0	0	0	0	0	0	0	0	0	0	0	0	0	0	0	0	0	0	0	0	0	0	0	0	0	0	0	0	0	0	0	0	0	0
OGW57142.1	2-oxoglutarate oxidoreductase	Nitrospirae bacterium RBG_16_43_8	0	0	0	0	0	0	0	0	0	0	0	0	0	0	0	0	0	0	0	0	0	0	0	0	0	0	0	0	0	0	0	0	0	0	0	0	0	0	0	0	0	0	0	0	0	0	0
KFO67521.1	2-oxoglutarate oxidoreductase	Smithella sp. SCADC	0	0	0	0	0	0	0	0	0	0	0	0	0	0	0	0	0	0	0	0	0	0	0	0	0	0	0	0	0	0	0	0	0	0	0	0	0	0	0	0	0	0	0	0	0	0	0
OHE56469.1	2-oxoglutarate oxidoreductase	Thermodesulfovibrio sp. RBG_19FT_COMBO_41_18	0	0	0	0	0	0	0	0	0	0	0	0	0	0	0	0	0	0	0	0	0	0	0	0	0	0	0	0	0	0	0	0	0	0	0	0	0	0	0	0	0	0	0	0	0	0	0
OHE55315.1	2-oxoglutarate oxidoreductase	Thermodesulfovibrio sp. RBG_19FT_COMBO_42_12	0	0	0	0	0	0	0	0	0	0	0	0	0	0	0	0	0	0	0	0	0	0	0	0	0	0	0	0	0	0	0	0	0	0	0	0	0	0	0	0	0	0	0	0	0	0	0
ESP63055.1	2-oxoglutarate oxidoreductase, alpha subunit	Smithella sp. ME-1	0	0	0	0	0	0	0	0	0	0	0	0	0	0	0	0	0	0	0	0	0	0	0	0	0	0	0	0	0	0	0	0	0	0	0	0	0	0	0	0	0	0	0	0	0	0	0
fig|272557.1.peg.1511	2-oxoglutarate oxidoreductase, alpha subunit (EC 1.2.7.3)	Aeropyrum pernix K1	0	0	0	0	0	0	0	0	0	0	0	0	0	0	0	0	0	0	0	0	0	0	0	0	0	0	0	0	0	0	0	0	0	0	0	1	0	0	0	0	0	0	0	0	0	0	0
fig|429009.3.peg.1392	2-oxoglutarate oxidoreductase, alpha subunit (EC 1.2.7.3)	Ammonifex degensii KC4	0	0	0	0	0	0	0	0	0	0	0	1	0	0	0	0	0	0	0	0	0	0	0	0	0	0	0	0	0	0	0	0	0	0	0	0	0	0	0	0	0	0	0	0	0	0	0
fig|706587.4.peg.3454	2-oxoglutarate oxidoreductase, alpha subunit (EC 1.2.7.3)	Desulfomonile tiedjei DSM 6799	0	0	0	0	0	0	0	0	0	0	0	0	0	0	0	0	0	0	0	0	0	0	0	0	0	0	0	0	0	0	0	0	0	0	0	0	0	0	0	0	0	0	0	0	0	0	0
fig|760568.4.peg.2059	2-oxoglutarate oxidoreductase, alpha subunit (EC 1.2.7.3)	Desulfotomaculum kuznetsovii DSM 6115	0	0	0	0	0	0	0	0	0	0	0	0	0	0	0	0	0	0	0	0	0	0	0	0	0	0	0	0	0	0	0	0	0	0	0	0	0	0	0	0	0	0	0	1	0	0	0
fig|1111068.3.peg.1449	2-oxoglutarate oxidoreductase, alpha subunit (EC 1.2.7.3)	Geobacillus thermoleovorans CCB_US3_UF5	0	0	0	0	0	0	0	0	0	0	0	0	0	0	0	0	0	0	0	0	0	0	0	0	0	0	0	0	0	0	0	0	0	0	0	0	0	0	0	0	0	0	0	0	0	0	0
fig|903818.3.peg.1062	2-oxoglutarate oxidoreductase, alpha subunit (EC 1.2.7.3)	Holophaga foetida DSM 6591	0	0	0	0	0	0	0	0	0	0	0	0	0	0	0	0	0	0	0	0	0	0	0	0	0	0	0	0	0	0	0	0	0	0	0	0	0	0	0	0	0	0	0	0	0	0	0
fig|903818.3.peg.3103	2-oxoglutarate oxidoreductase, alpha subunit (EC 1.2.7.3)	Holophaga foetida DSM 6591	0	0	0	0	0	0	0	0	0	0	0	0	0	0	0	0	0	0	0	0	0	0	0	0	0	0	0	0	0	0	0	0	0	0	0	0	0	0	0	0	0	0	0	0	0	0	0
fig|945713.3.peg.272	2-oxoglutarate oxidoreductase, alpha subunit (EC 1.2.7.3)	Ignavibacterium album JCM 16511	0	0	0	0	0	0	0	0	0	0	0	0	0	0	0	0	0	0	0	0	0	0	0	0	0	0	0	0	0	0	0	0	0	0	0	0	0	0	0	0	0	0	0	0	0	0	0
fig|204669.11.peg.1014	2-oxoglutarate oxidoreductase, alpha subunit (EC 1.2.7.3)	Koribacter versatilis Ellin345	0	0	0	0	0	0	0	0	0	0	0	0	0	0	0	0	0	0	0	0	0	0	0	0	0	0	0	0	0	0	0	0	0	0	0	0	0	0	0	0	0	0	0	0	0	0	0
fig|186497.1.peg.1818	2-oxoglutarate oxidoreductase, alpha subunit (EC 1.2.7.3)	Pyrococcus furiosus DSM 3638	0	0	0	0	0	0	0	0	0	0	0	0	0	0	0	0	0	0	0	0	0	0	0	0	0	0	0	0	0	0	0	0	0	0	0	0	0	0	0	0	0	0	0	0	0	0	0
fig|234267.9.peg.7294	2-oxoglutarate oxidoreductase, alpha subunit (EC 1.2.7.3)	Solibacter usitatus Ellin6076	0	0	0	0	0	0	0	0	0	0	0	0	0	0	0	0	0	0	0	0	0	0	0	0	0	0	0	0	0	0	0	0	0	0	0	0	0	0	0	0	0	0	0	0	0	0	0
fig|234267.13.peg.7287	2-oxoglutarate oxidoreductase, alpha subunit (EC 1.2.7.3)	Solibacter usitatus Ellin6076	0	0	0	0	0	0	0	0	0	0	0	0	0	0	0	0	0	0	0	0	0	0	0	0	0	0	0	0	0	0	0	0	0	0	0	0	0	0	0	0	0	0	0	0	0	0	0
fig|867903.3.peg.802	2-oxoglutarate oxidoreductase, alpha subunit (EC 1.2.7.3)	Thermaerobacter subterraneus DSM 13965	0	0	0	0	0	0	0	0	0	0	0	0	0	0	0	0	0	0	0	0	0	0	0	0	0	0	0	0	0	0	0	0	0	0	0	0	0	0	0	0	0	0	0	0	0	0	0
fig|635013.3.peg.1789	2-oxoglutarate oxidoreductase, alpha subunit (EC 1.2.7.3)	Thermincola sp. JR	0	0	0	0	0	0	0	0	0	0	0	0	0	0	0	1	0	0	0	0	0	0	0	0	0	0	0	0	0	0	0	0	0	0	0	0	0	0	0	0	0	0	0	0	0	0	0
fig|368408.5.peg.1553	2-oxoglutarate oxidoreductase, alpha subunit (EC 1.2.7.3)	Thermofilum pendens Hrk 5	0	0	0	0	0	0	0	0	0	0	0	0	0	0	0	0	0	0	0	0	0	0	0	0	0	0	0	0	0	0	0	0	0	0	0	0	0	0	0	1	3	0	0	0	0	0	0
fig|401526.3.peg.2755	2-oxoglutarate oxidoreductase, alpha subunit (EC 1.2.7.3)	Thermosinus carboxydivorans Nor1	0	0	0	0	0	0	0	0	0	0	0	0	0	0	0	0	0	0	0	0	0	0	0	0	0	0	0	0	0	0	0	0	0	0	0	0	0	0	0	0	0	0	1	0	0	0	0
fig|240015.3.peg.331	2-oxoglutarate oxidoreductase, beta subunit (EC 1.2.7.3)	Acidobacterium capsulatum ATCC 51196	0	0	0	0	0	0	0	0	0	0	0	0	0	0	0	0	0	0	0	0	0	0	0	0	0	0	0	0	0	0	0	0	0	0	0	0	0	0	0	0	0	0	0	0	0	0	0
fig|760568.4.peg.2058	2-oxoglutarate oxidoreductase, beta subunit (EC 1.2.7.3)	Desulfotomaculum kuznetsovii DSM 6115	0	0	0	0	0	0	0	0	0	0	0	0	0	0	0	0	0	0	0	0	0	0	0	0	0	0	0	0	0	0	0	0	0	0	0	0	0	0	0	0	0	0	0	1	0	0	0
fig|398767.5.peg.2237	2-oxoglutarate oxidoreductase, beta subunit (EC 1.2.7.3)	Geobacter lovleyi SZ	0	0	0	0	0	0	0	0	0	0	0	0	0	0	0	0	0	0	0	0	0	0	0	0	0	0	0	0	0	0	0	0	0	0	0	0	0	0	0	0	0	0	0	0	0	0	0
fig|903818.3.peg.1061	2-oxoglutarate oxidoreductase, beta subunit (EC 1.2.7.3)	Holophaga foetida DSM 6591	0	0	0	0	0	0	0	0	0	0	0	0	0	0	0	0	0	0	0	0	0	0	0	0	0	0	0	0	0	0	0	0	0	0	0	0	0	0	0	0	0	0	0	0	0	0	0
fig|903818.3.peg.3104	2-oxoglutarate oxidoreductase, beta subunit (EC 1.2.7.3)	Holophaga foetida DSM 6591	0	0	0	0	0	0	0	0	0	0	0	0	0	0	0	0	0	0	0	0	0	0	0	0	0	0	0	0	0	0	0	0	0	0	0	0	0	0	0	0	0	0	0	0	0	0	0
fig|415426.7.peg.1084	2-oxoglutarate oxidoreductase, beta subunit (EC 1.2.7.3)	Hyperthermus butylicus DSM 5456	0	0	0	0	0	0	0	0	0	0	0	0	0	0	0	0	0	0	0	0	0	0	0	0	0	0	0	0	0	0	0	0	0	0	0	1	1	0	0	0	0	0	0	0	1	0	0
fig|204669.11.peg.1923	2-oxoglutarate oxidoreductase, beta subunit (EC 1.2.7.3)	Koribacter versatilis Ellin345	0	0	0	0	0	0	0	0	0	0	0	0	0	0	0	0	0	0	0	0	0	0	0	0	0	0	0	0	0	0	0	0	0	0	0	0	0	0	0	0	0	0	0	0	0	0	0
fig|204669.11.peg.1015	2-oxoglutarate oxidoreductase, beta subunit (EC 1.2.7.3)	Koribacter versatilis Ellin345	0	0	0	0	0	0	0	0	0	0	0	0	0	0	0	0	0	0	0	0	0	0	0	0	0	0	0	0	0	0	0	0	0	0	0	0	0	0	0	0	0	0	0	0	0	0	0
fig|186497.1.peg.1819	2-oxoglutarate oxidoreductase, beta subunit (EC 1.2.7.3)	Pyrococcus furiosus DSM 3638	0	0	0	0	0	0	0	0	0	0	0	0	0	0	0	0	0	0	0	0	0	0	0	0	0	0	0	0	0	0	0	0	0	0	0	0	0	0	0	0	0	0	0	0	0	0	0
fig|234267.13.peg.8027	2-oxoglutarate oxidoreductase, beta subunit (EC 1.2.7.3)	Solibacter usitatus Ellin6076	0	0	0	0	0	0	0	0	0	0	0	0	0	0	0	0	0	0	0	0	0	0	0	0	0	0	0	0	0	0	0	0	0	0	0	0	0	0	0	0	0	0	0	0	0	0	0
fig|1051632.4.peg.2354	2-oxoglutarate oxidoreductase, beta subunit (EC 1.2.7.3)	Sulfobacillus acidophilus TPY	0	0	0	0	0	0	0	0	0	0	0	0	0	0	0	0	0	0	0	0	0	0	0	0	0	0	0	0	0	0	0	0	0	0	0	0	0	0	0	0	0	0	0	0	0	0	0
fig|867903.3.peg.803	2-oxoglutarate oxidoreductase, beta subunit (EC 1.2.7.3)	Thermaerobacter subterraneus DSM 13965	0	0	0	0	0	0	0	0	0	0	0	0	0	0	0	0	0	0	0	0	0	0	0	0	0	0	0	0	0	0	0	0	0	0	0	0	0	0	0	0	0	0	0	0	0	0	0
fig|273068.5.peg.2199	2-oxoglutarate oxidoreductase, beta subunit (EC 1.2.7.3)	Thermoanaerobacter tengcongensis MB4	0	0	0	0	0	0	0	0	0	0	0	0	0	0	0	0	0	0	0	0	0	0	0	0	0	0	0	0	0	0	0	0	0	0	0	0	0	0	0	0	0	0	1	0	0	0	0
fig|289376.4.peg.1025	2-oxoglutarate oxidoreductase, beta subunit (EC 1.2.7.3)	Thermodesulfovibrio yellowstonii DSM 11347	0	0	0	0	0	0	0	0	0	0	0	0	0	0	0	0	0	0	0	0	0	0	0	0	0	0	0	0	0	0	0	0	0	0	0	0	0	0	0	0	0	0	0	0	0	0	0
fig|368408.5.peg.1552	2-oxoglutarate oxidoreductase, beta subunit (EC 1.2.7.3)	Thermofilum pendens Hrk 5	0	0	0	0	0	0	0	0	0	0	0	0	0	0	0	0	0	0	0	0	0	0	0	0	0	0	0	0	0	0	0	0	0	0	0	0	0	0	0	1	0	0	0	0	0	0	0
fig|401526.3.peg.2756	2-oxoglutarate oxidoreductase, beta subunit (EC 1.2.7.3)	Thermosinus carboxydivorans Nor1	0	0	0	0	0	0	0	0	0	0	0	0	0	0	0	0	0	0	0	0	0	0	0	0	0	0	0	0	0	0	0	0	0	0	0	0	0	0	0	0	0	0	0	0	0	0	0
fig|204669.6.peg.1796	2-oxoglutarate oxidoreductase, delta subunit, putative (EC 1.2.7.3)	Acidobacteria bacterium Ellin345	0	0	0	0	0	0	0	0	0	0	0	0	0	0	0	0	0	0	0	0	0	0	0	0	0	0	0	0	0	0	0	0	0	0	0	0	0	0	0	0	0	0	0	0	0	0	0
fig|447217.4.peg.1941	2-oxoglutarate oxidoreductase, delta subunit, putative (EC 1.2.7.3)	Anaeromyxobacter sp. K	0	0	0	0	0	0	0	0	0	0	0	0	0	0	0	0	0	0	0	0	0	0	0	0	0	0	0	0	0	0	0	0	0	0	0	0	0	0	0	0	0	0	0	0	0	0	0
fig|696369.3.peg.1444	2-oxoglutarate oxidoreductase, delta subunit, putative (EC 1.2.7.3)	Desulfotomaculum nigrificans DSM 574	0	0	0	0	0	0	0	0	0	0	0	0	0	0	0	0	0	0	0	0	0	0	0	0	0	0	0	0	0	0	0	0	0	0	0	0	0	0	0	0	0	0	0	0	0	0	0
fig|269799.3.peg.1202	2-oxoglutarate oxidoreductase, delta subunit, putative (EC 1.2.7.3)	Geobacter metallireducens GS-15	0	0	0	0	0	0	0	0	0	0	0	0	0	0	0	0	0	0	0	0	0	0	0	0	0	0	0	0	0	0	0	0	0	0	0	0	0	0	0	0	0	0	0	0	0	0	0
fig|1191523.3.peg.2387	2-oxoglutarate oxidoreductase, delta subunit, putative (EC 1.2.7.3)	Melioribacter roseus P3M	0	0	0	0	0	0	0	0	0	0	0	0	0	0	0	0	0	0	0	0	0	0	0	0	0	0	0	0	0	0	0	0	0	0	0	0	0	0	0	0	0	0	0	1	0	0	0
fig|406327.7.peg.1017	2-oxoglutarate oxidoreductase, delta subunit, putative (EC 1.2.7.3)	Methanococcus vannieli vannielii SB	0	0	0	0	0	1	0	0	0	0	0	0	0	0	0	0	0	0	0	0	0	0	0	0	0	1	0	0	0	0	0	0	0	0	0	0	0	0	0	0	0	0	0	0	0	0	0
fig|456442.10.peg.725	2-oxoglutarate oxidoreductase, delta subunit, putative (EC 1.2.7.3)	Methanoregula boonei 6A8	0	0	1	0	0	0	0	0	0	0	0	0	0	0	0	0	0	0	0	0	0	0	0	0	0	0	0	0	0	0	0	0	0	0	0	0	0	0	0	0	0	0	0	0	0	0	0
fig|357808.3.peg.1314	2-oxoglutarate oxidoreductase, delta subunit, putative (EC 1.2.7.3)	Roseiflexus sp. RS-1	0	0	0	0	0	0	0	0	0	0	0	0	0	0	0	0	0	0	0	0	0	0	0	0	0	0	0	0	0	0	0	0	0	0	0	0	0	0	0	0	0	0	0	0	0	0	0
fig|635013.3.peg.1790	2-oxoglutarate oxidoreductase, delta subunit, putative (EC 1.2.7.3)	Thermincola sp. JR	0	0	0	0	0	0	0	0	0	0	0	0	0	0	0	0	0	0	0	0	0	0	0	0	0	0	0	0	0	0	0	0	0	0	0	0	0	0	0	0	0	0	0	0	0	0	0
fig|69014.3.peg.1364	2-oxoglutarate oxidoreductase, delta subunit, putative (EC 1.2.7.3)	Thermococcus kodakarensis KOD1	0	0	0	0	0	0	0	0	0	0	0	0	1	0	0	0	0	0	0	0	0	0	0	0	0	0	0	0	0	0	0	0	0	0	0	0	0	0	0	0	0	0	0	0	0	0	0
fig|760568.4.peg.3364	2-oxoglutarate oxidoreductase, gamma subunit (EC 1.2.7.3)	Desulfotomaculum kuznetsovii DSM 6115	0	0	0	0	0	0	0	0	0	0	0	0	0	0	0	0	0	0	0	0	0	0	0	0	0	0	0	0	0	0	0	0	0	0	0	0	0	0	0	0	0	0	0	0	0	0	0
fig|945713.3.peg.274	2-oxoglutarate oxidoreductase, gamma subunit (EC 1.2.7.3)	Ignavibacterium album JCM 16511	0	0	0	0	0	0	0	0	0	0	0	0	0	0	0	0	0	0	0	0	0	0	0	0	0	0	0	0	0	0	0	0	0	0	0	0	0	0	0	0	0	0	0	0	0	0	0
fig|204669.11.peg.1922	2-oxoglutarate oxidoreductase, gamma subunit (EC 1.2.7.3)	Koribacter versatilis Ellin345	0	0	0	0	0	0	0	0	0	0	0	0	0	0	0	0	0	0	0	0	0	0	0	0	0	0	0	0	0	0	0	0	0	0	0	0	0	0	0	0	0	0	0	0	0	0	0
fig|406327.7.peg.650	2-oxoglutarate oxidoreductase, gamma subunit (EC 1.2.7.3)	Methanococcus vannieli vannielii SB	0	0	0	0	0	1	0	0	0	0	0	0	0	0	0	0	0	0	0	0	0	0	0	0	0	0	0	0	0	0	0	0	0	0	0	0	0	0	0	0	0	0	0	0	0	0	0
fig|456442.10.peg.722	2-oxoglutarate oxidoreductase, gamma subunit (EC 1.2.7.3)	Methanoregula boonei 6A8	0	0	1	0	0	0	0	0	0	0	0	0	0	0	0	0	0	0	0	0	0	0	0	0	0	0	0	0	0	0	0	0	0	0	0	0	0	0	0	0	0	0	0	0	0	0	0
fig|234267.13.peg.7289	2-oxoglutarate oxidoreductase, gamma subunit (EC 1.2.7.3)	Solibacter usitatus Ellin6076	0	0	0	0	0	0	0	0	0	0	0	0	0	0	0	0	0	0	0	0	0	0	0	0	0	0	0	0	0	0	0	0	0	0	0	0	0	0	0	0	0	0	0	0	0	0	0
fig|335543.6.peg.1215	2-oxoglutarate oxidoreductase, gamma subunit (EC 1.2.7.3)	Syntrophobacter fumaroxidans MPOB	0	0	0	0	0	0	0	0	0	0	0	0	0	0	0	0	0	0	0	0	0	0	0	0	0	0	0	0	0	0	0	0	0	0	0	0	0	0	0	0	0	0	0	0	0	0	0
fig|635013.3.peg.1787	2-oxoglutarate oxidoreductase, gamma subunit (EC 1.2.7.3)	Thermincola sp. JR	0	0	0	0	0	0	0	0	0	0	0	0	0	0	0	0	0	0	0	0	0	0	0	0	0	0	0	0	0	0	0	0	0	0	0	0	0	0	0	0	0	0	0	0	0	0	0
OGC79959.1	2-oxoglutarate oxidoreductase, partial	candidate division Zixibacteria bacterium RBG_16_43_9	0	0	0	0	0	0	0	0	0	0	0	0	0	0	0	0	0	0	0	0	0	0	0	0	0	0	0	0	0	0	0	0	0	0	0	0	0	0	0	0	0	0	0	0	0	0	0
KPJ52711.1	2-oxoglutarate oxidoreductase, partial	Dehalococcoidia bacterium DG_18	0	0	0	0	0	0	0	0	0	0	0	0	0	0	0	0	0	0	0	0	0	0	0	0	0	0	0	0	0	0	0	0	0	0	0	0	0	0	0	0	0	0	0	0	0	0	0
PKP61159.1	2-oxoglutarate synthase	Candidatus Atribacteria bacterium HGW-Atribacteria-1	0	0	0	0	0	0	0	0	0	0	0	0	0	0	0	0	0	0	0	0	0	0	0	0	0	1	0	0	0	0	0	0	0	0	0	0	0	0	0	0	0	0	0	0	0	0	0
KYH38466.1	2-oxoglutarate synthase	Candidatus Bathyarchaeota archaeon B23	0	0	0	0	0	0	0	0	0	0	0	0	0	0	0	0	0	0	0	0	0	0	0	0	0	0	0	0	0	0	0	0	0	0	0	0	1	2	1	0	0	0	0	0	0	0	0
OGD45378.1	2-oxoglutarate synthase	Candidatus Bathyarchaeota archaeon RBG_13_46_16b	0	0	0	0	0	0	0	0	0	0	0	0	0	0	0	0	0	0	0	0	0	0	0	0	1	0	0	0	0	0	1	0	0	0	0	0	0	0	0	0	0	0	0	0	0	0	0
KPK92056.1	2-oxoglutarate synthase	Deltaproteobacteria bacterium SM23_61	0	0	0	0	0	0	0	0	0	0	0	0	0	0	0	1	0	0	0	0	0	0	0	0	0	0	0	0	0	0	0	0	0	0	0	0	0	0	0	0	0	0	0	0	0	0	0
KPJ60153.1	2-oxoglutarate synthase	Latescibacteria bacterium DG_63	0	0	0	0	0	0	0	0	1	0	0	0	0	0	0	0	0	0	0	0	0	0	0	0	0	0	0	0	0	0	0	0	0	0	0	0	0	0	0	0	0	0	0	0	0	0	0
OEC88277.1	2-oxoglutarate synthase	Methanobacterium sp. A39	0	0	0	0	0	0	0	0	0	0	0	0	0	0	0	0	0	0	0	0	0	0	0	0	0	0	0	0	0	1	0	0	0	0	0	0	0	0	0	0	0	0	0	0	0	0	0
WP_013099507.1	2-oxoglutarate synthase	Methanocaldococcus infernus	0	0	0	0	0	0	0	0	0	0	0	0	0	0	0	0	0	0	0	0	0	0	0	0	0	1	0	0	0	0	0	0	0	0	0	0	0	0	0	0	0	0	0	0	0	0	0
WP_014866134.1	2-oxoglutarate synthase	Methanoculleus bourgensis	0	0	1	0	0	0	0	0	0	0	0	0	0	0	0	0	0	0	0	0	0	0	0	0	0	0	0	0	0	0	0	0	0	0	0	0	0	0	0	0	0	0	0	0	0	0	0
OFV79423.1	2-oxoglutarate synthase subunit alpha	Acidobacteria bacterium RBG_13_68_16	0	0	0	0	0	0	0	0	0	0	0	0	0	0	0	0	0	0	0	0	0	0	0	0	0	0	0	0	0	0	0	0	0	0	0	0	0	0	0	0	0	0	0	0	0	0	0
OFX18215.1	2-oxoglutarate synthase subunit alpha	archaeon RBG_16_50_20	0	0	0	0	0	0	0	0	0	0	0	0	0	0	1	0	0	0	0	0	0	0	0	0	0	0	0	0	0	0	0	0	0	0	0	0	0	0	0	0	0	0	0	0	0	0	0
OGB60348.1	2-oxoglutarate synthase subunit alpha	Caldithrix sp. RBG_13_44_9	0	0	0	0	0	0	0	0	0	0	0	0	0	0	0	0	0	0	0	0	0	0	0	0	0	0	0	0	0	0	0	0	0	0	0	0	0	0	0	0	0	0	0	0	0	0	0
OGC95689.1	2-oxoglutarate synthase subunit alpha	candidate division Zixibacteria bacterium RBG_16_53_22	0	0	0	0	0	0	0	0	0	0	0	0	0	0	0	0	0	0	0	0	0	0	0	0	0	0	0	0	0	0	0	0	0	0	0	0	0	0	0	0	0	0	0	0	0	0	0
OGD20104.1	2-oxoglutarate synthase subunit alpha	Candidatus Aminicenantes bacterium RBG_16_63_16	0	0	0	0	0	0	0	0	0	0	0	0	0	0	0	0	0	0	0	0	0	0	0	0	0	0	0	0	0	0	0	0	0	0	0	0	0	0	0	0	0	0	0	0	0	0	0
OGD37783.1	2-oxoglutarate synthase subunit alpha	Candidatus Aminicenantes bacterium RBG_19FT_COMBO_58_17	0	0	0	0	0	0	0	0	0	0	0	0	0	0	0	0	0	0	0	0	0	0	0	0	0	0	0	0	0	0	0	0	0	0	0	0	0	0	0	0	0	0	0	0	0	0	0
OGD45379.1	2-oxoglutarate synthase subunit alpha	Candidatus Bathyarchaeota archaeon RBG_13_46_16b	0	0	0	0	0	0	0	0	0	0	0	0	0	1	0	0	0	0	0	0	0	0	0	0	1	0	0	0	0	1	2	0	0	0	0	0	0	0	0	0	0	0	0	0	0	0	0
OGD46582.1	2-oxoglutarate synthase subunit alpha	Candidatus Bathyarchaeota archaeon RBG_13_46_16b	0	0	0	0	0	0	0	0	0	0	0	0	0	0	0	0	0	0	0	0	0	0	0	0	0	0	0	1	0	0	0	0	0	0	0	0	0	0	0	0	0	0	0	0	0	0	0
OGD57260.1	2-oxoglutarate synthase subunit alpha	Candidatus Bathyarchaeota archaeon RBG_13_52_12	0	0	0	0	0	0	0	0	0	0	0	0	0	0	0	0	0	0	0	0	0	0	0	0	0	0	0	0	0	0	0	0	0	0	0	0	0	0	0	0	0	0	0	0	0	0	0
OGF04600.1	2-oxoglutarate synthase subunit alpha	Candidatus Eisenbacteria bacterium RBG_16_71_46	0	0	0	0	0	0	0	0	1	0	0	0	0	0	0	0	0	0	0	0	0	0	0	0	0	0	0	0	0	0	0	0	0	0	0	0	0	0	0	0	0	0	0	0	0	0	0
OGK91896.1	2-oxoglutarate synthase subunit alpha	Candidatus Rokubacteria bacterium RBG_16_73_20	0	0	0	0	0	0	0	0	0	0	0	0	0	0	0	0	0	0	0	0	0	0	0	0	0	0	0	0	0	0	0	0	0	0	0	0	0	0	0	0	0	0	0	0	0	0	0
OGL46947.1	2-oxoglutarate synthase subunit alpha	Candidatus Schekmanbacteria bacterium RBG_16_38_11	0	0	0	0	0	0	0	0	0	0	0	0	0	0	0	0	0	0	0	0	0	0	0	0	0	0	0	0	0	0	0	0	0	0	0	0	0	0	0	0	0	0	0	0	0	0	0
OGN88451.1	2-oxoglutarate synthase subunit alpha	Chloroflexi bacterium RBG_13_46_9	0	0	0	0	0	0	0	0	0	0	0	0	0	0	0	0	0	0	0	0	0	0	0	0	0	0	0	0	0	0	0	0	0	0	0	0	0	0	0	0	0	0	0	0	0	0	0
OGO02935.1	2-oxoglutarate synthase subunit alpha	Chloroflexi bacterium RBG_13_53_26	0	0	0	0	0	0	0	0	0	0	0	0	0	0	0	0	0	0	0	0	0	0	0	0	0	0	0	0	0	0	0	0	0	0	0	0	0	0	0	0	0	0	0	0	0	0	0
OGO30038.1	2-oxoglutarate synthase subunit alpha	Chloroflexi bacterium RBG_16_54_11	0	0	0	0	0	0	0	0	0	0	0	0	0	0	0	0	0	0	0	0	0	0	0	0	0	0	0	0	0	0	0	0	0	0	0	0	0	0	0	0	0	0	0	0	0	0	0
OGO61275.1	2-oxoglutarate synthase subunit alpha	Chloroflexi bacterium RBG_19FT_COMBO_48_23	0	0	0	0	0	0	0	0	0	0	0	0	0	0	0	0	0	0	0	0	0	0	0	0	0	0	0	0	0	0	0	0	0	0	0	0	0	0	0	0	0	0	0	0	0	0	0
OGP48115.1	2-oxoglutarate synthase subunit alpha	Deltaproteobacteria bacterium RBG_13_51_10	0	0	0	0	0	0	0	0	0	0	0	0	0	0	0	0	0	0	0	0	0	0	0	0	0	0	0	0	0	0	0	0	0	0	0	0	0	0	0	0	0	0	0	0	0	0	0
OGQ00683.1	2-oxoglutarate synthase subunit alpha	Deltaproteobacteria bacterium RBG_19FT_COMBO_52_11	0	0	0	0	0	0	0	0	0	0	0	0	0	0	0	0	0	0	0	0	0	0	0	0	0	0	0	0	0	0	0	0	0	0	0	0	0	0	0	0	0	0	0	0	0	0	0
15sec1B_S1_L001_R1_001_(paired)_trimmed_(paired)_contig_28553_cov=12_797_3164_-	2-oxoglutarate synthase subunit alpha	Deltaproteobacteria_MAG_NorthAtlantic_putativeSRB	0	0	0	0	0	0	0	0	0	0	0	0	0	0	0	0	0	0	0	0	0	0	0	0	0	0	0	0	0	0	0	0	0	0	0	0	0	0	0	0	0	0	0	0	0	0	0
OGR28475.1	2-oxoglutarate synthase subunit alpha	Desulfobacterales bacterium RIFOXYA12_FULL_46_15	0	0	0	0	0	0	0	0	0	0	0	0	0	0	0	0	0	0	0	0	0	0	0	0	0	0	0	0	0	0	0	0	0	0	0	0	0	0	0	0	0	0	0	0	0	0	0
OGR21403.1	2-oxoglutarate synthase subunit alpha	Desulfobacula sp. RIFOXYA12_FULL_46_16	0	0	0	0	0	0	0	0	0	0	0	0	0	0	0	0	0	0	0	0	0	0	0	0	0	0	0	0	0	0	0	0	0	0	0	0	0	0	0	0	0	0	0	0	0	0	0
OHB70316.1	2-oxoglutarate synthase subunit alpha	Planctomycetes bacterium RBG_16_43_13	0	0	0	0	0	0	0	0	0	0	0	0	0	0	0	0	0	0	0	0	0	0	0	0	0	0	0	0	0	0	0	0	0	0	0	0	0	0	0	0	0	0	0	0	0	0	0
KPV63984.1	2-oxoglutarate synthase subunit KorA	Candidatus Bathyarchaeota archaeon BA1	0	0	0	0	0	0	0	0	0	0	0	1	1	0	0	1	1	0	0	0	0	0	0	0	1	1	0	0	0	1	0	0	0	0	0	0	0	0	0	0	0	0	1	0	0	0	0
GAM09310.1	2-oxoglutarate synthase subunit KorA	Geobacter sp. OR-1	0	0	0	0	0	0	0	0	0	0	0	0	0	0	0	0	0	0	0	0	0	0	0	0	0	0	0	0	0	0	0	0	0	0	0	0	0	0	0	0	0	0	0	0	0	0	0
KPV63983.1	2-oxoglutarate synthase subunit KorB	Candidatus Bathyarchaeota archaeon BA1	0	0	0	0	0	0	0	0	0	0	0	1	0	0	0	1	0	0	0	0	0	0	0	0	1	1	0	0	0	1	0	0	0	0	0	0	0	0	0	0	0	0	0	0	0	0	0
KPV63982.1	2-oxoglutarate synthase subunit KorC	Candidatus Bathyarchaeota archaeon BA1	0	0	0	0	0	0	0	0	0	0	0	0	0	0	0	0	0	0	0	0	0	0	0	0	1	1	0	0	0	0	0	0	0	0	0	0	0	0	0	0	0	0	0	0	0	0	0
OGP46645.1	2-oxoglutarate synthase, partial	Deltaproteobacteria bacterium RBG_13_51_10	0	0	0	0	0	0	0	0	0	0	0	0	0	0	0	0	0	0	0	0	0	0	0	0	0	0	0	0	0	0	0	0	0	0	0	0	0	0	0	0	0	0	0	0	0	0	0
OGP48112.1	2-oxoglutarate synthase, partial	Deltaproteobacteria bacterium RBG_13_51_10	0	0	0	0	0	0	0	0	0	0	0	0	0	0	0	0	0	0	0	0	0	0	0	0	0	0	0	0	0	0	0	0	0	0	0	0	0	0	0	0	0	0	0	0	0	0	0
fig|246194.3.peg.573	2-oxoglutarate/malate translocator	Carboxydothermus hydrogenoformans Z-2901	0	0	0	0	0	0	0	0	0	0	0	0	0	0	0	0	0	0	0	0	0	0	0	0	0	0	0	0	0	0	0	0	0	0	0	0	0	0	0	0	0	0	0	0	0	0	0
AMV71721.1	2-oxoglutarate:ferredoxin oxidoreductase subunit gamma	Desulfuromonas sp. DDH964	0	0	0	0	0	0	0	0	0	0	0	0	0	0	0	0	0	0	0	0	0	0	0	0	0	0	0	0	0	0	0	0	0	0	0	0	0	0	0	0	0	0	0	0	0	0	0
OGD15204.1	2-oxoisovalerate dehydrogenase	Candidatus Aminicenantes bacterium RBG_16_63_14	0	0	0	0	0	0	0	0	0	0	0	0	0	0	0	0	0	0	0	0	0	0	0	0	0	0	0	0	0	0	0	0	0	0	0	0	0	0	0	0	0	0	0	0	0	0	0
OGD54398.1	2-oxoisovalerate dehydrogenase	Candidatus Bathyarchaeota archaeon RBG_13_60_20	0	0	0	0	0	0	0	0	0	0	0	0	0	0	0	0	0	0	0	0	0	0	0	0	0	0	0	0	0	0	0	0	0	0	0	1	0	0	0	0	0	0	0	0	0	0	0
OGD45868.1	2-oxoisovalerate dehydrogenase	Candidatus Bathyarchaeota archaeon RBG_16_48_13	0	0	0	0	0	0	0	0	0	0	1	0	0	0	0	0	1	0	0	0	0	0	0	0	0	0	0	0	0	0	0	0	0	0	0	0	0	0	0	0	0	0	0	0	0	0	0
OGK95467.1	2-oxoisovalerate dehydrogenase	Candidatus Rokubacteria bacterium RBG_16_73_20	0	0	0	0	0	0	0	0	0	0	0	0	0	0	0	0	0	0	0	0	0	0	0	0	0	0	0	0	0	0	0	0	0	0	0	0	0	0	0	0	0	0	0	0	0	0	0
OGN88563.1	2-oxoisovalerate dehydrogenase	Chloroflexi bacterium RBG_13_46_9	1	0	0	0	0	0	0	0	0	0	0	0	0	0	0	0	0	0	0	0	0	0	0	0	0	0	0	0	0	0	0	0	0	0	0	0	0	0	0	0	0	0	0	0	0	0	0
OGN96628.1	2-oxoisovalerate dehydrogenase	Chloroflexi bacterium RBG_13_51_36	0	0	0	0	0	0	0	0	0	0	0	0	0	0	0	0	0	0	0	0	0	0	0	0	0	0	0	0	0	0	0	0	0	0	0	0	0	0	0	0	0	0	0	0	0	0	0
OGO08838.1	2-oxoisovalerate dehydrogenase	Chloroflexi bacterium RBG_13_66_10	0	0	0	0	0	0	0	0	0	0	0	0	0	0	0	0	0	0	0	0	0	0	0	0	0	0	0	0	0	0	0	0	0	0	0	0	0	0	0	0	0	0	0	0	0	0	0
OGO40061.1	2-oxoisovalerate dehydrogenase	Chloroflexi bacterium RBG_16_56_8	0	0	0	0	0	0	0	0	0	0	0	0	0	0	0	0	0	0	0	0	0	0	0	0	0	0	0	0	0	0	0	0	0	0	0	0	0	0	0	0	0	0	0	0	0	0	0
OGO51139.1	2-oxoisovalerate dehydrogenase	Chloroflexi bacterium RBG_16_68_14	0	0	0	0	0	0	0	0	0	0	0	0	0	0	0	0	0	0	0	0	0	0	0	0	0	0	0	0	0	0	0	0	0	0	0	0	0	0	0	0	0	0	0	0	0	0	0
OGO66933.1	2-oxoisovalerate dehydrogenase	Chloroflexi bacterium RBG_19FT_COMBO_62_14	0	0	0	0	0	0	0	0	0	0	0	0	0	0	0	0	0	0	0	0	0	0	0	0	0	0	0	0	0	0	0	0	0	0	0	0	0	0	0	0	0	0	0	0	0	0	0
OGP26346.1	2-oxoisovalerate dehydrogenase	Deltaproteobacteria bacterium GWA2_57_13	0	0	0	0	0	0	0	0	0	0	0	0	0	0	0	0	0	0	0	0	0	0	0	0	0	0	0	0	0	0	0	0	0	0	0	0	0	0	0	0	0	0	0	0	0	0	0
OGP92737.1	2-oxoisovalerate dehydrogenase	Deltaproteobacteria bacterium RBG_16_47_11	0	0	0	0	0	0	0	0	0	0	0	0	0	0	0	0	0	0	0	0	0	0	0	0	0	0	0	0	0	0	0	0	0	0	0	0	0	0	0	0	0	0	0	0	0	0	0
OGW54505.1	2-oxoisovalerate dehydrogenase	Nitrospirae bacterium RBG_13_43_8	0	0	0	0	0	0	0	0	0	0	0	0	0	0	0	0	0	0	0	0	0	0	0	0	0	0	0	0	0	0	0	0	0	0	0	0	0	0	0	0	0	0	0	0	0	0	0
OGX55963.1	2-oxoisovalerate dehydrogenase	Omnitrophica WOR_2 bacterium RIFOXYC2_FULL_43_9	0	0	0	0	0	0	0	0	0	0	0	0	0	0	0	0	0	0	0	0	0	0	0	0	0	0	0	0	0	0	0	0	0	0	0	0	0	0	0	0	0	0	0	0	0	0	0
RJS70453.1	2-phospho-L-lactate guanylyltransferase	ANME-1 cluster archaeon	0	0	0	0	1	0	0	0	0	0	0	0	0	0	0	0	0	0	0	0	0	0	0	0	0	0	0	0	0	0	0	0	0	0	0	0	0	0	0	0	0	0	0	0	0	0	0
OFX18259.1	2-phospho-L-lactate guanylyltransferase	archaeon RBG_16_50_20	0	0	0	0	0	0	0	0	0	0	0	0	0	0	1	0	0	0	0	0	0	0	0	0	0	0	0	0	0	0	0	0	0	0	0	0	0	0	0	0	0	0	0	0	0	0	0
OGI44241.1	2-phospho-L-lactate guanylyltransferase	Candidatus Muproteobacteria bacterium RBG_16_65_31	0	0	0	0	0	0	0	0	0	0	0	0	0	0	0	0	0	0	0	0	0	0	0	0	0	0	0	0	0	0	0	0	0	0	0	0	0	0	0	0	0	0	0	0	0	0	0
KUK61258.1	2-phospho-L-lactate guanylyltransferase	Methanoculleus marisnigri	0	0	1	0	0	0	0	0	0	0	0	0	0	0	0	0	0	0	0	0	0	0	0	0	0	0	0	0	0	0	0	0	0	0	0	0	0	0	0	0	0	0	0	0	0	0	0
PXF50679.1	2-phospho-L-lactate transferase	ANME-1 cluster archaeon	0	0	0	0	1	0	0	0	0	0	0	0	0	0	0	0	0	0	0	0	0	0	0	0	0	0	0	0	0	0	0	0	0	0	0	0	0	0	0	0	0	0	0	0	0	0	0
OFX18260.1	2-phospho-L-lactate transferase	archaeon RBG_16_50_20	0	0	0	0	0	0	0	0	0	0	0	0	0	0	1	0	0	0	0	0	0	0	0	0	0	0	0	0	0	0	0	0	0	0	0	0	0	0	0	0	0	0	0	0	0	0	0
KYH40083.1	2-phospho-L-lactate transferase	Candidatus Bathyarchaeota archaeon B63	0	0	0	0	0	0	0	0	0	0	1	1	0	0	0	0	1	0	0	1	1	1	0	1	0	1	0	0	0	0	0	0	0	1	0	0	0	0	1	0	0	0	0	0	0	0	0
OGO50070.1	2-phospho-L-lactate transferase	Chloroflexi bacterium RBG_16_68_14	0	0	0	0	0	0	0	0	0	0	0	0	0	0	0	0	0	0	0	0	0	0	0	0	0	0	0	0	0	0	0	0	0	0	0	0	0	0	0	0	0	0	1	0	0	0	0
OGO72541.1	2-phospho-L-lactate transferase	Chloroflexi bacterium RBG_19FT_COMBO_62_14	0	0	0	0	0	0	0	0	0	0	0	0	0	0	0	0	0	0	0	0	0	0	0	0	0	0	0	0	0	0	0	0	0	0	0	0	0	0	0	0	0	0	0	0	0	0	0
RLI62143.1	2-phospho-L-lactate transferase, partial	Candidatus Thorarchaeota archaeon	0	0	0	0	0	0	0	0	0	0	0	0	0	0	0	1	0	0	0	0	0	0	0	0	0	0	0	0	0	1	0	0	0	0	0	0	0	0	0	0	0	0	0	0	0	1	1
OFY63089.1	2-phosphosulfolactate phosphatase	Bacteroidetes bacterium RBG_13_43_22	0	0	0	0	0	0	0	0	0	0	0	0	0	0	0	0	0	0	0	0	0	0	0	0	0	0	0	0	0	0	0	0	0	0	0	0	0	0	0	0	0	0	0	0	0	0	0
KPV64749.1	2-phosphosulfolactate phosphatase	Candidatus Bathyarchaeota archaeon BA1	0	0	0	0	0	0	0	0	0	0	0	0	0	0	0	0	0	0	0	0	0	0	0	0	0	1	0	0	0	0	0	0	0	0	0	0	0	0	0	0	0	0	0	0	0	0	0
fig|292459.1.peg.1649	2-phosphosulfolactate phosphatase (EC 3.1.3.71)	Symbiobacterium thermophilum IAM 14863	0	0	0	0	0	0	0	0	0	0	0	0	0	0	0	0	0	0	0	0	0	0	0	0	0	0	0	0	0	0	0	0	0	0	0	0	0	0	0	0	0	0	0	0	0	0	0
SNB44905.1	2-polyprenyl-3-methyl-5-hydroxy-6-metoxy-1,4-benzoquinol methylase	Geobacter sp. DSM 9736	0	0	0	0	0	0	0	0	0	0	0	0	0	0	0	0	0	0	0	0	0	0	0	0	0	0	0	0	0	0	0	0	0	0	0	0	0	0	0	0	0	0	0	0	0	0	0
EMR75215.1	2-polyprenylphenol hydroxylase-like oxidoreductase	Thermoplasmatales archaeon SCGC AB-540-F20	0	0	0	0	0	1	0	0	0	0	0	0	0	0	0	0	0	0	0	0	0	0	0	0	0	0	0	0	0	0	0	0	0	0	0	0	0	0	0	0	1	0	0	0	0	0	0
OLS17151.1	3 beta-hydroxysteroid dehydrogenase/Delta 5--_4-isomerase	Candidatus Odinarchaeota archaeon LCB_4	0	0	0	0	0	0	0	1	0	0	0	0	0	0	0	0	0	0	0	0	0	0	0	0	0	0	0	0	0	0	0	0	0	0	0	0	0	0	0	0	0	0	0	0	0	0	0
fig|1230345.4.peg.2905	3'(2'),5'-bisphosphate nucleotidase (EC 3.1.3.7)	Kuenenia stuttgartiensis enrichment culture clone RU1	0	0	0	0	0	0	0	0	0	0	0	0	0	0	0	0	0	0	0	0	0	0	0	0	0	0	0	0	0	0	0	0	0	0	0	0	0	0	0	0	0	0	0	0	0	0	0
fig|247490.3.peg.3805	3'(2'),5'-bisphosphate nucleotidase (EC 3.1.3.7)	planctomycete KSU-1	0	0	0	0	0	0	0	0	0	0	0	0	0	0	0	0	0	0	0	0	0	0	0	0	0	0	0	0	0	0	0	0	0	0	0	0	0	0	0	0	0	0	0	0	0	0	0
SAI89241.1	3,4-dihydroxy 2-butanone 4-phosphate synthase	Methanoculleus bourgensis	0	0	1	0	0	0	0	0	0	0	0	0	0	0	0	0	0	0	0	0	0	0	0	0	0	0	0	0	0	0	0	0	0	0	0	0	0	0	0	0	0	0	0	0	0	0	0
KPJ56052.1	3,4-dihydroxy-2-butanone 4-phosphate synthase	Deltaproteobacteria bacterium DG_8	0	0	0	0	0	0	0	0	0	0	0	0	0	0	0	0	0	0	0	0	0	0	0	0	0	0	0	0	0	0	0	0	0	0	0	0	0	0	0	0	0	0	0	0	0	0	0
GAW67086.1	3,4-dihydroxy-2-butanone 4-phosphate synthase	Geobacter pelophilus	0	0	0	0	0	0	0	0	0	0	0	0	0	0	0	0	0	0	0	0	0	0	0	0	0	0	0	0	0	0	0	0	0	0	0	0	0	0	0	0	0	0	0	0	0	0	0
KFO68986.1	3,4-dihydroxy-2-butanone 4-phosphate synthase	Smithella sp. SCADC	0	0	0	0	0	0	0	0	0	0	0	0	0	0	0	0	0	0	0	0	0	0	0	0	0	0	0	0	0	0	0	0	0	0	0	0	0	0	0	0	0	0	0	0	0	0	0
fig|243232.1.peg.56	3,4-dihydroxy-2-butanone 4-phosphate synthase (EC 4.1.99.12)	Methanocaldococcus jannaschii DSM 2661	0	0	0	0	0	0	0	0	0	0	0	0	0	0	0	0	0	0	0	0	0	0	0	0	0	0	0	0	0	0	0	0	0	0	0	0	0	0	0	0	0	0	0	0	0	1	0
fig|194439.1.peg.1568	3,4-dihydroxy-2-butanone 4-phosphate synthase (EC 4.1.99.12) / GTP cyclohydrolase II (EC 3.5.4.25)	Chlorobium tepidum TLS	0	0	0	0	0	0	0	0	0	0	0	0	0	0	0	0	0	0	0	0	0	0	0	0	0	0	0	0	0	0	0	0	0	0	0	0	0	0	0	0	0	0	0	0	0	0	0
fig|243231.1.peg.1679	3,4-dihydroxy-2-butanone 4-phosphate synthase (EC 4.1.99.12) / GTP cyclohydrolase II (EC 3.5.4.25)	Geobacter sulfurreducens PCA	0	0	0	0	0	0	0	0	0	0	0	0	0	0	0	0	0	0	0	0	0	0	0	0	0	0	0	0	0	0	0	0	0	0	0	0	0	0	0	0	0	0	0	0	0	0	0
fig|204669.11.peg.3343	3,4-dihydroxy-2-butanone 4-phosphate synthase (EC 4.1.99.12) / GTP cyclohydrolase II (EC 3.5.4.25)	Koribacter versatilis Ellin345	0	0	0	0	0	0	0	0	0	0	0	0	0	0	0	0	0	0	0	0	0	0	0	0	0	0	0	0	0	0	0	0	0	0	0	0	0	0	0	0	0	0	0	0	0	0	0
fig|264732.11.peg.985	3,4-dihydroxy-2-butanone 4-phosphate synthase (EC 4.1.99.12) / GTP cyclohydrolase II (EC 3.5.4.25)	Moorella thermoacetica ATCC 39073	0	0	0	0	0	0	0	0	0	0	0	0	0	0	0	0	0	0	0	0	0	0	0	0	0	0	0	0	0	0	0	0	0	0	0	0	0	0	0	0	0	0	0	0	0	0	0
fig|234267.13.peg.1992	3,4-dihydroxy-2-butanone 4-phosphate synthase (EC 4.1.99.12) / GTP cyclohydrolase II (EC 3.5.4.25)	Solibacter usitatus Ellin6076	0	0	0	0	0	0	0	0	0	0	0	0	0	0	0	0	0	0	0	0	0	0	0	0	0	0	0	0	0	0	0	0	0	0	0	0	0	0	0	0	0	0	0	0	0	0	0
fig|309801.4.peg.493	3,4-dihydroxy-2-butanone 4-phosphate synthase (EC 4.1.99.12) / GTP cyclohydrolase II (EC 3.5.4.25)	Thermomicrobium roseum DSM 5159	0	0	0	0	0	0	0	0	0	0	0	0	0	0	0	0	0	0	0	0	0	0	0	0	0	0	0	0	0	0	0	0	0	0	0	0	0	0	0	0	0	0	0	0	0	0	0
fig|903818.3.peg.1941	3,4-dihydroxy-2-butanone 4-phosphate synthase / GTP cyclohydrolase II (EC 3.5.4.25)	Holophaga foetida DSM 6591	0	0	0	0	0	0	0	0	0	0	0	0	0	0	0	0	0	0	0	0	0	0	0	0	0	0	0	0	0	0	0	0	0	0	0	0	0	0	0	0	0	0	0	0	0	0	0
RJS71170.1	3,4-dihydroxy-2-butanone-4-phosphate synthase	ANME-1 cluster archaeon	0	0	0	0	1	0	0	0	0	0	0	0	0	0	0	0	0	0	0	0	0	0	0	0	0	0	0	0	0	0	0	0	0	0	0	0	0	0	0	0	0	0	0	0	0	0	0
RJS75367.1	3,4-dihydroxy-2-butanone-4-phosphate synthase	ANME-1 cluster archaeon	0	0	0	0	1	0	0	0	0	0	0	0	0	0	0	0	0	0	0	0	0	0	0	0	0	0	0	0	0	0	0	0	0	0	0	0	0	0	0	0	0	0	0	0	0	0	0
AJA92027.1	3,4-dihydroxy-2-butanone-4-phosphate synthase	Candidatus Nitrosopelagicus brevis	0	0	0	0	0	0	0	0	0	0	0	0	0	0	0	0	0	0	0	0	0	0	0	0	0	0	0	0	0	0	0	0	0	0	0	0	0	0	0	0	0	0	0	0	0	0	1
OGS52653.1	3,4-dihydroxy-2-butanone-4-phosphate synthase	Euryarchaeota archaeon RBG_13_61_15	0	0	0	0	0	0	0	0	1	0	0	0	0	0	0	0	0	0	0	0	0	0	0	0	0	0	0	0	0	0	0	0	0	0	0	0	0	0	0	0	0	0	0	0	0	0	0
OGS41639.1	3,4-dihydroxy-2-butanone-4-phosphate synthase	Euryarchaeota archaeon RBG_16_62_10	0	0	0	0	0	0	0	0	1	0	0	0	0	0	0	0	0	0	0	0	0	0	0	0	0	0	0	0	0	0	0	0	0	0	0	0	0	0	0	0	0	0	0	0	0	0	0
OGS56016.1	3,4-dihydroxy-2-butanone-4-phosphate synthase	Euryarchaeota archaeon RBG_19FT_COMBO_56_21	0	0	0	0	0	0	0	1	0	0	0	0	0	0	0	0	0	0	0	0	0	0	0	0	0	0	0	0	0	0	0	0	0	0	0	0	0	0	0	0	0	0	0	0	0	0	0
WP_014404786.1	3,4-dihydroxy-2-butanone-4-phosphate synthase	Methanocella conradii	0	1	0	0	0	0	0	0	0	0	0	0	0	0	0	0	0	0	0	0	0	0	0	0	0	0	0	0	0	0	0	0	0	0	0	0	0	0	0	0	0	0	0	0	0	0	0
WP_014868391.1	3,4-dihydroxy-2-butanone-4-phosphate synthase	Methanoculleus bourgensis	0	0	0	1	0	0	0	0	0	0	0	0	0	0	0	0	0	0	0	0	0	0	0	0	0	0	0	0	0	0	0	0	0	0	0	0	0	0	0	0	0	0	0	0	0	0	0
fig|509192.3.peg.2415	3,5-diaminohexanoate dehydrogenase (EC 1.4.1.11)	Thermoanaerobacter ethanolicus JW 200	0	0	0	0	0	0	0	0	0	0	0	0	0	0	0	0	0	0	0	0	0	0	0	0	0	0	0	0	0	0	0	0	0	0	0	0	0	0	0	0	0	0	0	0	0	0	0
fig|410358.8.peg.1663	3,7-dideoxy-D-threo-hepto-2, 6-diulosonate synthase (EC 4.2.3.-) # AroB'	Methanocorpusculum labreanum Z	0	0	0	0	0	0	0	1	0	0	0	0	0	0	0	0	0	0	0	0	0	0	0	0	0	0	0	0	0	0	0	0	0	0	0	0	0	0	0	0	0	0	0	0	0	0	0
fig|368407.6.peg.1296	3,7-dideoxy-D-threo-hepto-2, 6-diulosonate synthase (EC 4.2.3.-) # AroB'	Methanoculleus marisnigri JR1	0	0	1	0	0	0	0	0	0	0	0	0	0	0	0	0	0	0	0	0	0	0	0	0	0	0	0	0	0	0	0	0	0	0	0	0	0	0	0	0	0	0	0	0	0	0	0
ALC15021.1	30S ribosomal protein L1	Desulfuromonas soudanensis	0	0	0	0	0	0	0	0	0	0	0	0	0	0	0	0	0	0	0	0	0	0	0	0	0	0	0	0	0	0	0	0	0	0	0	0	0	0	0	0	0	0	0	0	0	0	0
ALC17568.1	30S ribosomal protein L5	Desulfuromonas soudanensis	0	0	0	0	0	0	0	0	0	0	0	0	0	0	0	0	0	0	0	0	0	0	0	0	0	0	0	0	0	0	0	0	0	0	0	0	0	0	0	0	0	0	0	0	0	0	0
OFY63113.1	30S ribosomal protein S1	Bacteroidetes bacterium RBG_13_43_22	0	0	0	0	0	0	0	0	0	0	0	0	0	0	0	0	0	0	0	0	0	0	0	0	0	0	0	0	0	0	0	0	0	0	0	0	0	0	0	0	0	0	0	0	0	0	0
OGC89570.1	30S ribosomal protein S1	candidate division Zixibacteria bacterium RBG_16_53_22	0	0	0	0	0	0	0	0	0	0	0	0	0	0	0	0	0	0	0	0	0	0	0	0	0	0	0	0	0	0	0	0	0	0	0	0	0	0	0	0	0	0	0	0	0	0	0
EQB63646.1	30S ribosomal protein S1	candidate division Zixibacteria bacterium RBG-1	0	0	0	0	0	0	0	0	0	0	0	0	0	0	0	0	0	0	0	0	0	0	0	0	0	0	0	0	0	0	0	0	0	0	0	0	0	0	0	0	0	0	0	0	0	0	0
OGD09844.1	30S ribosomal protein S1	Candidatus Aminicenantes bacterium RBG_13_62_12	0	0	0	0	0	0	0	0	0	0	0	0	0	0	0	0	0	0	0	0	0	0	0	0	0	0	0	0	0	0	0	0	0	0	0	0	0	0	0	0	0	0	0	0	0	0	0
OGD14642.1	30S ribosomal protein S1	Candidatus Aminicenantes bacterium RBG_16_63_14	0	0	0	0	0	0	0	0	0	0	0	0	0	0	0	0	0	0	0	0	0	0	0	0	0	0	0	0	0	0	0	0	0	0	0	0	0	0	0	0	0	0	0	0	0	0	0
OGD31157.1	30S ribosomal protein S1	Candidatus Aminicenantes bacterium RBG_19FT_COMBO_58_17	0	0	0	0	0	0	0	0	0	0	0	0	0	0	0	0	0	0	0	0	0	0	0	0	0	0	0	0	0	0	0	0	0	0	0	0	0	0	0	0	0	0	0	0	0	0	0
OGK95034.1	30S ribosomal protein S1	Candidatus Rokubacteria bacterium RBG_16_73_20	0	0	0	0	0	0	0	0	0	0	0	0	0	0	0	0	0	0	0	0	0	0	0	0	0	0	0	0	0	0	0	0	0	0	0	0	0	0	0	0	0	0	0	0	0	0	0
OIP28486.1	30S ribosomal protein S1	Deltaproteobacteria bacterium CG2_30_43_15	0	0	0	0	0	0	0	0	0	0	0	0	0	0	0	0	0	0	0	0	0	0	0	0	0	0	0	0	0	0	0	0	0	0	0	0	0	0	0	0	0	0	0	0	0	0	0
OGQ00118.1	30S ribosomal protein S1	Deltaproteobacteria bacterium RBG_19FT_COMBO_52_11	0	0	0	0	0	0	0	0	0	0	0	0	0	0	0	0	0	0	0	0	0	0	0	0	0	0	0	0	0	0	0	0	0	0	0	0	0	0	0	0	0	0	0	0	0	0	0
15sec1B_S1_L001_R1_001_(paired)_trimmed_(paired)_contig_2909_cov=18_2192_3646_-	30S ribosomal protein S1	Deltaproteobacteria_MAG_NorthAtlantic_putativeSRB	0	0	0	0	0	0	0	0	0	0	0	0	0	0	0	0	0	0	0	0	0	0	0	0	0	0	0	0	0	0	0	0	0	0	0	0	0	0	0	0	0	0	0	0	0	0	0
OGR33116.1	30S ribosomal protein S1	Desulfuromonadales bacterium GWC2_61_20	0	0	0	0	0	0	0	0	0	0	0	0	0	0	0	0	0	0	0	0	0	0	0	0	0	0	0	0	0	0	0	0	0	0	0	0	0	0	0	0	0	0	0	0	0	0	0
OGW37357.1	30S ribosomal protein S1	Nitrospirae bacterium RBG_13_39_12	0	0	0	0	0	0	0	0	0	0	0	0	0	0	0	0	0	0	0	0	0	0	0	0	0	0	0	0	0	0	0	0	0	0	0	0	0	0	0	0	0	0	0	0	0	0	0
OGW62882.1	30S ribosomal protein S1	Nitrospirae bacterium RBG_16_64_22	0	0	0	0	0	0	0	0	0	0	0	0	0	0	0	0	0	0	0	0	0	0	0	0	0	0	0	0	0	0	0	0	0	0	0	0	0	0	0	0	0	0	0	0	0	0	0
KKU52026.1	30S ribosomal protein S1	Parcubacteria group bacterium GW2011_GWA2_47_10	0	0	0	0	0	0	0	0	0	0	0	0	0	0	0	0	0	0	0	0	0	0	0	0	0	0	0	0	0	0	0	0	0	0	0	0	0	0	0	0	0	0	0	0	0	0	0
OHB62248.1	30S ribosomal protein S1	Planctomycetes bacterium RBG_13_46_10	0	0	0	0	0	0	0	0	0	0	0	0	0	0	0	0	0	0	0	0	0	0	0	0	0	0	0	0	0	0	0	0	0	0	0	0	0	0	0	0	0	0	0	0	0	0	0
OHB82748.1	30S ribosomal protein S1	Planctomycetes bacterium RBG_19FT_COMBO_48_8	0	0	0	0	0	0	0	0	0	0	0	0	0	0	0	0	0	0	0	0	0	0	0	0	0	0	0	0	0	0	0	0	0	0	0	0	0	0	0	0	0	0	0	0	0	0	0
KQC09745.1	30S ribosomal protein S1	Smithella sp. SDB	0	0	0	0	0	0	0	0	0	0	0	0	0	0	0	0	0	0	0	0	0	0	0	0	0	0	0	0	0	0	0	0	0	0	0	0	0	0	0	0	0	0	0	0	0	0	0
WP_051409033.1	30S ribosomal protein S1	Syntrophorhabdus aromaticivorans	0	0	0	0	0	0	0	0	0	0	0	0	0	0	0	0	0	0	0	0	0	0	0	0	0	0	0	0	0	0	0	0	0	0	0	0	0	0	0	0	0	0	0	0	0	0	0
OHE56677.1	30S ribosomal protein S1	Thermodesulfovibrio sp. RBG_19FT_COMBO_42_12	0	0	0	0	0	0	0	0	0	0	0	0	0	0	0	0	0	0	0	0	0	0	0	0	0	0	0	0	0	0	0	0	0	0	0	0	0	0	0	0	0	0	0	0	0	0	0
OGD26600.1	30S ribosomal protein S1, partial	Candidatus Aminicenantes bacterium RBG_19FT_COMBO_59_29	0	0	0	0	0	0	0	0	0	0	0	0	0	0	0	0	0	0	0	0	0	0	0	0	0	0	0	0	0	0	0	0	0	0	0	0	0	0	0	0	0	0	0	0	0	0	0
OFV89253.1	30S ribosomal protein S10	Acidobacteria bacterium RBG_16_70_10	0	0	0	0	0	0	0	0	0	0	0	0	0	0	0	0	0	0	0	0	0	0	0	0	0	0	0	0	0	0	0	0	0	0	0	0	0	0	0	0	0	0	0	0	0	0	0
OFX17959.1	30S ribosomal protein S10	archaeon RBG_16_50_20	0	0	0	0	0	0	0	0	0	0	0	1	1	1	1	1	1	0	0	0	0	0	0	0	0	0	0	0	0	0	0	0	0	0	0	0	0	0	0	0	0	0	0	0	0	0	0
OFY68346.1	30S ribosomal protein S10	Bacteroidetes bacterium RBG_13_42_15	0	0	0	0	0	0	0	0	0	0	0	0	0	0	0	0	0	0	0	0	0	0	0	0	0	0	0	0	0	0	0	0	0	0	0	0	0	0	0	0	0	0	0	0	0	0	0
OGB94877.1	30S ribosomal protein S10	candidate division NC10 bacterium RBG_16_65_8	0	0	0	0	0	0	0	0	0	0	0	0	0	0	0	0	0	0	0	0	0	0	0	0	0	0	0	0	0	0	0	0	0	0	0	0	0	0	0	0	0	0	0	0	0	0	0
OGC80897.1	30S ribosomal protein S10	candidate division Zixibacteria bacterium RBG_16_43_9	0	0	0	0	0	0	0	0	0	0	0	0	0	0	0	0	0	0	0	0	0	0	0	0	0	0	0	0	0	0	0	0	0	0	0	0	0	0	0	0	0	0	0	0	0	0	0
KXA95026.1	30S ribosomal protein S10	candidate divison MSBL1 archaeon SCGC-AAA259E19	0	0	0	0	0	0	0	0	0	0	0	0	0	0	0	0	0	0	0	0	0	0	0	0	0	0	0	0	0	0	0	0	0	0	0	0	0	0	0	1	0	0	0	0	0	0	0
OGD18017.1	30S ribosomal protein S10	Candidatus Aminicenantes bacterium RBG_13_59_9	0	0	0	0	0	0	0	0	0	0	0	0	0	0	0	0	0	0	0	0	0	0	0	0	0	0	0	0	0	0	0	0	0	0	0	0	0	0	0	0	0	0	0	0	0	0	0
OGD16795.1	30S ribosomal protein S10	Candidatus Aminicenantes bacterium RBG_16_63_14	0	0	0	0	0	0	0	0	0	0	0	0	0	0	0	0	0	0	0	0	0	0	0	0	0	0	0	0	0	0	0	0	0	0	0	0	0	0	0	0	0	0	0	0	0	0	0
KYH39130.1	30S ribosomal protein S10	Candidatus Bathyarchaeota archaeon B23	0	0	0	0	0	0	0	0	0	0	0	0	0	0	0	0	0	0	0	0	0	0	0	0	0	0	0	0	0	0	0	0	0	0	0	1	0	0	1	0	0	0	0	0	0	0	0
KYH37201.1	30S ribosomal protein S10	Candidatus Bathyarchaeota archaeon B24	0	0	0	0	0	0	0	0	0	0	0	0	0	0	0	0	0	0	0	1	0	0	0	0	0	0	0	0	0	0	0	0	0	0	0	0	0	0	0	0	0	0	0	0	0	0	0
KYH39686.1	30S ribosomal protein S10	Candidatus Bathyarchaeota archaeon B63	0	0	0	0	0	0	0	0	0	0	0	0	0	0	0	0	0	0	0	0	0	0	1	0	0	0	0	0	0	0	0	0	0	0	0	0	0	0	0	0	0	0	0	0	0	0	0
KPV63215.1	30S ribosomal protein S10	Candidatus Bathyarchaeota archaeon BA1	0	0	0	0	0	0	0	0	0	0	0	0	0	0	0	0	0	0	0	0	0	0	0	0	0	1	0	0	0	0	0	0	0	0	0	0	0	0	0	0	0	0	0	0	0	0	0
KPV64622.1	30S ribosomal protein S10	Candidatus Bathyarchaeota archaeon BA2	0	0	0	0	0	0	0	0	0	0	0	0	0	0	0	0	0	0	0	0	0	2	0	2	0	0	1	0	0	0	0	0	0	0	0	0	0	0	0	0	0	0	1	0	0	0	0
OGD57086.1	30S ribosomal protein S10	Candidatus Bathyarchaeota archaeon RBG_13_52_12	0	0	0	0	0	0	0	0	0	0	0	0	0	0	0	0	0	0	0	0	0	0	0	0	0	0	0	0	0	0	0	0	0	0	0	0	0	1	0	0	0	0	0	0	0	0	0
OGD53746.1	30S ribosomal protein S10	Candidatus Bathyarchaeota archaeon RBG_13_60_20	0	0	0	0	0	0	0	0	0	0	0	0	0	0	0	0	0	0	0	0	0	0	0	0	0	0	0	0	0	0	0	0	0	0	0	0	1	0	0	0	0	0	0	0	0	0	0
OGD46353.1	30S ribosomal protein S10	Candidatus Bathyarchaeota archaeon RBG_16_48_13	0	0	0	0	0	0	0	0	0	0	0	0	0	0	0	0	0	1	1	0	0	0	0	0	0	0	0	0	1	0	1	1	1	0	1	0	0	0	0	0	0	0	0	0	0	0	0
OGK92473.1	30S ribosomal protein S10	Candidatus Rokubacteria bacterium RBG_16_73_20	0	0	0	0	0	0	0	0	0	0	0	0	0	0	0	0	0	0	0	0	0	0	0	0	0	0	0	0	0	0	0	0	0	0	0	0	0	0	0	0	0	0	0	0	0	0	0
OGN87137.1	30S ribosomal protein S10	Chloroflexi bacterium RBG_13_46_14	0	0	0	0	0	0	0	0	0	0	0	0	0	0	0	0	0	0	0	0	0	0	0	0	0	0	0	0	0	0	0	0	0	0	0	0	0	0	0	0	0	0	0	0	0	0	0
OGO00096.1	30S ribosomal protein S10	Chloroflexi bacterium RBG_13_52_14	0	0	0	0	0	0	0	0	0	0	0	0	0	0	0	0	0	0	0	0	0	0	0	0	0	0	0	0	0	0	0	0	0	0	0	0	0	0	0	0	0	0	0	0	0	0	0
OGO02765.1	30S ribosomal protein S10	Chloroflexi bacterium RBG_13_54_8	0	0	0	0	0	0	0	0	0	0	0	0	0	0	0	0	0	0	0	0	0	0	0	0	0	0	0	0	0	0	0	0	0	0	0	0	0	0	0	0	0	0	0	0	0	0	0
OGO06893.1	30S ribosomal protein S10	Chloroflexi bacterium RBG_13_57_8	0	0	0	0	0	0	0	0	0	0	0	0	0	0	0	0	0	0	0	0	0	0	0	0	0	0	0	0	0	0	0	0	0	0	0	0	0	0	0	0	0	0	0	0	0	0	0
OGO39357.1	30S ribosomal protein S10	Chloroflexi bacterium RBG_16_56_8	0	0	0	0	0	0	0	0	0	0	0	0	0	0	0	0	0	0	0	0	0	0	0	0	0	0	0	0	0	0	0	0	0	0	0	0	0	0	0	0	0	0	0	0	0	0	0
OGO42264.1	30S ribosomal protein S10	Chloroflexi bacterium RBG_16_58_8	0	0	0	0	0	0	0	0	0	0	0	0	0	0	0	0	0	0	0	0	0	0	0	0	0	0	0	0	0	0	0	0	0	0	0	0	0	0	0	0	0	0	0	0	0	0	0
OGO44749.1	30S ribosomal protein S10	Chloroflexi bacterium RBG_16_60_22	0	0	0	0	0	0	0	0	0	0	0	0	0	0	0	0	0	0	0	0	0	0	0	0	0	0	0	0	0	0	0	0	0	0	0	0	0	0	0	0	0	0	0	0	0	0	0
OGO55350.1	30S ribosomal protein S10	Chloroflexi bacterium RBG_16_70_13	0	0	0	0	0	0	0	0	0	0	0	0	0	0	0	0	0	0	0	0	0	0	0	0	0	0	0	0	0	0	0	0	0	0	0	0	0	0	0	0	0	0	0	0	0	0	0
15sec1B_S1_L001_R1_001_(paired)_trimmed_(paired)_contig_39634_cov=7_75_383_-	30S ribosomal protein S10	Chloroflexi_MAG_NorthAtlantic	0	0	0	0	0	0	0	0	0	0	0	0	0	0	0	0	0	0	0	0	0	0	0	0	0	0	0	0	0	0	0	0	0	0	0	0	0	0	0	0	0	0	0	0	0	0	0
WP_025324247.1	30S ribosomal protein S10	Deferrisoma camini	0	0	0	0	0	0	0	0	0	0	0	0	0	0	0	0	0	0	0	0	0	0	0	0	0	0	0	0	0	0	0	0	0	0	0	0	0	0	0	0	0	0	0	0	0	0	0
KPJ54578.1	30S ribosomal protein S10	Dehalococcoidia bacterium DG_18	0	0	0	0	0	0	0	0	0	0	0	0	0	0	0	0	0	0	0	0	0	0	0	0	0	0	0	0	0	0	0	0	0	0	0	0	0	0	0	0	0	0	0	0	0	0	0
WP_027716895.1	30S ribosomal protein S10	Desulfuromonas sp. TF	0	0	0	0	0	0	0	0	0	0	0	0	0	0	0	0	0	0	0	0	0	0	0	0	0	0	0	0	0	0	0	0	0	0	0	0	0	0	0	0	0	0	0	0	0	0	0
OGS46914.1	30S ribosomal protein S10	Euryarchaeota archaeon RBG_16_67_27	0	0	0	0	0	0	0	1	1	0	0	0	0	0	0	0	0	0	0	0	0	0	0	0	0	0	0	0	0	0	0	0	0	0	0	0	0	0	0	0	0	0	0	0	0	0	0
GAM10966.1	30S ribosomal protein S10	Geobacter sp. OR-1	0	0	0	0	0	0	0	0	0	0	0	0	0	0	0	0	0	0	0	0	0	0	0	0	0	0	0	0	0	0	0	0	0	0	0	0	0	0	0	0	0	0	0	0	0	0	0
KUO42600.1	30S ribosomal protein S10	Hadesarchaea archaeon YNP_45	0	0	0	0	0	0	0	0	0	0	0	0	0	0	0	0	0	0	0	0	0	0	0	0	0	0	0	0	0	0	0	0	0	0	0	0	0	0	0	0	1	0	0	0	0	0	0
WP_014406723.1	30S ribosomal protein S10	Methanocella conradii	0	0	0	0	0	1	0	0	0	0	0	0	0	0	0	0	0	0	0	0	0	0	0	0	0	0	0	0	0	0	0	0	0	0	0	0	0	0	0	0	0	0	0	0	0	0	0
WP_004039237.1	30S ribosomal protein S10	Methanofollis liminatans	0	0	0	1	0	0	0	0	0	0	0	0	0	0	0	0	0	0	0	0	0	0	0	0	0	0	0	0	0	0	0	0	0	0	0	0	0	0	0	0	0	0	0	0	0	0	0
WP_015286469.1	30S ribosomal protein S10	Methanoregula formicica	0	0	1	0	0	0	0	0	0	0	0	0	0	0	0	0	0	0	0	0	0	0	0	0	0	0	0	0	0	0	0	0	0	0	0	0	0	0	0	0	0	0	0	0	0	0	0
KON32054.1	30S ribosomal protein S10	miscellaneous Crenarchaeota group-1 archaeon SG8-32-3	0	0	0	0	0	0	0	0	0	0	0	0	0	0	0	0	0	0	0	0	0	0	0	0	0	0	0	1	0	0	0	0	0	0	0	0	0	0	0	0	0	0	0	0	0	0	0
WP_075054640.1	30S ribosomal protein S10	Nitrososphaera viennensis	0	0	0	0	0	0	0	0	0	0	0	0	0	0	0	0	0	0	0	0	0	0	0	0	0	0	0	0	0	0	0	0	0	0	0	0	0	0	0	0	0	0	0	0	1	1	0
RJQ39802.1	30S ribosomal protein S10	Nitrospiraceae bacterium SURF_MAG	0	0	0	0	0	0	0	0	0	0	0	0	0	0	0	0	0	0	0	0	0	0	0	0	0	0	0	0	0	0	0	0	0	0	0	0	0	0	0	0	0	0	0	0	0	0	0
OGW56359.1	30S ribosomal protein S10	Nitrospirae bacterium RBG_13_43_8	0	0	0	0	0	0	0	0	0	0	0	0	0	0	0	0	0	0	0	0	0	0	0	0	0	0	0	0	0	0	0	0	0	0	0	0	0	0	0	0	0	0	0	0	0	0	0
OGW61886.1	30S ribosomal protein S10	Nitrospirae bacterium RBG_16_64_22	0	0	0	0	0	0	0	0	0	0	0	0	0	0	0	0	0	0	0	0	0	0	0	0	0	0	0	0	0	0	0	0	0	0	0	0	0	0	0	0	0	0	0	0	0	0	0
OHB61931.1	30S ribosomal protein S10	Planctomycetes bacterium RBG_13_46_10	0	0	0	0	0	0	0	0	0	0	0	0	0	0	0	0	0	0	0	0	0	0	0	0	0	0	0	0	0	0	0	0	0	0	0	0	0	0	0	0	0	0	0	0	0	0	0
OHB79381.1	30S ribosomal protein S10	Planctomycetes bacterium RBG_16_55_9	0	0	0	0	0	0	0	0	0	0	0	0	0	0	0	0	0	0	0	0	0	0	0	0	0	0	0	0	0	0	0	0	0	0	0	0	0	0	0	0	0	0	0	0	0	0	0
OHB85699.1	30S ribosomal protein S10	Planctomycetes bacterium RBG_19FT_COMBO_48_8	0	0	0	0	0	0	0	0	0	0	0	0	0	0	0	0	0	0	0	0	0	0	0	0	0	0	0	0	0	0	0	0	0	0	0	0	0	0	0	0	0	0	0	0	0	0	0
KFZ44173.1	30S ribosomal protein S10	Smithella sp. D17	0	0	0	0	0	0	0	0	0	0	0	0	0	0	0	0	0	0	0	0	0	0	0	0	0	0	0	0	0	0	0	0	0	0	0	0	0	0	0	0	0	0	0	0	0	0	0
PXF52330.1	30S ribosomal protein S11	ANME-1 cluster archaeon	0	0	0	0	1	0	0	0	0	0	0	0	0	0	0	0	0	0	0	0	0	0	0	0	0	0	0	0	0	0	0	0	0	0	0	0	0	0	0	0	0	0	0	0	0	0	0
OFX18010.1	30S ribosomal protein S11	archaeon RBG_16_50_20	0	0	0	0	0	0	0	0	0	0	0	1	1	0	1	0	1	0	0	1	0	0	0	0	0	0	0	0	0	0	0	0	0	0	0	0	0	0	0	0	0	0	0	0	0	0	0
OFY68369.1	30S ribosomal protein S11	Bacteroidetes bacterium RBG_13_42_15	0	0	0	0	0	0	0	0	0	0	0	0	0	0	0	0	0	0	0	0	0	0	0	0	0	0	0	0	0	0	0	0	0	0	0	0	0	0	0	0	0	0	0	0	0	0	0
OGC80921.1	30S ribosomal protein S11	candidate division Zixibacteria bacterium RBG_16_43_9	0	0	0	0	0	0	0	0	0	0	0	0	0	0	0	0	0	0	0	0	0	0	0	0	0	0	0	0	0	0	0	0	0	0	0	0	0	0	0	0	0	0	0	0	0	0	0
OGD23792.1	30S ribosomal protein S11	Candidatus Aminicenantes bacterium RBG_13_59_9	0	0	0	0	0	0	0	0	0	0	0	0	0	0	0	0	0	0	0	0	0	0	0	0	0	0	0	0	0	0	0	0	0	0	0	0	0	0	0	0	0	0	0	0	0	0	0
OGD15157.1	30S ribosomal protein S11	Candidatus Aminicenantes bacterium RBG_16_63_14	0	0	0	0	0	0	0	0	0	0	0	0	0	0	0	0	0	0	0	0	0	0	0	0	0	0	0	0	0	0	0	0	0	0	0	0	0	0	0	0	0	0	0	0	0	0	0
OGD37227.1	30S ribosomal protein S11	Candidatus Aminicenantes bacterium RBG_19FT_COMBO_58_17	0	0	0	0	0	0	0	0	0	0	0	0	0	0	0	0	0	0	0	0	0	0	0	0	0	0	0	0	0	0	0	0	0	0	0	0	0	0	0	0	0	0	0	0	0	0	0
KYH42696.1	30S ribosomal protein S11	Candidatus Bathyarchaeota archaeon B63	0	0	0	0	0	0	0	0	0	0	0	0	0	0	0	0	0	0	0	0	0	0	1	0	1	0	0	0	0	0	0	0	0	0	0	0	0	0	0	0	0	0	0	0	0	0	0
KPV62918.1	30S ribosomal protein S11	Candidatus Bathyarchaeota archaeon BA1	0	0	0	0	0	0	0	0	0	0	0	0	0	0	0	0	0	0	0	0	0	0	0	1	0	1	2	0	0	0	0	0	0	0	0	1	0	0	0	0	0	0	0	0	0	0	0
OGD55133.1	30S ribosomal protein S11	Candidatus Bathyarchaeota archaeon RBG_13_60_20	0	0	0	0	0	0	0	0	0	0	0	0	0	0	0	0	0	0	0	0	0	0	0	0	0	0	0	0	0	0	0	0	0	0	0	0	1	0	0	0	0	0	0	0	0	0	0
OGD46319.1	30S ribosomal protein S11	Candidatus Bathyarchaeota archaeon RBG_16_48_13	0	0	0	0	0	0	0	0	0	0	0	0	0	0	0	0	0	1	1	0	0	0	0	0	0	0	0	0	0	0	1	0	0	0	1	0	0	0	0	1	1	0	0	0	0	0	0
OGF18306.1	30S ribosomal protein S11	Candidatus Eisenbacteria bacterium RBG_16_71_46	0	0	0	0	0	0	0	0	0	0	0	0	0	0	0	0	0	0	0	0	0	0	0	0	0	0	0	0	0	0	0	0	0	0	0	0	0	0	0	0	0	0	0	0	0	0	0
OGK93902.1	30S ribosomal protein S11	Candidatus Rokubacteria bacterium RBG_16_73_20	0	0	0	0	0	0	0	0	0	0	0	0	0	0	0	0	0	0	0	0	0	0	0	0	0	0	0	0	0	0	0	0	0	0	0	0	0	0	0	0	0	0	0	0	0	0	0
OIO65927.1	30S ribosomal protein S11	Candidatus Woesearchaeota archaeon CG1_02_57_44	0	0	0	0	0	0	1	0	0	0	0	0	0	0	0	0	0	0	0	0	0	0	0	0	0	0	0	0	0	0	0	0	0	0	0	0	0	0	0	0	0	0	0	0	0	0	0
OGN87113.1	30S ribosomal protein S11	Chloroflexi bacterium RBG_13_46_14	0	0	0	0	0	0	0	0	0	0	0	0	0	0	0	0	0	0	0	0	0	0	0	0	0	0	0	0	0	0	0	0	0	0	0	0	0	0	0	0	0	0	0	0	0	0	0
OGN97912.1	30S ribosomal protein S11	Chloroflexi bacterium RBG_13_51_18	0	0	0	0	0	0	0	0	0	0	0	0	0	0	0	0	0	0	0	0	0	0	0	0	0	0	0	0	0	0	0	0	0	0	0	0	0	0	0	0	0	0	0	0	0	0	0
OGO02785.1	30S ribosomal protein S11	Chloroflexi bacterium RBG_13_54_8	0	0	0	0	0	0	0	0	0	0	0	0	0	0	0	0	0	0	0	0	0	0	0	0	0	0	0	0	0	0	0	0	0	0	0	0	0	0	0	0	0	0	0	0	0	0	0
OGO48879.1	30S ribosomal protein S11	Chloroflexi bacterium RBG_16_64_43	0	0	0	0	0	0	0	0	0	0	0	0	0	0	0	0	0	0	0	0	0	0	0	0	0	0	0	0	0	0	0	0	0	0	0	0	0	0	0	0	0	0	0	0	0	0	0
KJS22756.1	30S ribosomal protein S11	Clostridiaceae bacterium BRH_c20a	0	0	0	0	0	0	0	0	0	0	0	0	0	0	0	0	0	0	0	0	0	0	0	0	0	0	0	0	0	0	0	0	0	0	0	0	0	0	0	0	0	0	0	0	0	0	0
RPJ55224.1	30S ribosomal protein S11	Dehalococcoidia bacterium	0	0	0	0	0	0	0	0	0	0	0	0	0	0	0	0	0	0	0	0	0	0	0	0	0	0	0	0	0	0	0	0	0	0	0	0	0	0	0	0	0	0	0	0	0	0	0
KPJ52536.1	30S ribosomal protein S11	Dehalococcoidia bacterium DG_18	0	0	0	0	0	0	0	0	0	0	0	0	0	0	0	0	0	0	0	0	0	0	0	0	0	0	0	0	0	0	0	0	0	0	0	0	0	0	0	0	0	0	0	0	0	0	0
OGP81939.1	30S ribosomal protein S11	Deltaproteobacteria bacterium RBG_16_58_17	0	0	0	0	0	0	0	0	0	0	0	0	0	0	0	0	0	0	0	0	0	0	0	0	0	0	0	0	0	0	0	0	0	0	0	0	0	0	0	0	0	0	0	0	0	0	0
RJP60356.1	30S ribosomal protein S11	Deltaproteobacteria bacterium SURF_MAG	0	0	0	0	0	0	0	0	0	0	0	0	0	0	0	0	0	0	0	0	0	0	0	0	0	0	0	0	0	0	0	0	0	0	0	0	0	0	0	0	0	0	0	0	0	0	0
OHB31238.1	30S ribosomal protein S11	Desulfuromonadaceae bacterium GWC2_58_13	0	0	0	0	0	0	0	0	0	0	0	0	0	0	0	0	0	0	0	0	0	0	0	0	0	0	0	0	0	0	0	0	0	0	0	0	0	0	0	0	0	0	0	0	0	0	0
OGS43968.1	30S ribosomal protein S11	Euryarchaeota archaeon RBG_13_57_23	0	0	0	0	0	0	0	1	0	0	0	0	0	0	0	0	0	0	0	0	0	0	0	0	0	0	0	0	0	0	0	0	0	0	0	0	0	0	0	0	0	0	0	0	0	0	0
OGS41731.1	30S ribosomal protein S11	Euryarchaeota archaeon RBG_16_62_10	0	0	0	0	0	0	0	0	0	1	0	0	0	0	0	0	0	0	0	0	0	0	0	0	0	0	0	0	0	0	0	0	0	0	0	0	0	0	0	0	0	0	0	0	0	0	0
OGS64566.1	30S ribosomal protein S11	Euryarchaeota archaeon RBG_19FT_COMBO_69_17	0	0	0	0	0	0	0	0	1	0	0	0	0	0	0	0	0	0	0	0	0	0	0	0	0	0	0	0	0	0	0	0	0	0	0	0	0	0	0	0	0	0	0	0	0	0	0
OGU75059.1	30S ribosomal protein S11	Ignavibacteria bacterium RBG_16_34_14	0	0	0	0	0	0	0	0	0	0	0	0	0	0	0	0	0	0	0	0	0	0	0	0	0	0	0	0	0	0	0	0	0	0	0	0	0	0	0	0	0	0	0	0	0	0	0
WP_048103600.1	30S ribosomal protein S11	Methanofollis liminatans	0	0	1	1	0	0	0	0	0	0	0	0	0	0	0	0	0	0	0	0	0	0	0	0	0	0	0	0	0	0	0	0	0	0	0	0	0	0	0	0	0	0	0	0	0	0	0
KON29809.1	30S ribosomal protein S11	miscellaneous Crenarchaeota group archaeon SMTZ1-55	0	0	0	0	0	0	0	0	0	0	0	0	0	0	0	0	0	0	0	0	0	0	0	0	0	0	0	0	1	0	0	1	1	0	0	0	0	0	0	0	0	0	0	0	0	0	0
KON32235.1	30S ribosomal protein S11	miscellaneous Crenarchaeota group-1 archaeon SG8-32-3	0	0	0	0	0	0	0	0	0	0	0	0	0	0	0	0	0	0	0	0	0	0	0	0	0	0	0	1	0	0	0	0	0	0	0	0	0	0	0	0	0	0	0	0	0	0	0
KON30004.1	30S ribosomal protein S11	miscellaneous Crenarchaeota group-15 archaeon DG-45	0	0	0	0	0	0	0	0	0	0	0	0	0	0	0	0	0	0	0	0	0	0	0	0	0	0	0	0	0	0	0	0	0	0	0	0	0	1	1	0	0	0	0	0	0	0	0
WP_075054699.1	30S ribosomal protein S11	Nitrososphaera viennensis	0	0	0	0	0	0	0	0	0	0	0	0	0	0	0	0	0	0	0	0	0	0	0	0	0	0	0	0	0	0	0	0	0	0	0	0	0	0	0	0	0	0	0	0	1	1	1
OGW39908.1	30S ribosomal protein S11	Nitrospirae bacterium RBG_13_39_12	0	0	0	0	0	0	0	0	0	0	0	0	0	0	0	0	0	0	0	0	0	0	0	0	0	0	0	0	0	0	0	0	0	0	0	0	0	0	0	0	0	0	0	0	0	0	0
OGW56377.1	30S ribosomal protein S11	Nitrospirae bacterium RBG_13_43_8	0	0	0	0	0	0	0	0	0	0	0	0	0	0	0	0	0	0	0	0	0	0	0	0	0	0	0	0	0	0	0	0	0	0	0	0	0	0	0	0	0	0	0	0	0	0	0
OGW53091.1	30S ribosomal protein S11	Nitrospirae bacterium RBG_19FT_COMBO_55_12	0	0	0	0	0	0	0	0	0	0	0	0	0	0	0	0	0	0	0	0	0	0	0	0	0	0	0	0	0	0	0	0	0	0	0	0	0	0	0	0	0	0	0	0	0	0	0
OHB78136.1	30S ribosomal protein S11	Planctomycetes bacterium RBG_16_55_9	0	0	0	0	0	0	0	0	0	0	0	0	0	0	0	0	0	0	0	0	0	0	0	0	0	0	0	0	0	0	0	0	0	0	0	0	0	0	0	0	0	0	0	0	0	0	0
KQC10729.1	30S ribosomal protein S11	Smithella sp. SDB	0	0	0	0	0	0	0	0	0	0	0	0	0	0	0	0	0	0	0	0	0	0	0	0	0	0	0	0	0	0	0	0	0	0	0	0	0	0	0	0	0	0	0	0	0	0	0
OIP90564.1	30S ribosomal protein S11	Syntrophaceae bacterium CG2_30_58_14	0	0	0	0	0	0	0	0	0	0	0	0	0	0	0	0	0	0	0	0	0	0	0	0	0	0	0	0	0	0	0	0	0	0	0	0	0	0	0	0	0	0	0	0	0	0	0
OHE54805.1	30S ribosomal protein S11	Thermodesulfovibrio sp. RBG_19FT_COMBO_41_18	0	0	0	0	0	0	0	0	0	0	0	0	0	0	0	0	0	0	0	0	0	0	0	0	0	0	0	0	0	0	0	0	0	0	0	0	0	0	0	0	0	0	0	0	0	0	0
OGQ00996.1	30S ribosomal protein S11, partial	Deltaproteobacteria bacterium RBG_19FT_COMBO_52_11	0	0	0	0	0	0	0	0	0	0	0	0	0	0	0	0	0	0	0	0	0	0	0	0	0	0	0	0	0	0	0	0	0	0	0	0	0	0	0	0	0	0	0	0	0	0	0
OFX16259.1	30S ribosomal protein S12	archaeon RBG_16_50_20	0	0	0	0	0	0	0	0	0	0	1	0	0	0	1	1	1	0	0	0	0	0	0	0	0	0	0	0	0	0	0	0	0	0	0	0	0	0	0	0	0	0	0	0	0	0	0
OFY64711.1	30S ribosomal protein S12	Bacteroidetes bacterium RBG_13_43_22	0	0	0	0	0	0	0	0	0	0	0	0	0	0	0	0	0	0	0	0	0	0	0	0	0	0	0	0	0	0	0	0	0	0	0	0	0	0	0	0	0	0	0	0	0	0	0
[truncated: 88,200 more rows]
[truncated: 54 more columns]

## Sheet:  Marker genes (MAGs>70%)
Gene	Description	Species	MAG097	MAG031	MAG090	MAG092	MAG007	MAG038	MAG109	MAG022	MAG056	MAG048	MAG021	MAG072	MAG106	MAG105	MAG067	MAG008	MAG060	MAG036	MAG102	MAG051	MAG064	MAG039	MAG076	MAG028	MAG055	MAG045	MAG035	MAG002	MAG089	MAG023	MAG083	MAG054	MAG026	MAG043	MAG044	MAG093	MAG027	MAG053	MAG042	MAG033	MAG010	MAG032	MAG050	MAG078	MAG073	MAG014	MAG066
[truncated: 250 more rows]
[truncated: 34 more columns]

[truncated: 1 more sheets: FeGenie ]
